# Supplementary material for: Major surgery induces acute changes in measured DNA methylation associated with immune response pathways
Source: Sci Rep. 2020 Apr 1;10:5743. doi: 10.1038/s41598-020-62262-x (PMC7113299; doi:10.1038/s41598-020-62262-x)
Supplement: Supplementary file 1 — Supplementary Tables [file 41598_2020_62262_MOESM1_ESM.xlsx]

## Sheet: Supplementary Table S1
Illumina 450K probe	Position	UCSC gene reference	GREAT annotation	BL DNAm	DNAm change	P value
cg15412772	chr17:38175389	MED24;MED24	CSF3 (+3776), MED24 (+35499)	0.741488	-0.0423327	8.08e-10
cg09060469	chr1:204912595	NFASC;NFASC;NFASC;NFASC;NFASC;NFASC	CNTN2 (-99744), NFASC (+114814)	0.787257	0.0252554	2.19e-09
cg23893332	chr14:94576048	IFI27;IFI27	IFI27 (-1030)	0.592316	-0.0711572	3.48e-09
cg24501381	chr1:43001072	CCDC30	PPIH (-122975), PPCS (+78900)	0.786657	-0.0498953	5.69e-09
cg12125241	chr15:85575240	PDE8A;PDE8A	AKAP13 (-348630), PDE8A (+50036)	0.646941	0.0546924	9.21e-09
cg22203237	chr7:68983823		AUTS2 (-80081)	0.37825	-0.0467781	9.46e-09
cg05453411	chr16:89300123		ZNF778 (+16013), ANKRD11 (+256845)	0.489881	-0.0527763	1.12e-08
cg23600372	chr12:56036796		METTL7B (-38533), OR10P1 (+6121)	0.585675	-0.108562	1.62e-08
cg23648239	chr14:52701606		NID2 (-165661), PTGDR (-32824)	0.684275	-0.0653185	1.73e-08
cg08851837	chr16:57558820	CCDC102A	DOK4 (-38436), GPR114 (-17780)	0.671477	-0.0638915	1.95e-08
cg16664584	chr1:94454989		GCLM (-79978), ABCA4 (+131715)	0.479741	-0.0565851	2.18e-08
cg20954870	chr5:173070254		CPEB4 (-245076), BOD1 (-26589)	0.676216	-0.077697	2.36e-08
cg21597811	chr8:123687197		ZHX2 (-106703)	0.776407	-0.0474496	2.42e-08
cg21283680	chr3:15384005	SH3BP5	SH3BP5 (-9902), METTL6 (+85036)	0.769674	-0.0586577	2.59e-08
cg18246584	chr3:39584985		MYRIP (-266317), MOBP (+75916)	0.502546	0.0615312	2.74e-08
cg00503447	chr6:26180928		HIST1H2BE (-3095)	0.498633	0.0620446	3.7e-08
cg24606533	chr1:56973115	PPAP2B;PPAP2B	PPAP2B (+72141), AK127270 (+926406)	0.691318	-0.047196	3.72e-08
cg05638589	chr7:47457995	TNS3	TNS3 (+163746)	0.610175	-0.0661804	4.26e-08
cg06903031	chr1:110644949		ALX3 (-31628), UBL4B (-10112)	0.516114	-0.0702552	4.43e-08
cg16125725	chr15:70101302		TLE3 (+288953), RPLP1 (+356144)	0.730511	-0.105639	4.66e-08
cg02506984	chr7:151213164	RHEB	RHEB (+3845), NUB1 (+174318)	0.689956	-0.0776372	4.68e-08
cg25004840	chr2:235330993		ARL4C (+74699), SPP2 (+371648)	0.279624	0.0521367	4.81e-08
cg24162781	chr14:21089025		RNASE12 (-30044), OR6S1 (+20824)	0.690611	-0.0565896	4.85e-08
cg02648589	chr13:114877260	RASA3	GAS6 (-310215), RASA3 (+20834)	0.549431	-0.0646653	5.12e-08
cg00942920	chr1:203734559	LAX1;LAX1;LAX1	LAX1 (+276)	0.324961	0.0696525	5.29e-08
cg12494774	chr2:7811924		RNF144A (+754402)	0.640601	-0.054464	5.41e-08
cg06620390	chr8:10192943	MSRA;MSRA;MSRA	PRSS55 (-190112), MSRA (+281114)	0.887933	-0.040429	6.16e-08
cg18325315	chr7:73897230	GTF2IRD1;GTF2IRD1	GTF2I (-174799), GTF2IRD1 (+29111)	0.698703	-0.0691314	6.24e-08
cg21685427	chr20:42187356	SGK2	SGK2 (-7380), L3MBTL1 (+51037)	0.707677	-0.0719181	6.52e-08
cg20533957	chr11:94278538	FUT4	PIWIL4 (-21935), FUT4 (+1522)	0.586047	-0.072656	6.52e-08
cg01412469	chr7:41732237	INHBA;LOC285954;LOC285954	INHBA (+10468)	0.417561	-0.0349291	6.61e-08
cg00968616	chr17:55942898	CUEDC1	MRPS23 (-15466), VEZF1 (+122716)	0.562709	-0.0476566	6.73e-08
cg02650767	chr1:247615210	OR2B11	OR2B11 (+73)	0.581509	0.0380297	6.89e-08
cg16100392	chr6:132931717	TAAR3	TAAR3 (-1277)	0.643977	-0.062999	7.64e-08
cg24591861	chr15:66697173	MAP2K1	MAP2K1 (+17963), SNAPC5 (+92972)	0.408524	-0.0518307	7.68e-08
cg03998606	chr3:32856104		TRIM71 (-3405)	0.283518	-0.0418077	8.52e-08
cg15075988	chr10:76974078	VDAC2	VDAC2 (+4167), COMTD1 (+21691)	0.608506	-0.0831469	9.03e-08
cg19673549	chr5:54916621		PPAP2A (-85749), SLC38A9 (+91932)	0.681739	-0.0722971	9.15e-08
cg02331198	chr6:106988121	AIM1	AIM1 (+28817), RTN4IP1 (+89251)	0.477265	-0.0867525	9.16e-08
cg23039807	chr2:240425897		HDAC4 (-103255), NDUFA10 (+538921)	0.825599	-0.0410734	9.28e-08
cg14779825	chr19:43099845	CEACAM8	CEACAM8 (-764)	0.424517	-0.0524614	9.32e-08
cg27545615	chr10:6249748	PFKFB3;PFKFB3	PFKFB3 (+4909), PRKCQ (+372505)	0.663683	-0.0925486	9.47e-08
cg00344308	chr3:30273887		TGFBR2 (-374106), RBMS3 (+951085)	0.52738	-0.0707254	9.66e-08
cg12678686	chr3:127327369	MCM2	PODXL2 (-20669), MCM2 (+10117)	0.80241	-0.0625475	1.03e-07
cg10203869	chr1:118468533	GDAP2;GDAP2	WDR3 (-3838), GDAP2 (+3768)	0.477362	-0.0388475	1.03e-07
cg24866700	chr19:2235103	MIR1227;PLEKHJ1	SF3A2 (-1712)	0.35028	-0.0452713	1.05e-07
cg21966754	chr19:54584816	TARM1	TARM1 (-183)	0.270111	-0.0366709	1.15e-07
cg18827396	chr4:184368864	CDKN2AIP	ING2 (-57355), CDKN2AIP (+3076)	0.57413	0.0758993	1.18e-07
cg07434244	chr1:209847729	G0S2	G0S2 (-940)	0.428409	-0.0445642	1.19e-07
cg08058156	chr17:56356852	MPO	MPO (+1443), LPO (+41066)	0.290064	-0.0357116	1.2e-07
cg19539004	chr22:30643376	LIF	LIF (-581)	0.24142	-0.0221335	1.21e-07
cg25198847	chr4:113192515		TIFA (+14543), AP1AR (+39621)	0.732085	-0.0696761	1.21e-07
cg26165081	chr11:14562955	PSMA1	PDE3B (-102313), PSMA1 (-20965)	0.749304	-0.0530972	1.24e-07
cg13847858	chr1:160287822	COPA;COPA;SUMO1P3	DCAF8 (-55473), NCSTN (-25240)	0.807352	-0.0359345	1.24e-07
cg05280527	chr14:80328450	NRXN3;NRXN3;NRXN3	DIO2 (+349519)	0.387761	0.0547506	1.24e-07
cg03642362	chr19:848896		ELANE (-3394)	0.288737	-0.0376425	1.26e-07
cg17932662	chr1:202123442	PTPN7;PTPN7	ARL8A (-9577), PTPN7 (+7273)	0.763333	-0.0671142	1.31e-07
cg19114543	chr3:46996484	CCDC12	NBEAL2 (-24688), PTH1R (+72746)	0.569411	-0.0751555	1.33e-07
cg13930047	chr1:200886417		GPR25 (+44252), KIF21B (+106410)	0.799106	-0.0411755	1.34e-07
cg15202213	chr11:641042		TMEM80 (-54573), DRD4 (+3738)	0.275538	-0.038029	1.41e-07
cg03898802	chr21:37617652	DOPEY2	MORC3 (-74834), DOPEY2 (+80814)	0.87452	0.0172245	1.49e-07
cg22712983	chr2:219187374	PNKD;PNKD	SLC11A1 (-59377), TMBIM1 (-30095)	0.81992	-0.072035	1.5e-07
cg13135609	chr8:125123369	FER1L6	FER1L6 (+259143), TMEM65 (+261570)	0.60726	-0.0654945	1.53e-07
cg21783847	chr1:167522422	CREG1	CREG1 (+633)	0.181764	-0.0281323	1.56e-07
cg24682551	chr1:116519623	SLC22A15	SLC22A15 (+505)	0.260904	-0.0296	1.56e-07
cg22688566	chr17:27459835	MYO18A;MYO18A	TIAF1 (-57209), MYO18A (+47571)	0.67251	-0.0884817	1.58e-07
cg17109049	chr2:220072753	ZFAND2B	ZFAND2B (+1216), ABCB6 (+12420)	0.657566	-0.057751	1.61e-07
cg23197862	chr8:135732917		KHDRBS3 (-736798), ZFAT (-7626)	0.174069	-0.0329098	1.61e-07
cg14061067	chr9:16413736	BNC2	PSIP1 (-902734), BNC2 (+457049)	0.688558	-0.0674291	1.61e-07
cg05027554	chr16:646579	RAB40C	AK128777 (-32659), RAB40C (+6503)	0.794068	-0.0489221	1.62e-07
cg14140379	chr4:6695380	S100P	S100P (-185)	0.813988	-0.0391573	1.62e-07
cg15234627	chr13:33837178	STARD13	STARD13 (+22722), KL (+246608)	0.541445	-0.0838442	1.67e-07
cg25199536	chr1:26601607	CCDC21	SH3BGRL3 (-4605)	0.396492	-0.0524502	1.67e-07
cg07409200	chr13:43354674	C13orf30	DNAJC15 (-242687), TNFSF11 (+206384)	0.561783	-0.0718978	1.7e-07
cg09029192	chr17:76015204	TNRC6C;TNRC6C	TNRC6C (+14887), TMC6 (+109656)	0.779974	-0.0443937	1.73e-07
cg14648237	chr17:64422393	PRKCA	CACNG5 (-450954), PRKCA (+123468)	0.471756	-0.0340622	1.74e-07
cg23889010	chr20:43882990	SLPI	SLPI (+215)	0.628061	-0.0802382	1.74e-07
cg21847347	chr17:72709572	RAB37;CD300LF	CD300LF (-465)	0.194268	-0.0314185	1.75e-07
cg25341313	chr1:235069288		IRF2BP2 (-324018), TOMM20 (+222967)	0.340543	-0.0551698	1.76e-07
cg15401418	chr17:75316383	SEPT9;SEPT9;SEPT9;SEPT9	TNRC6C (-683934), SEPT9 (+38892)	0.709643	-0.0660208	1.77e-07
cg26090940	chr12:60130454	SLC16A7	SLC16A7 (+47329)	0.576909	-0.042471	1.86e-07
cg07267294	chr5:58893722	PDE4D;PDE4D	PDE4D (+295898)	0.647302	0.0406862	1.86e-07
cg01519765	chr3:185828120	ETV5	ETV5 (-1220)	0.288754	-0.033621	1.86e-07
cg21994822	chr11:66741747	C11orf86	PC (-66408), SYT12 (-49068)	0.616424	-0.050489	1.88e-07
cg24921943	chr5:171847617	SH3PXD2B	UBTD2 (-136823), SH3PXD2B (+33909)	0.480825	-0.0692955	1.9e-07
cg20544852	chr6:28874479	TRIM27	SCAND3 (-319368), TRIM27 (+17288)	0.734111	-0.0807492	1.9e-07
cg18190866	chr22:30751495	SF3A1;CCDC157;SF3A1	TBC1D10A (-28541), SF3A1 (+1417)	0.519475	0.0377377	1.92e-07
cg26789698	chr16:11480327		RMI2 (+41017), LITAF (+200478)	0.569159	0.0319661	1.93e-07
cg16151538	chr20:33676388	TRPC4AP;TRPC4AP	TRPC4AP (+4229), MYH7B (+132685)	0.811467	-0.0517913	2.03e-07
cg23766254	chr17:42431859	FAM171A2	GRN (+9369), FAM171A2 (+9375)	0.34166	0.0355795	2.07e-07
cg07058694	chr12:111909145	ATXN2	SH2B3 (+65394), ATXN2 (+128334)	0.807643	-0.042835	2.09e-07
cg04088932	chr2:235953856	SH3BP4	AGAP1 (-448876), SH3BP4 (+93229)	0.494937	0.0537396	2.15e-07
cg24540066	chr1:5891521		NPHP4 (+161011)	0.484237	0.0199902	2.16e-07
cg07516556	chr5:1475096	LPCAT1	SLC6A3 (-29554), LPCAT1 (+48979)	0.722214	-0.0653263	2.16e-07
cg06527213	chr15:86315211	KLHL25;MIR1276	KLHL25 (+22977), AKAP13 (+391341)	0.643166	-0.0603502	2.17e-07
cg24000908	chr5:1113358	SLC12A7	SLC12A7 (-1187)	0.369468	-0.0439063	2.18e-07
cg20141108	chr1:165907859		POGK (-900864), UCK2 (+111128)	0.770654	-0.0511496	2.25e-07
cg25823926	chr12:94153360	CRADD	PLXNC1 (-389138), CRADD (+82210)	0.401956	-0.0771949	2.25e-07
cg09666573	chr3:11267627	HRH1;HRH1;HRH1	ATG7 (-46382), HRH1 (+71414)	0.266569	-0.0345859	2.26e-07
cg04590170	chr11:33893895	LMO2	FBXO3 (-97825), LMO2 (+19940)	0.629022	-0.0556993	2.27e-07
cg01307174	chr3:35722556	ARPP-21;ARPP-21;ARPP-21;ARPP-21;ARPP-21	STAC (-699540), ARPP21 (+38708)	0.540593	-0.0655889	2.29e-07
cg01323964	chr7:65219171	SNORA22;CCT6P1	VKORC1L1 (-119085), ZNF92 (+380404)	0.712793	-0.0629168	2.3e-07
cg18038894	chr17:48506385	ACSF2	ACSF2 (+2867), CHAD (+39841)	0.680074	-0.0709698	2.33e-07
cg23169883	chr10:72435301	ADAMTS14;ADAMTS14	ADAMTS14 (+2743), C10orf27 (+109855)	0.821762	-0.0739374	2.33e-07
cg00534022	chr2:8686087		ID2 (-136025)	0.551488	-0.085376	2.34e-07
cg25318579	chr3:187672350		LPP (-258370), BCL6 (-208838)	0.781231	-0.0484184	2.42e-07
cg19678968	chr8:59185164		UBXN2B (-138658), FAM110B (+278052)	0.601347	-0.0566802	2.43e-07
cg04505972	chr2:173508040		RAPGEF4 (-92484), PDK1 (+87262)	0.652634	0.0480964	2.48e-07
cg08959144	chr16:29141694		LAT (+145548), NPIPL1 (+274114)	0.348664	-0.0400371	2.52e-07
cg23223330	chr8:29630611		DUSP4 (-422345), TMEM66 (+310037)	0.640372	-0.0630305	2.53e-07
cg07356342	chr1:161183820	NDUFS2;NDUFS2;FCER1G	FCER1G (-1266)	0.677554	-0.0701691	2.54e-07
cg25326952	chr7:148720088	PDIA4	EZH2 (-138648), PDIA4 (+5693)	0.569225	-0.0562946	2.62e-07
cg04231085	chr16:85561302		KIAA0182 (-85621), KIAA0513 (+499893)	0.793991	-0.0583793	2.64e-07
cg01441699	chr1:2848427		TTC34 (-142198), ACTRT2 (-89618)	0.623732	0.0331404	2.66e-07
cg08688659	chr11:35249965	CD44;CD44;CD44;CD44;CD44	CD44 (+89549), SLC1A2 (+191139)	0.643829	-0.0888527	2.66e-07
cg06807926	chr7:150773709	FASTK;FASTK	FASTK (+4241), SLC4A2 (+17053)	0.622929	-0.0395511	2.73e-07
cg05753328	chr8:124171421		C8orf76 (+82216), WDR67 (+86502)	0.582391	-0.0727343	2.76e-07
cg22242148	chr15:74215283		LOXL1 (-3505)	0.591628	-0.0734855	2.76e-07
cg18385440	chr15:29212889	APBA2;APBA2	APBA2 (-953)	0.397408	-0.046093	2.77e-07
cg22226592	chr1:109439213	GPSM2	GPSM2 (+19611), CLCC1 (+66897)	0.668953	-0.0600906	2.82e-07
cg27380915	chr7:12796513		ARL4A (+70062)	0.683039	-0.0706849	2.91e-07
cg02097152	chr13:29291701	SLC46A3;SLC46A3	SLC46A3 (+1448), POMP (+58561)	0.653373	-0.0667179	2.94e-07
cg12298872	chr1:228352449	C1orf69	IBA57 (-979)	0.696352	-0.0418446	2.98e-07
cg13742400	chr2:225639708	DOCK10	CUL3 (-189599), DOCK10 (+267621)	0.728952	-0.0631583	2.98e-07
cg03304763	chr11:112037427	TEX12	IL18 (-2588)	0.73154	-0.057819	2.99e-07
cg26970983	chr6:30115028	TRIM40	TRIM40 (+10519), TRIM10 (+13682)	0.592634	0.0566393	3.05e-07
cg09797463	chr10:90995297	LIPA;LIPA	CH25H (-28227), LIPA (+16362)	0.611397	-0.0788076	3.05e-07
cg17485265	chr6:3848790	FAM50B	FAM50B (-841)	0.717139	-0.0529012	3.05e-07
cg14112601	chr6:10520874	GCNT2	TFAP2A (-105405), GCNT2 (-65118)	0.36293	-0.0612122	3.06e-07
cg24305156	chr11:45871936	CRY2;CRY2	MAPK8IP1 (-35110), CRY2 (+2980)	0.555978	-0.0517492	3.11e-07
cg26870746	chr6:159463173	TAGAP;TAGAP;TAGAP	EZR (-223834), TAGAP (+3010)	0.48568	0.0903557	3.12e-07
cg03717961	chr10:49705591	ARHGAP22	MAPK8 (+95937), ARHGAP22 (+107546)	0.414046	-0.052204	3.13e-07
cg26539468	chr4:185609850	CCDC111	CCDC111 (+39084), MLF1IP (+45435)	0.650338	-0.0507031	3.14e-07
cg11727338	chr10:641626	DIP2C	DIP2C (+93981), ZMYND11 (+415693)	0.794039	0.0306701	3.18e-07
cg06865642	chr22:50174028	BRD1;LOC90834	BRD1 (+44423)	0.639448	-0.063298	3.19e-07
cg24420366	chr10:3938541		AKR1E2 (-929860), KLF6 (-111069)	0.689467	-0.0794774	3.23e-07
cg03760308	chr6:76310551	SENP6;SENP6	SENP6 (-1070)	0.669211	-0.0454446	3.24e-07
cg08356637	chr11:8385767		LMO1 (-100362), STK33 (+229735)	0.60821	-0.0985563	3.26e-07
cg13304638	chr17:80834089	TBCD	ZNF750 (-36159), B3GNTL1 (+175596)	0.675223	-0.0796562	3.26e-07
cg27260684	chr16:85063742	KIAA0513	KIAA0182 (-583181), KIAA0513 (+2333)	0.658007	-0.074988	3.27e-07
cg27544405	chr1:14108975	PRDM2;PRDM2;PRDM2;PRDM2	KAZN (-816237), PRDM2 (+77626)	0.562429	-0.061766	3.27e-07
cg04730794	chr5:169144438	DOCK2	FOXI1 (-388478), DOCK2 (+80188)	0.684259	-0.0910109	3.28e-07
cg27553947	chr1:9819767	CLSTN1;CLSTN1	CLSTN1 (+64782), PIK3CD (+107978)	0.57918	-0.0877073	3.33e-07
cg02639095	chr9:15307873	TTC39B;TTC39B;TTC39B;TTC39B	TTC39B (-516)	0.313151	-0.0474727	3.35e-07
cg25357729	chr22:18890179		DGCR6 (-3556)	0.499979	0.0251483	3.35e-07
cg20272648	chr8:37660108	GPR124	GPR124 (+5708), BRF2 (+47322)	0.66014	-0.0294905	3.35e-07
cg18023666	chr5:173148154		CPEB4 (-167176), BOD1 (-104489)	0.78203	0.0171658	3.38e-07
cg05399244	chr17:179611	RPH3AL	DOC2B (-148192), RPH3AL (+23021)	0.45022	-0.064985	3.39e-07
cg27057329	chr15:40803244		RPUSD2 (-58292), CHST14 (+40085)	0.509999	-0.0543439	3.39e-07
cg14705319	chr5:176938148	DOK3;DOK3;DOK3	DOK3 (-1291)	0.43906	-0.0528181	3.39e-07
cg03335938	chr22:17955976	CECR2	CECR2 (-653)	0.671863	-0.0368056	3.41e-07
cg11589287	chr8:1905343	ARHGEF10	MYOM2 (-87814), ARHGEF10 (+133195)	0.753769	-0.0383813	3.43e-07
cg09501509	chr6:89745356		RNGTT (-72009), PNRC1 (-45072)	0.621002	-0.10846	3.44e-07
cg03071793	chr16:11682634	LITAF	LITAF (-1829)	0.408177	-0.0513101	3.46e-07
cg04932082	chr6:91113506		BACH2 (-106880), MAP3K7 (+183400)	0.603319	-0.0781878	3.47e-07
cg03594078	chr8:22131675	PIWIL2;PIWIL2	PIWIL2 (-1134)	0.552997	-0.0873437	3.55e-07
cg11118962	chr3:171685460		FNDC3B (-71957), TMEM212 (+124322)	0.439846	-0.0510185	3.6e-07
cg03640071	chr11:134020750	JAM3	NCAPD3 (+73675), JAM3 (+81931)	0.730766	-0.0418157	3.6e-07
cg09571972	chr6:2104322	GMDS	GMDS (+141545), FOXC1 (+493642)	0.665875	-0.108656	3.62e-07
cg06178669	chr11:63334608		HRASLS2 (-3754)	0.145339	0.0609452	3.7e-07
cg02010481	chr7:28218524	JAZF1	JAZF1 (+1912), TAX1BP1 (+438811)	0.29014	-0.0471278	3.71e-07
cg23126152	chr12:109221407	SSH1;SSH1;SSH1	CORO1C (-96113), SSH1 (+29951)	0.674711	-0.039653	3.71e-07
cg03025465	chr3:141163704	ZBTB38	RASA2 (-42221), ZBTB38 (+120650)	0.648285	-0.0696771	3.73e-07
cg01177100	chr3:9176211	SRGAP3;SRGAP3	RAD18 (-171053), SRGAP3 (+115099)	0.536885	-0.0559542	3.75e-07
cg10881749	chr1:234792390		IRF2BP2 (-47120), TOMM20 (+499865)	0.583245	-0.0625207	3.84e-07
cg01636582	chr11:844593	TSPAN4;TSPAN4;TSPAN4;TSPAN4;TSPAN4;TSPAN4;TSPAN4	POLR2L (-2065), TSPAN4 (+1770)	0.331296	-0.0408531	3.84e-07
cg08920032	chr15:99332004	IGF1R	IGF1R (+139244), PGPEP1L (+216880)	0.670914	-0.069493	3.89e-07
cg04452203	chr4:114332844		CAMK2D (+350238), ANK2 (+362060)	0.549645	-0.0752293	3.92e-07
cg15727249	chr11:116693415	APOA4	APOA4 (+595)	0.633773	0.0271525	3.93e-07
cg07043361	chr12:114404971	RBM19;RBM19;RBM19	RBM19 (-796)	0.541743	-0.0492105	3.98e-07
cg15658793	chr19:3398810	NFIC;NFIC	NFIC (+32246), C19orf77 (+81729)	0.786151	-0.0443728	3.99e-07
cg17971600	chr19:15565369	RASAL3	WIZ (-4608)	0.417744	-0.0274175	4.07e-07
cg26164488	chr2:64440295		LGALSL (-241031), PELI1 (-68691)	0.498576	-0.0652118	4.11e-07
cg06012428	chr6:157477204	ARID1B;ARID1B;ARID1B	TMEM242 (+268048), ARID1B (+378141)	0.77663	-0.0542372	4.12e-07
cg18998543	chr7:2769865	GNA12	AMZ1 (+50703), GNA12 (+114093)	0.445281	-0.054027	4.17e-07
cg14520947	chr1:225942842		ENAH (-101998), SRP9 (-22672)	0.690971	-0.0720155	4.18e-07
cg01715248	chr9:93953608		AUH (+170597), SYK (+389597)	0.608202	-0.0754868	4.19e-07
cg09312904	chr1:117281442		IGSF3 (-71129), CD2 (-15643)	0.479221	0.0810061	4.26e-07
cg22543992	chr7:81399680	HGF;HGF;HGF;HGF;HGF	HGF (-229)	0.245304	-0.0329104	4.26e-07
cg00418071	chr1:86073001		CYR61 (+26558), ZNHIT6 (+101114)	0.641616	0.0377326	4.26e-07
cg16336494	chr6:151188259	MTHFD1L	AKAP12 (-372874), MTHFD1L (+1445)	0.405225	-0.0600868	4.28e-07
cg05206633	chr5:177913434	COL23A1	AGXT2L2 (-253632), COL23A1 (+104121)	0.707154	-0.0839907	4.29e-07
cg02275530	chr17:59328313	BCAS3;BCAS3	TBX2 (-148943), BCAS3 (+573142)	0.632868	-0.0656277	4.32e-07
cg14028598	chr1:171714300		VAMP4 (-2922)	0.736432	-0.070309	4.33e-07
cg09146183	chr22:38610376	MAFF;MAFF;MAFF;MAFF	MAFF (+835)	0.446326	-0.0341346	4.34e-07
cg10045881	chr1:111770291	CHI3L2;CHI3L2;CHI3L2;CHI3L2	CHI3L2 (+11)	0.465748	-0.0620124	4.36e-07
cg07543400	chr17:3824384		P2RX1 (-4425)	0.625344	-0.0420148	4.37e-07
cg01565508	chr17:8869961	PIK3R5	NTN1 (-54897), PIK3R5 (-54128)	0.603135	-0.0714248	4.41e-07
cg07573727	chr14:74706196	VSX2;VSX2	VSX2 (+22)	0.168266	-0.0246557	4.42e-07
cg01381934	chr3:52529064	STAB1	STAB1 (-291)	0.539311	-0.0587113	4.42e-07
cg11557901	chr9:128022358		GAPVD1 (-1752)	0.718025	-0.081744	4.45e-07
cg18561945	chr19:39743264		IL28A (-15892), IL28B (-7656)	0.431432	-0.0507845	4.49e-07
cg01558916	chr19:11804727		ZNF833P (+19915), ZNF823 (+45032)	0.646111	-0.06956	4.52e-07
cg23350904	chr17:4648580	ZMYND15;ZMYND15	TM4SF5 (-26606), ZMYND15 (+5262)	0.388678	-0.0383834	4.52e-07
cg18493214	chr6:17764205	KIF13A;KIF13A;KIF13A;KIF13A	NUP153 (-57388), KIF13A (+223648)	0.457506	-0.0738332	4.53e-07
cg10699171	chr6:24936965		FAM65B (-25771), CMAHP (+201085)	0.265781	0.0508559	4.55e-07
cg01015287	chr9:103360761		LPPR1 (-430269), MURC (+20426)	0.493266	-0.0235707	4.55e-07
cg03452895	chr2:163199311	GCA	GCA (-1271)	0.711034	-0.0559432	4.6e-07
cg19356022	chr1:154943932	SHC1;SHC1;SHC1;SHC1	CKS1B (-3185), SHC1 (-710)	0.543392	-0.0932824	4.69e-07
cg18397975	chr5:33997484	AMACR;AMACR;AMACR;AMACR;AMACR;AMACR	SLC45A2 (-12705), AMACR (+10735)	0.794491	-0.0498955	4.69e-07
cg03977385	chr16:48468609		SIAH1 (-49381), N4BP1 (+175510)	0.341175	-0.0389902	4.74e-07
cg08784966	chr6:37248768	TBC1D22B	RNF8 (-72979), TBC1D22B (+23221)	0.679891	-0.0515925	4.74e-07
cg13221924	chr17:6495080	KIAA0753	TXNDC17 (-49141), PITPNM3 (-35204)	0.65505	-0.0665361	4.77e-07
cg25493146	chrX:19361210	PDHA1	PDHA1 (-800)	0.744388	-0.0498195	4.78e-07
cg11307565	chr12:120701165	PXN;PXN	RPLP0 (-62152), PXN (+2408)	0.609185	0.0349344	4.83e-07
cg13420364	chr1:234857659		IRF2BP2 (-112389), TOMM20 (+434596)	0.429948	-0.0384282	4.84e-07
cg09554856	chr11:33914646	LMO2	LMO2 (-811)	0.300728	-0.0334114	4.86e-07
cg05161682	chr13:111107167	COL4A2	RAB20 (+106903), COL4A2 (+147537)	0.552367	0.0218365	4.86e-07
cg00883212	chr2:173795201	RAPGEF4;RAPGEF4	ZAK (-145363), RAPGEF4 (+194677)	0.628771	-0.0723278	4.99e-07
cg22062741	chr8:1897075	ARHGEF10	MYOM2 (-96082), ARHGEF10 (+124927)	0.710508	-0.0475141	5.04e-07
cg23728359	chr7:6290148	CYTH3	CYTH3 (+22093), USP42 (+145599)	0.59337	0.0576239	5.06e-07
cg11691844	chr11:85460604	SYTL2;SYTL2;SYTL2	SYTL2 (-23094), PICALM (+319534)	0.67045	-0.0755857	5.07e-07
cg27292547	chr12:1672440		FBXL14 (+30890), ERC1 (+572037)	0.539713	-0.0561015	5.07e-07
cg04340595	chr1:9789174	CLSTN1;CLSTN1	PIK3CD (+77385), CLSTN1 (+95375)	0.393821	0.0713697	5.07e-07
cg02415661	chr19:16308183	AP1M1;AP1M1	AP1M1 (-481)	0.644769	-0.0306711	5.09e-07
cg08622923	chr12:122712116	DIABLO;DIABLO;DIABLO;DIABLO	DIABLO (-49)	0.54631	0.0536515	5.09e-07
cg09865593	chr7:645796	PRKAR1B;PRKAR1B;PRKAR1B;PRKAR1B;PRKAR1B;PRKAR1B	HEATR2 (-120541), PDGFA (-86316)	0.676572	-0.0546925	5.1e-07
cg00718400	chr3:32509018		CMTM6 (+35384), CMTM7 (+75856)	0.716422	-0.0520864	5.12e-07
cg19717347	chr12:129304956	SLC15A4	SLC15A4 (+3584), TMEM132C (+553009)	0.680022	-0.0643504	5.14e-07
cg04384031	chr17:19631485		SLC47A2 (-11443), ALDH3A1 (+17286)	0.375236	-0.0480519	5.14e-07
cg26306994	chr12:6493521	LTBR;LTBR	LTBR (+165)	0.430546	-0.0412429	5.14e-07
cg05579598	chr16:88989069	CBFA2T3;CBFA2T3	PABPN1L (-56002), CBFA2T3 (+54434)	0.474163	-0.0524866	5.17e-07
cg11848254	chr7:134939464	STRA8	STRA8 (+22734), CNOT4 (+255410)	0.310159	-0.0482422	5.17e-07
cg25719786	chr11:96439464		JRKL (+316307)	0.544203	0.0522976	5.18e-07
cg01618151	chr6:35707957	C6orf81	C6orf126 (-36434), ARMC12 (+3099)	0.546221	-0.0800607	5.2e-07
cg27093403	chr12:25083077	BCAT1	LRMP (-122103), BCAT1 (-27069)	0.557308	-0.0573332	5.21e-07
cg07404200	chr6:166876585	RPS6KA2;RPS6KA2	BRP44L (-80100), RPS6KA2 (+399185)	0.471197	-0.0397346	5.21e-07
cg18907610	chr12:11992925	ETV6	BCL2L14 (-230952), ETV6 (+190138)	0.512831	-0.0808906	5.22e-07
cg16384774	chr14:89626932	FOXN3;FOXN3	TTC8 (+336015), FOXN3 (+458561)	0.704086	-0.0619696	5.23e-07
cg19570897	chr15:90191316	KIF7	KIF7 (+7365), C15orf42 (+72499)	0.623929	-0.0425655	5.23e-07
cg24707889	chr21:46341304	ITGB2;ITGB2	ITGB2 (-340)	0.492335	0.0534276	5.26e-07
cg03595161	chr7:1127767	GPER;C7orf50;GPER;GPER;C7orf50;C7orf50;GPER	GPER (+45)	0.582023	-0.0518271	5.28e-07
cg04523868	chr11:64563983	MAP4K2	SF1 (-18046), MAP4K2 (+6729)	0.387671	-0.0525529	5.3e-07
cg13030582	chr17:19290708	MFAP4	MFAP4 (-177)	0.372959	-0.0322116	5.31e-07
cg07305933	chr8:129079496	PVT1	MYC (+331182)	0.665055	-0.0455396	5.33e-07
cg03717367	chr9:139980219	LOC100289341;MAN1B1	MAN1B1 (-1197)	0.311092	-0.0365299	5.34e-07
cg13876650	chr1:26146005	FAM54B;FAM54B;FAM54B;FAM54B	FAM54B (-391)	0.439764	-0.0245548	5.37e-07
cg20923498	chr2:99096920	INPP4A;INPP4A;INPP4A;INPP4A	INPP4A (+35600), COA5 (+128060)	0.512427	0.0611833	5.37e-07
cg03180322	chr15:81604544	IL16;IL16	STARD5 (+11979), IL16 (+86905)	0.37429	-0.0384828	5.43e-07
cg22953017	chr2:201451303	AOX1	AOX1 (+573)	0.401487	-0.0287443	5.44e-07
cg21769093	chr7:49819689	VWC2	VWC2 (+6433), ZPBP (+313170)	0.459161	0.0460619	5.48e-07
cg03184452	chr8:13105155	DLC1	DLC1 (+267273), KIAA1456 (+301973)	0.811564	0.0306146	5.54e-07
cg19889856	chr7:134856654	C7orf49;C7orf49;C7orf49	C7orf49 (-1077)	0.681208	-0.06045	5.54e-07
cg15889847	chr14:65183532	PLEKHG3	PLEKHG3 (-10778), HSPA2 (+176347)	0.502383	-0.0643853	5.57e-07
cg02226192	chr16:89461734	ANKRD11	ANKRD11 (+95234), ZNF778 (+177624)	0.64021	-0.0584692	5.58e-07
cg13858974	chr9:86149293	FRMD3	RASEF (-471251), FRMD3 (+4054)	0.591225	0.0649854	5.58e-07
cg00476653	chr13:47169346	LRCH1;LRCH1;LRCH1	KIAA0226L (-207712), ESD (+202020)	0.606638	-0.0554909	5.59e-07
cg05165553	chr18:77171010	NFATC1;NFATC1;NFATC1;NFATC1;NFATC1	CTDP1 (-268790), NFATC1 (+10685)	0.776282	-0.0476023	5.63e-07
cg02014777	chr16:85468987		KIAA0182 (-177936), KIAA0513 (+407578)	0.475971	0.0437332	5.66e-07
cg09671122	chr3:28291744	CMC1	CMC1 (+8621), AZI2 (+98873)	0.808657	-0.0270937	5.67e-07
cg09789874	chr12:125262045		NCOR2 (-210036), SCARB1 (+86473)	0.576261	-0.0750048	5.67e-07
cg13064679	chr6:32049953	TNXB	TNXB (+27197), CYP21A2 (+43861)	0.574502	0.0547779	5.68e-07
cg09695851	chr17:3907499		ATP2A3 (-39742), ZZEF1 (+138753)	0.782273	-0.0424873	5.68e-07
cg15661753	chr12:49627010		TUBA1A (-44150), TUBA1C (-31854)	0.543415	-0.0790561	5.68e-07
cg16603916	chr1:21615863	ECE1;ECE1;ECE1	ECE1 (+902)	0.525244	-0.0405336	5.76e-07
cg16103421	chr15:102068632		PCSK6 (-38446), TM2D3 (+123961)	0.487844	-0.0612565	5.82e-07
cg04252203	chr3:194696866		LSG1 (-303661), XXYLT1 (+295028)	0.672944	-0.0523703	5.85e-07
cg11772020	chr6:43806470		VEGFA (+68525), MRPL14 (+288720)	0.394817	-0.0376292	5.88e-07
cg12004276	chr11:33913586	LMO2;LMO2	LMO2 (+249)	0.303535	-0.0414444	5.9e-07
cg12599598	chr4:185923887		ACSL1 (-176673), HELT (-16195)	0.613261	-0.0593986	5.91e-07
cg08195176	chr11:116781303	SIK3	APOA1 (-72966), SIK3 (+187689)	0.79419	-0.05023	5.93e-07
cg26704043	chr6:5282702	FARS2	FARS2 (+21119), NRN1 (+724930)	0.55534	-0.0580483	5.96e-07
cg15013617	chr20:2795378	C20orf141	TMEM239 (-1597), C20orf141 (-278)	0.444639	-0.0794567	5.98e-07
cg11376341	chr10:21796152		NEBL (-609622), C10orf140 (+10598)	0.940562	-0.0220659	5.99e-07
cg14533068	chr6:158507953	SYNJ2	SERAC1 (+81358), SYNJ2 (+105066)	0.79788	-0.0660424	5.99e-07
cg11283860	chr1:8273352		ERRFI1 (-186960), SLC45A1 (-111037)	0.555779	-0.0842308	6.01e-07
cg03437912	chr13:29232327	POMP	POMP (-813)	0.293213	-0.0275933	6.05e-07
cg21416692	chr1:33803805	PHC2;PHC2	PHC2 (+37388), ZNF362 (+81632)	0.768603	-0.0438719	6.06e-07
cg11067714	chr5:139492230	PURA	PURA (-1477)	0.736585	-0.0277453	6.1e-07
cg26476925	chr19:45245446		BCL3 (-6531), CEACAM16 (+43026)	0.455865	-0.0647869	6.12e-07
cg24897320	chr1:110042528	CYB561D1;CYB561D1;CYB561D1;CYB561D1;CYB561D1	CYB561D1 (+5828), AMIGO1 (+9807)	0.613747	-0.037884	6.17e-07
cg00388871	chr20:62530407	DNAJC5	DNAJC5 (+3953), UCKL1 (+57392)	0.536909	-0.0443284	6.17e-07
cg01752594	chr13:50696070	DLEU2	ST13P4 (-50083), KCNRG (+106681)	0.634828	-0.0802778	6.24e-07
cg15343510	chr6:31582285	AIF1;AIF1	AIF1 (-747)	0.441157	-0.0596275	6.29e-07
cg05327068	chr15:34634045	NOP10	C15orf55 (-4020), NOP10 (+1316)	0.703711	-0.0585274	6.36e-07
cg21574244	chr15:42568411	GANC	TMEM87A (-2657), GANC (+2046)	0.634006	-0.0637131	6.36e-07
cg08462501	chr4:38138950	TBC1D1	KLF3 (-526839), PTTG2 (+176895)	0.676353	-0.0642072	6.37e-07
cg00472758	chr16:2552820	TBC1D24	ATP6V0C (-10906), TBC1D24 (+27674)	0.732377	-0.0349434	6.47e-07
cg24964103	chr6:133035379	VNN1	VNN1 (-186)	0.539488	-0.0657439	6.52e-07
cg11153071	chr17:78748077	RPTOR;RPTOR	CHMP6 (-217563), RPTOR (+229453)	0.865617	-0.0538453	6.56e-07
cg12380764	chr1:206971195	IL19	IL19 (-1019)	0.550312	-0.0761761	6.61e-07
cg23575603	chr13:50707753		ST13P4 (-38400), KCNRG (+118364)	0.763813	-0.0386801	6.61e-07
cg16907934	chr6:3848904	FAM50B	FAM50B (-727)	0.732617	-0.0591446	6.63e-07
cg04128945	chr8:144264834		GPIHBP1 (-30233), LY6H (-23080)	0.260256	-0.0241283	6.65e-07
cg10406027	chr16:11876912	ZC3H7A	TXNDC11 (-40265), ZC3H7A (+14201)	0.186881	-0.0236151	6.69e-07
cg18995788	chr8:62673444		NKAIN3 (-488056), ASPH (-46246)	0.783238	-0.0767162	6.72e-07
cg09377088	chr6:108910284	FOXO3;FOXO3	ARMC2 (-259334), FOXO3 (+28216)	0.566617	-0.0703093	6.72e-07
cg23181133	chr19:42300812	CEACAM3	CEACAM3 (+279)	0.668303	-0.0422781	6.74e-07
cg02319986	chr19:8568712	PRAM1	PRAM1 (-1175)	0.701962	-0.0823665	6.8e-07
cg25656283	chr10:50733196	ERCC6;PGBD3	DRGX (-133290), ERCC6 (+13950)	0.735668	-0.0515516	6.81e-07
cg14696926	chr8:2093220	MYOM2	MYOM2 (+100063)	0.463182	0.0802091	6.84e-07
cg20164226	chr7:73820590		GTF2IRD1 (-47529), CLIP2 (+116786)	0.911922	-0.0187722	6.84e-07
cg05569131	chr6:36665620		CDKN1A (+21384), CPNE5 (+141599)	0.460975	-0.0598726	6.9e-07
cg15246895	chr17:17672475	RAI1	SREBF1 (+67849), RAI1 (+87689)	0.550228	-0.0304766	6.91e-07
cg13753351	chr9:127134207	PSMB7	PSMB7 (+43513), NEK6 (+114012)	0.655676	-0.0615246	6.93e-07
cg04566534	chr16:88844415	FAM38A	PIEZO1 (+6956), CTU2 (+71525)	0.353012	-0.0331245	7.02e-07
cg27179101	chr12:124991139	NCOR2;NCOR2	NCOR2 (+60870), ZNF664 (+533378)	0.511491	-0.0715856	7.02e-07
cg00463732	chr17:3704621	ITGAE	ITGAE (-85)	0.565595	-0.0510514	7.03e-07
cg13717434	chr9:97854044		FANCC (+225946), C9orf3 (+332114)	0.623916	-0.0570674	7.14e-07
cg25368887	chr4:39935761	PDS5A;PDS5A;PDS5A	PDS5A (+43814), UBE2K (+236098)	0.726675	-0.0297416	7.14e-07
cg26708483	chr5:131422110		CSF2 (+12626), P4HA2 (+141445)	0.695478	-0.0300144	7.16e-07
cg11673244	chr22:22007100	MIR130B;MIR301B	PPIL2 (-13172), SDF2L1 (+10559)	0.361284	-0.0314554	7.22e-07
cg03989480	chr1:50885352	DMRTA2	DMRTA2 (+3766), ELAVL4 (+310759)	0.210262	-0.0233503	7.24e-07
cg13321166	chr11:59824038	MS4A3;MS4A3;MS4A3	MS4A3 (-62)	0.514093	-0.0802835	7.25e-07
cg08813325	chr4:7699611	SORCS2	PSAPL1 (-262912), AFAP1 (+242041)	0.388549	-0.0339352	7.27e-07
cg23232188	chr3:121556543	EAF2	IQCB1 (-2618), EAF2 (+2510)	0.755234	-0.0565745	7.33e-07
cg15626105	chr3:100690901	ABI3BP	ABI3BP (+21432), TFG (+262516)	0.471515	0.0386228	7.34e-07
cg05915892	chr18:673911	ENOSF1;ENOSF1;ENOSF1	TYMS (+16308), ENOSF1 (+38750)	0.712231	-0.052166	7.37e-07
cg17432627	chr21:40124277	NCRNA00114;NCRNA00114;NCRNA00114	ERG (-253850), ETS2 (-53571)	0.577472	-0.0909303	7.44e-07
cg11916609	chr2:102927488	IL1RL1	IL1RL1 (-473)	0.63867	-0.0590379	7.48e-07
cg23717186	chr1:226924311	ITPKB	ITPKB (+2564), C1orf95 (+187811)	0.555054	0.0565538	7.51e-07
cg15756507	chr17:65471461	PITPNC1;PITPNC1	NOL11 (-242599), PITPNC1 (+97538)	0.348614	0.0494189	7.55e-07
cg22381196	chr16:72041376	DHODH	DHODH (-1266)	0.821671	-0.0642038	7.65e-07
cg01580228	chr11:93467095	MIR1304;SNORA8;SNORD5;SNORA18	TAF1D (+7607), KIAA1731 (+72280)	0.579715	-0.0856507	7.72e-07
cg16989248	chr7:56117955	CCT6A;PSPH;CCT6A	CCT6A (-1422), PSPH (+1312)	0.869988	0.0172919	7.76e-07
cg12797746	chr8:1110520		C8orf42 (-615190), DLGAP2 (-339048)	0.579494	0.0383542	7.78e-07
cg25654653	chr6:133035266	VNN1	VNN1 (-73)	0.393948	-0.0631697	7.78e-07
cg26856257	chr1:32805350		MARCKSL1 (-3517)	0.274065	-0.0444876	7.89e-07
cg03363565	chr16:474528	RAB11FIP3	RAB11FIP3 (-1139)	0.528803	-0.067703	7.91e-07
cg06524120	chr15:77841106		LINGO1 (+83602), HMG20A (+127864)	0.221305	-0.0255432	7.94e-07
cg07814567	chr4:100736658	DAPP1	DAPP1 (-1322)	0.826744	-0.0522737	7.98e-07
cg02494246	chr11:67775763	ALDH3B1	UNC93B1 (-4171), ALDH3B1 (-2026)	0.728643	0.032914	7.99e-07
cg17901584	chr1:55353706	DHCR24	DHCR24 (-786)	0.618286	-0.052824	7.99e-07
cg25605731	chr19:13054434	CALR	RAD23A (-2219)	0.821844	-0.0743883	8.02e-07
cg24825210	chr11:60552755	MS4A10	MS4A10 (-65)	0.511107	0.0293164	8.02e-07
cg00777445	chr17:48970357		TOB1 (-26643), SPAG9 (+227868)	0.799766	-0.0485071	8.08e-07
cg04118119	chr13:47371987	ESD	ESD (-621)	0.66698	-0.0730442	8.1e-07
cg16318226	chr13:113671048	MCF2L;MCF2L	F7 (-89056), MCF2L (+47514)	0.80542	0.0265153	8.15e-07
cg27641482	chr8:37652957	GPR124	GPR124 (-1443)	0.808922	-0.0290695	8.17e-07
cg04304036	chr16:68334619	SLC7A6;SLC7A6;SLC7A6OS	SLC7A6OS (+10248), SLC7A6 (+36201)	0.555978	-0.0764549	8.24e-07
cg27252776	chr3:124564252	ITGB5	ITGB5 (+41891), UMPS (+115040)	0.704791	-0.0342721	8.28e-07
cg21221263	chr2:134933179		NCKAP5 (-607149), MGAT5 (-78650)	0.551299	-0.0778709	8.33e-07
cg15979173	chr1:91182128	BARHL2	BARHL2 (+665)	0.398146	-0.0323789	8.34e-07
cg23575688	chr11:119486443		THY1 (-192198), PVRL1 (+112991)	0.445958	-0.0718221	8.36e-07
cg22708150	chr6:31649619	LY6G5C	LY6G5C (-1470)	0.70333	-0.0770928	8.36e-07
cg15312943	chr11:17843855	SERGEF	KCNC1 (+86361), SERGEF (+190781)	0.608681	-0.0869762	8.39e-07
cg14645545	chr2:219252551	SLC11A1	CTDSP1 (-11926), SLC11A1 (+5800)	0.276413	-0.0350652	8.4e-07
cg00145118	chr5:141393931	GNPDA1	GNPDA1 (-1312)	0.567186	-0.0359086	8.47e-07
cg24207009	chr17:76037562	TNRC6C;TNRC6C	TNRC6C (+37245), TMC6 (+87298)	0.434385	-0.0623941	8.48e-07
cg11554335	chr11:57336941	UBE2L6	UBE2L6 (-1762)	0.564581	-0.0891408	8.49e-07
cg01585096	chr19:35981517	KRTDAP	KRTDAP (-85)	0.480354	-0.0317597	8.57e-07
cg09025324	chr6:116691685	DSE;DSE	FAM26F (-90870), DSE (+90403)	0.264153	-0.0408931	8.6e-07
cg14175330	chr9:138949384	NACC2	UBAC1 (-96159), NACC2 (+37746)	0.825966	-0.0458638	8.61e-07
cg27366162	chr17:66375195	ARSG	SLC16A6 (-87791), WIPI1 (+78457)	0.569509	-0.0689345	8.68e-07
cg16097772	chr12:69742232	LYZ	LYZ (+99)	0.557886	-0.0812002	8.7e-07
cg06355720	chr1:153333350	S100A9	S100A9 (+3021), S100A12 (+14724)	0.564817	-0.0485017	8.71e-07
cg22211672	chr15:74610366	CCDC33;CCDC33	CYP11A1 (+49714), CCDC33 (+81700)	0.404611	-0.0412711	8.72e-07
cg07535628	chr11:829035	EFCAB4A	CD151 (-3916)	0.629201	-0.047881	8.76e-07
cg07565956	chr17:7381288	ZBTB4;ZBTB4	SLC35G6 (-3432)	0.369886	-0.0284878	8.81e-07
cg00349404	chr10:106100036		SORCS3 (-300822), ITPRIP (-6374)	0.57312	-0.0493797	8.82e-07
cg05898907	chr3:98242685	CLDND1;CLDND1;CLDND1;CLDND1;CLDND1;CLDND1	CLDND1 (-776)	0.837294	-0.0345516	8.89e-07
cg25613180	chr5:149513303	PDGFRB	CSF1R (-20369), PDGFRB (+22118)	0.595391	-0.0468984	8.93e-07
cg16279861	chr11:128531312		ETS1 (-73860), FLI1 (-32498)	0.575454	-0.0764336	8.94e-07
cg16586406	chr1:154164994	TPM3	TPM3 (-386)	0.452318	-0.0693727	8.95e-07
cg21480966	chr3:108180898	MYH15	MYH15 (+67270), HHLA2 (+159567)	0.670332	-0.0423635	8.95e-07
cg05509359	chr11:70432884	SHANK2;SHANK2	CTTN (+188273), SHANK2 (+502957)	0.879705	-0.0266252	9.02e-07
cg03778909	chr17:80833393	TBCD	ZNF750 (-35463), B3GNTL1 (+176292)	0.678164	-0.0742034	9.02e-07
cg15355713	chr12:125431744	DHX37	UBC (-32158), DHX37 (+41922)	0.540167	-0.0513745	9.06e-07
cg01076495	chr1:150480588	ECM1;ECM1;ECM1;ECM1	ECM1 (+102)	0.435646	-0.0476675	9.09e-07
cg24489015	chr17:56316162	LPO;LPO;LPO	LPO (+376)	0.53519	-0.0614693	9.11e-07
cg27504582	chr12:1609490	LOC100292680	FBXL14 (+93840), ERC1 (+509087)	0.41349	-0.0544396	9.11e-07
cg04265972	chr16:89044882	CBFA2T3	CBFA2T3 (-1379)	0.244146	-0.0283377	9.11e-07
cg02334333	chr2:60687392	BCL11A;BCL11A;BCL11A	BCL11A (+93240)	0.466183	-0.0513989	9.11e-07
cg03967798	chr4:145268453		HHIP (-298694), GYPA (-206550)	0.496001	-0.0669679	9.14e-07
cg20628942	chr13:114171501	TMCO3	TFDP1 (-67554), TMCO3 (+26194)	0.707613	-0.0545479	9.15e-07
cg07188863	chr11:110055425		ZC3H12C (+91339), RDX (+112011)	0.529936	-0.0673892	9.26e-07
cg20092199	chr4:1342459	KIAA1530	CRIPAK (-42880), MAEA (+58788)	0.64214	-0.0450502	9.26e-07
cg02957197	chr1:26449233	PDIK1L;PDIK1L;PDIK1L	ZNF593 (-47154), PDIK1L (+10966)	0.774502	-0.0508337	9.3e-07
cg26391219	chr11:3189207		OSBPL5 (-2626)	0.563635	-0.059986	9.4e-07
cg07472373	chr10:50595181	DRGX	C10orf128 (-198775), DRGX (+4725)	0.692655	-0.0852539	9.48e-07
cg08684511	chr5:177890047	COL23A1	AGXT2L2 (-230245), COL23A1 (+127508)	0.541312	-0.0531654	9.49e-07
cg27035480	chr16:3907755	CREBBP;CREBBP	TRAP1 (-140158), CREBBP (+22365)	0.75745	-0.0515082	9.5e-07
cg01313363	chr3:48471695	PLXNB1;PLXNB1	PLXNB1 (-824)	0.382705	-0.0465931	9.59e-07
cg00421693	chr5:118689293	TNFAIP8	TNFAIP8 (-2302)	0.529965	0.0588442	9.6e-07
cg05581469	chr12:49413435	MLL2;PRKAG1;PRKAG1	PRKAG1 (-807)	0.507614	-0.0778675	9.62e-07
cg06625767	chr5:176836695	F12	F12 (-119)	0.708498	-0.0795399	9.63e-07
cg04977602	chr5:35230728	PRLR;PRLR	PRLR (+94)	0.579996	-0.0544778	9.69e-07
cg04100124	chr10:69611755		SIRT1 (-32671), DNAJC12 (-13819)	0.588081	-0.0688146	9.69e-07
cg03446062	chr6:14477353		JARID2 (-769173), CD83 (+359489)	0.564487	-0.0769834	9.7e-07
cg06219660	chr1:1695509	NADK	SLC35E2 (-18072), NADK (+15998)	0.606829	-0.0622002	9.71e-07
cg26472802	chr21:45713719	AIRE;AIRE	PFKL (-6205), AIRE (+7957)	0.638358	0.0443072	9.71e-07
cg20981615	chr4:48136280	TXK	TXK (-8)	0.457221	0.0735848	9.72e-07
cg13645530	chr12:116756948		MAP1LC3B2 (-240237), MED13L (-41958)	0.911929	-0.0282695	9.73e-07
cg18108753	chr7:155367436		RBM33 (-69766), EN2 (+116613)	0.601331	0.0360458	9.75e-07
cg25857569	chr3:160717237	PPM1L	B3GALNT1 (+105445), PPM1L (+243242)	0.632159	0.0545537	9.82e-07
cg11849327	chr10:76682695	MYST4	KAT6B (+96317), DUPD1 (+135576)	0.843299	-0.0234896	9.83e-07
cg18487309	chr5:179333932	TBC1D9B;TBC1D9B	TBC1D9B (+923)	0.745243	-0.0227363	9.87e-07
cg03764364	chr10:29480551		LYZL1 (-97438), BAMBI (+514128)	0.344003	-0.0425548	9.89e-07
cg17510957	chr11:121466629	SORL1	SORL1 (+143718), BLID (+520293)	0.796116	-0.0607521	9.91e-07
cg08187425	chr2:233470269	EFHD1	EFHD1 (-27937), EIF4E2 (+54913)	0.431837	-0.0360051	9.92e-07
cg04977856	chr14:89886941	FOXN3	FOXN3 (+198552), TTC8 (+596024)	0.731009	-0.0612985	9.93e-07
cg10552523	chr11:313478	IFITM1	IFITM1 (-512)	0.245863	0.0467699	9.98e-07
cg00262030	chr8:61837048		CLVS1 (-363476), CHD7 (+245725)	0.787887	-0.039996	1e-06
cg24598495	chr13:37064804		SERTM1 (-183244), CCNA1 (+58396)	0.367913	-0.0482554	1e-06
cg06801028	chr10:51575592	NCOA4;NCOA4;NCOA4;NCOA4;NCOA4	NCOA4 (+10485), TIMM23 (+47743)	0.49943	-0.0702593	1e-06
cg04592811	chr17:16200581	PIGL	CENPV (+56230), PIGL (+80073)	0.569901	-0.0852783	1e-06
cg04452195	chr13:20762982	GJB2	GJA3 (-27800), GJB2 (+4131)	0.63584	-0.0811463	1.01e-06
cg10009801	chr6:30168645	TRIM26	TRIM10 (-39935), TRIM26 (+12625)	0.489928	-0.0871056	1.02e-06
cg08639339	chr1:205648336	SLC45A3	SLC45A3 (+1293), MFSD4 (+110225)	0.464218	-0.0361953	1.02e-06
cg12832726	chr11:68096165	LRP5	PPP6R3 (-132020), LRP5 (+16058)	0.406556	-0.0450407	1.03e-06
cg12548693	chrX:65237413	MIR223	VSIG4 (+22553), MSN (+349903)	0.580265	-0.0588845	1.03e-06
cg23500132	chr12:53730163	SP7	SP7 (-627)	0.307855	-0.0386391	1.04e-06
cg11389756	chr6:28875354	TRIM27	SCAND3 (-320243), TRIM27 (+16413)	0.610504	-0.0955333	1.04e-06
cg05261824	chr6:28046730	ZNF165;ZNF165	ZNF165 (-1751)	0.793039	-0.0303742	1.04e-06
cg19063768	chr20:25392112	GINS1	GINS1 (+3790), NINL (+174040)	0.769488	-0.0372015	1.05e-06
cg08843850	chr1:199092823		NR5A2 (-903946), PTPRC (+484687)	0.613299	-0.0581977	1.05e-06
cg08677655	chr17:1549108	SCARF1;SCARF1;SCARF1;SCARF1;SCARF1	SCARF1 (-68)	0.408383	-0.0348679	1.06e-06
cg16145324	chr6:36020012	MAPK14;MAPK14;MAPK14;MAPK14	MAPK13 (-78249), MAPK14 (+24559)	0.747689	-0.0504124	1.06e-06
cg17338816	chr7:2607424	IQCE;IQCE	TTYH3 (-64178), IQCE (+8793)	0.458884	-0.0632399	1.06e-06
cg25124402	chr2:219125749	GPBAR1;GPBAR1;GPBAR1;GPBAR1;GPBAR1;GPBAR1	GPBAR1 (+12)	0.394663	-0.0491246	1.06e-06
cg19981243	chr3:114478256	ZBTB20;ZBTB20;ZBTB20;ZBTB20	GAP43 (-863894), ZBTB20 (-375768)	0.739464	-0.041826	1.06e-06
cg04651583	chr6:33870691		MLN (-98899), GRM4 (+230944)	0.892939	-0.0222999	1.07e-06
cg23082877	chr19:49243427	RASIP1	RASIP1 (+542)	0.324742	-0.0269988	1.07e-06
cg00094734	chr2:96830479		DUSP2 (-19301), STARD7 (+44093)	0.637443	0.0436753	1.07e-06
cg04567445	chr1:65730409	DNAJC6	DNAJC6 (-20)	0.264987	-0.033884	1.08e-06
cg19979853	chr12:92456539		DCN (-883181), BTG1 (+83133)	0.625308	-0.0652584	1.08e-06
cg23689615	chr15:74228839	LOXL1	LOXL1 (+10051), STOML1 (+55795)	0.704978	-0.0513892	1.08e-06
cg12115800	chr3:73144435		PPP4R2 (+98317), PDZRN3 (+529636)	0.630252	-0.0687882	1.09e-06
cg27470433	chr12:2432681	CACNA1C;CACNA1C;CACNA1C;CACNA1C;CACNA1C;CACNA1C;CACNA1C;CACNA1C;CACNA1C;CACNA1C;CACNA1C;CACNA1C;CACNA1C;CACNA1C;CACNA1C;CACNA1C;CACNA1C;CACNA1C;CACNA1C;CACNA1C;CACNA1C;CACNA1C;CACNA1C	FKBP4 (-471426), CACNA1C (+270266)	0.651647	-0.0404652	1.09e-06
cg25752272	chr11:61110107	DAK	DDB1 (-9442), CYBASC3 (+14253)	0.533252	-0.0377198	1.09e-06
cg14377681	chr17:37875709	ERBB2;ERBB2	MIEN1 (+11078), ERBB2 (+19456)	0.60747	-0.070097	1.1e-06
cg15624311	chr13:109779925	MYO16	MYO16 (+531426), IRS2 (+658988)	0.79053	0.0300779	1.11e-06
cg00328376	chr7:26902685	SKAP2	SKAP2 (+1655), SNX10 (+571171)	0.353121	-0.0590164	1.11e-06
cg04042333	chr17:1104665		BHLHA9 (-69192), ABR (-21535)	0.543778	0.0751617	1.12e-06
cg20986887	chr6:28887284	TRIM27	SCAND3 (-332173), TRIM27 (+4483)	0.441973	-0.043971	1.12e-06
cg22805603	chr2:32490766	NLRC4;NLRC4	NLRC4 (-78)	0.739959	-0.0643086	1.12e-06
cg20977312	chr5:172748917	STC2	NKX2-5 (-86603), STC2 (+7588)	0.784852	-0.0431572	1.13e-06
cg06671710	chr6:25878999		SLC17A3 (-4529)	0.838485	-0.0447795	1.13e-06
cg16578549	chr1:9950732	CTNNBIP1;CTNNBIP1	CLSTN1 (-66183), CTNNBIP1 (+19583)	0.732414	-0.0350003	1.13e-06
cg11554295	chr7:5523691	FBXL18	TNRC18 (-60515), FBXL18 (+29707)	0.61485	-0.0589096	1.13e-06
cg02977524	chr1:234747788		IRF2BP2 (-2518)	0.586338	-0.0426144	1.13e-06
cg07355507	chr6:16804166		RBM24 (-477642), ATXN1 (-42446)	0.891912	0.013249	1.14e-06
cg18659081	chr22:44588350	PARVG;PARVG;PARVG	PARVG (+11094), KIAA1644 (+120380)	0.569174	-0.0946093	1.14e-06
cg14389547	chr19:3398778	NFIC;NFIC	NFIC (+32214), C19orf77 (+81761)	0.535504	-0.0578909	1.14e-06
cg26313511	chr3:125053815	ZNF148	SLC12A8 (-122207), ZNF148 (+40382)	0.529688	-0.0753646	1.14e-06
cg16045731	chr14:24777708	LTB4R2;CIDEB	LTB4R (-2996), LTB4R2 (-1648)	0.675856	-0.0538825	1.14e-06
cg11118440	chr12:125249923		NCOR2 (-197914), SCARB1 (+98595)	0.582616	-0.0879323	1.15e-06
cg09830866	chr16:771714	FAM173A	FAM173A (+557)	0.393471	0.0618707	1.15e-06
cg04185310	chr2:47717244		KCNK12 (+80225), MSH2 (+86982)	0.753326	-0.0552221	1.15e-06
cg12157761	chr15:71005778	UACA	TLE3 (-615523), UACA (+50071)	0.702218	-0.0698588	1.15e-06
cg23302989	chr7:25174492	C7orf31	CYCS (-9513), NPVF (+93612)	0.741464	-0.0607205	1.15e-06
cg04051365	chr3:193586394		HES1 (-267536), OPA1 (+275462)	0.649201	-0.061623	1.16e-06
cg11681192	chr19:52697558	PPP2R1A	ZNF766 (-75265), PPP2R1A (+4504)	0.656974	0.0258548	1.17e-06
cg27589742	chr16:85296503		KIAA0182 (-350420), KIAA0513 (+235094)	0.781579	-0.0548058	1.17e-06
cg16131053	chr18:45459276		SMAD2 (-1762)	0.469684	-0.075906	1.17e-06
cg09670701	chr15:34876396	GOLGA8B	GOLGA8B (-48175), GJD2 (+170292)	0.0572051	0.007664	1.18e-06
cg09452568	chr5:54275198	ESM1;ESM1	ESM1 (+6215), SNX18 (+461606)	0.707436	-0.0825096	1.18e-06
cg05624376	chr2:169939876	DHRS9;DHRS9;DHRS9;DHRS9	DHRS9 (+2260), LRP2 (+279245)	0.541265	-0.0699925	1.19e-06
cg19736900	chr1:150132950		PLEKHO1 (+10781), ANP32E (+75553)	0.342823	-0.0484368	1.19e-06
cg21842916	chr2:42880391	MTA3	MTA3 (+84721), OXER1 (+111009)	0.836455	-0.0329994	1.2e-06
cg12182708	chr10:99223744	MMS19	ZDHHC16 (+17815), MMS19 (+34621)	0.58706	-0.0957163	1.2e-06
cg25461300	chr18:3015372		LPIN2 (-3428)	0.211171	-0.0238334	1.2e-06
cg08623535	chr5:121414267	LOX	LOX (-213)	0.197736	-0.0272738	1.21e-06
cg25136988	chr6:31649623	LY6G5C	LY6G5C (-1474)	0.770066	-0.044916	1.21e-06
cg15847685	chr4:62129666		LPHN3 (-233172)	0.602424	-0.0490244	1.21e-06
cg03794617	chr17:78796999	RPTOR;RPTOR	CHMP6 (-168641), RPTOR (+278375)	0.799401	-0.0341521	1.21e-06
cg00648883	chr13:32524761	EEF1DP3	FRY (-80675), RXFP2 (+211083)	0.405989	-0.0678423	1.22e-06
cg27020362	chr5:138723394	MGC29506	SLC23A1 (-4356)	0.370817	-0.0298968	1.23e-06
cg08841048	chr19:44124409	ZNF428	ZNF428 (-396)	0.152846	0.0229496	1.23e-06
cg19760651	chr12:52201104	SCN8A	FIGNL2 (+24596), SCN8A (+216085)	0.651872	-0.0386166	1.24e-06
cg06294475	chr11:2698623	KCNQ1;KCNQ1OT1;KCNQ1	CDKN1C (+208371), KCNQ1 (+232403)	0.460187	-0.0781614	1.24e-06
cg07368857	chr3:71276336	FOXP1;FOXP1	FOXP1 (+17979)	0.325614	0.0766659	1.24e-06
cg24207698	chr2:166811308	TTC21B	TTC21B (-961)	0.557179	-0.0572253	1.24e-06
cg10319629	chr12:132285459		MMP17 (-27481), SFSWAP (+89825)	0.824699	0.022254	1.25e-06
cg20551922	chr17:4391282	SPNS3	SPNS2 (-10846), SPNS3 (+54064)	0.734607	-0.0490861	1.25e-06
cg00992687	chr5:54275155	ESM1;ESM1	ESM1 (+6258), SNX18 (+461563)	0.766966	-0.051439	1.25e-06
cg11939496	chr1:160833560	CD244;CD244;CD244	CD244 (-869)	0.640702	-0.0991871	1.25e-06
cg05877109	chr14:23775794	BCL2L2	BCL2L2-PABPN1 (-176)	0.230466	-0.0379197	1.25e-06
cg26362368	chr1:10675623	PEX14	PEX14 (+140621), CASZ1 (+181083)	0.602255	-0.0363368	1.26e-06
cg00091349	chr3:151048406	MED12L;P2RY13	P2RY13 (-1070)	0.523836	-0.0871936	1.27e-06
cg22007110	chr7:30737599		CRHR2 (+2119), GARS (+103419)	0.198277	-0.0183699	1.27e-06
cg08183303	chr16:447934	NME4	DECR2 (-3923), NME4 (+743)	0.428082	-0.0433232	1.27e-06
cg17806661	chr22:37096133	CACNG2	EIF3D (-170857), CACNG2 (+2556)	0.385079	-0.0230512	1.27e-06
cg24107728	chr1:53760337	LRP8;LRP8;LRP8;LRP8	MAGOH (-56056), LRP8 (+33483)	0.364837	0.0823291	1.31e-06
cg03051392	chr3:50360176	HYAL2;HYAL2;HYAL2	HYAL2 (+104)	0.49378	-0.03215	1.31e-06
cg04350202	chr10:111653363	XPNPEP1;XPNPEP1;XPNPEP1	XPNPEP1 (+29947)	0.666999	-0.0609161	1.31e-06
cg23172853	chr1:231842206	TSNAX-DISC1;DISC1;DISC1;DISC1;TSNAX-DISC1;DISC1;DISC1;DISC1;DISC1;TSNAX-DISC1;DISC1;DISC1;TSNAX-DISC1;TSNAX-DISC1;DISC1;DISC1;DISC1;DISC1;DISC1;TSNAX-DISC1;DISC1;DISC1;DISC1;DISC1;DISC1;TSNAX-DISC1;DISC1;DISC1;DISC1	DISC1 (+79646), SIPA1L2 (+809036)	0.59439	-0.0497054	1.31e-06
cg12097883	chr17:62774939	LOC146880;LOC146880	SMURF2 (-116554), LOC146880 (+2682)	0.396698	-0.0553123	1.31e-06
cg10471548	chr6:7403054	RIOK1;RIOK1;RIOK1	DSP (-138815), RIOK1 (+12993)	0.596126	-0.0828095	1.31e-06
cg17389077	chr10:128810904	DOCK1	NPS (-536708), DOCK1 (+216882)	0.438027	-0.0354427	1.31e-06
cg22429121	chr1:27901805	AHDC1	WASF2 (-85128), AHDC1 (+28337)	0.546458	-0.0491683	1.31e-06
cg11826104	chr15:25650611	UBE3A;UBE3A;UBE3A;UBE3A	UBE3A (+33563), SNURF (+450542)	0.762977	-0.0643236	1.32e-06
cg23056923	chr10:73497629	C10orf105;CDH23	C10orf105 (-18052), C10orf54 (+35707)	0.460022	-0.045734	1.32e-06
cg26647303	chr19:2041955	MKNK2;MKNK2	BTBD2 (-26254), MKNK2 (+9287)	0.150118	0.0234972	1.33e-06
cg22337438	chr19:54327437	NLRP12;NLRP12	NLRP12 (+210)	0.378374	-0.0399914	1.33e-06
cg09109411	chr5:149319112	PDE6A	PDE6A (+5243), PPARGC1B (+209298)	0.669061	-0.0809929	1.34e-06
cg23678364	chr4:5028695		STK32B (-24831), CYTL1 (-7499)	0.770263	0.022226	1.34e-06
cg08220966	chr10:88717364	MMRN2;SNCG;MMRN2	SNCG (-923), MMRN2 (+60)	0.420689	-0.0492272	1.34e-06
cg22074114	chr3:134326341	KY	KY (+43522), CEP63 (+121295)	0.62373	-0.0673526	1.34e-06
cg00010078	chr2:109967172	SH3RF3	SH3RF3 (+221176), SEPT10 (+404610)	0.616964	-0.0815147	1.34e-06
cg08692676	chr6:134299594	TBPL1	TBPL1 (+26287), SLC2A12 (+74194)	0.561839	-0.0891655	1.35e-06
cg16814786	chr10:51575763	NCOA4;NCOA4;NCOA4;NCOA4;NCOA4	NCOA4 (+10656), TIMM23 (+47572)	0.476431	-0.0790881	1.35e-06
cg01815801	chr13:114270609	TFDP1;TFDP1	TFDP1 (+31554), ATP4B (+41903)	0.597624	-0.0455729	1.35e-06
cg09025625	chr1:154942509	SHC1;SHC1;SHC1;SHC1	CKS1B (-4608), SHC1 (+713)	0.42473	-0.0431712	1.35e-06
cg26069291	chr6:42716310		TBCC (-2427)	0.608254	-0.0355264	1.36e-06
cg02878831	chr17:78847752	RPTOR;RPTOR	CHMP6 (-117888), RPTOR (+329128)	0.725504	-0.0497206	1.37e-06
cg04716478	chr4:186204634	SNX25	SNX25 (+73351), LRP2BP (+95517)	0.753853	-0.0339985	1.37e-06
cg21830050	chr1:891193	NOC2L	KLHL17 (-4773), NOC2L (+3485)	0.495726	-0.0609235	1.37e-06
cg06845655	chr11:85362371	TMEM126A	TMEM126A (+3409), CREBZF (+13810)	0.752471	-0.0339149	1.38e-06
cg10876767	chr4:7637533	SORCS2	PSAPL1 (-200834), AFAP1 (+304119)	0.663622	-0.0707214	1.38e-06
cg17894435	chr1:233426334	PCNXL2	PCNXL2 (+5124), NTPCR (+339965)	0.551965	-0.0828811	1.38e-06
cg11723077	chr6:158508188	SYNJ2	SERAC1 (+81123), SYNJ2 (+105301)	0.510078	-0.0724816	1.38e-06
cg11357013	chr15:73588054	NEO1	HCN4 (+73550), NEO1 (+243230)	0.625994	-0.0704609	1.38e-06
cg22894805	chr15:41983773	MGA;MGA;MIR626	MAPKBP1 (-82858), MGA (+31164)	0.530168	-0.0738935	1.38e-06
cg25507226	chr7:157190734	DNAJB6	DNAJB6 (+61025)	0.484813	-0.0487449	1.39e-06
cg23230830	chr1:248903100	LOC646627	LOC646627 (+50)	0.530935	-0.0768058	1.4e-06
cg05990080	chr3:37965818	CTDSPL;CTDSPL	VILL (-69259), CTDSPL (+62150)	0.793742	-0.0240946	1.4e-06
cg13033858	chr12:109248326	SSH1;SSH1	CORO1C (-123032), SSH1 (+3032)	0.456726	-0.0598379	1.41e-06
cg03741653	chr8:22033396	BMP1;BMP1;BMP1	POLR3D (-69222), BMP1 (+10744)	0.856552	-0.0235309	1.41e-06
cg11844856	chr14:59000503	KIAA0586	TIMM9 (-106272), DACT1 (-104253)	0.660081	-0.0597016	1.41e-06
cg26810146	chr5:41924792	FBXO4;FBXO4	FBXO4 (-563)	0.679783	-0.043158	1.41e-06
cg20341251	chr12:1754156	WNT5B;WNT5B	ADIPOR2 (-46090), WNT5B (+15745)	0.75834	-0.0241272	1.41e-06
cg26551200	chr7:2681369	TTYH3	AMZ1 (-37793), TTYH3 (+9767)	0.688844	-0.0474895	1.42e-06
cg25330264	chr7:4806949	FOXK1	KIAA0415 (-8312), FOXK1 (+85020)	0.815405	-0.0402601	1.43e-06
cg01931958	chr12:1099117	ERC1;ERC1;ERC1;ERC1;ERC1	ERC1 (-1286)	0.18372	-0.0325672	1.43e-06
cg16253834	chr11:75522097		UVRAG (-4114)	0.700619	-0.0521065	1.43e-06
cg24687747	chr1:33607105		TRIM62 (+40565), ADC (+60392)	0.296588	-0.0306087	1.43e-06
cg23060272	chr3:187870863	LPP	BCL6 (-407351), LPP (-59857)	0.279025	-0.0381767	1.44e-06
cg03847896	chr1:112154295		ADORA3 (-107553), RAP1A (-8109)	0.438919	0.0462965	1.44e-06
cg12929983	chr15:40399004	BMF;BMF;BMF;BMF	SRP14 (-67616), BMF (+2070)	0.495164	-0.0829205	1.45e-06
cg04476874	chr19:345778	MIER2	MIER2 (-988)	0.603563	-0.0546157	1.45e-06
cg11977605	chr4:1076247	RNF212;RNF212	RNF212 (+31104), FGFRL1 (+70488)	0.359076	-0.0481453	1.45e-06
cg10882599	chr3:128779586	GP9	GP9 (-58)	0.448801	-0.0533059	1.45e-06
cg03323793	chr7:151548111	PRKAG2	RHEB (-331102), PRKAG2 (+26204)	0.445632	-0.0288502	1.47e-06
cg03606774	chr2:27432830	SLC5A6;SLC5A6	C2orf28 (-2068)	0.756123	-0.0406224	1.48e-06
cg18437480	chr17:76130305	TMC8	C17orf99 (-12128), TMC8 (+3447)	0.301584	0.038854	1.48e-06
cg06981309	chr3:146260954	PLSCR1	PLSCR2 (-47177), PLSCR1 (+1673)	0.590143	-0.0518757	1.48e-06
cg04784315	chr9:125797284	GPR21;RABGAP1	GPR21 (+439)	0.64912	-0.0725218	1.49e-06
cg11091914	chr8:105598224	LRP12;LRP12	DPYS (-118948), LRP12 (+3027)	0.411553	-0.0625862	1.5e-06
cg21723245	chr6:29973407	HLA-J;NCRNA00171	HLA-J (-809)	0.804981	-0.0350433	1.5e-06
cg24118052	chr1:28919387	RAB42	RAB42 (+381)	0.389362	-0.0314457	1.5e-06
cg00906812	chr3:47018657	CCDC12	NBEAL2 (-2515)	0.254266	-0.0255533	1.51e-06
cg13681496	chr9:95817516		SUSD3 (-3472)	0.37326	-0.050454	1.52e-06
cg05162166	chr22:41684460		RANGAP1 (-2245)	0.569076	-0.0731964	1.52e-06
cg18022554	chr15:73657801	HCN4	HCN4 (+3803), NEO1 (+312977)	0.643695	-0.0447167	1.52e-06
cg22851864	chr10:5688470	ASB13;ASB13	ASB13 (+20087), CALML3 (+121547)	0.644028	-0.0534786	1.52e-06
cg20613972	chr4:84037158	PLAC8;PLAC8	COPS4 (+80920), COQ2 (+168908)	0.644011	-0.0737975	1.53e-06
cg04102854	chr7:130005852	CPA5;CPA5;CPA5	CPA1 (-14437), CPA5 (+21223)	0.585102	0.0323181	1.53e-06
cg10780949	chr15:67418316	SMAD3;SMAD3;SMAD3	SMAD3 (+60122), AAGAB (+128757)	0.465786	-0.0527664	1.55e-06
cg25364972	chr2:217075573		XRCC5 (+101554), MARCH4 (+161176)	0.621086	-0.0565305	1.55e-06
cg16429214	chr17:74266574	FAM100B	RNF157 (-30185), PRPSAP1 (+83655)	0.597833	0.0330073	1.56e-06
cg25105688	chr1:78452127		DNAJB4 (-18508), FUBP1 (-7351)	0.649934	-0.084318	1.57e-06
cg14472806	chr11:66055327	YIF1A	TMEM151A (-4045), YIF1A (+1310)	0.331186	-0.0414575	1.57e-06
cg05036173	chr2:108994528	SULT1C4;SULT1C4	SULT1C4 (+108)	0.313231	-0.0400398	1.58e-06
cg25778479	chr7:16686771	BZW2;BZW2;ANKMY2;BZW2	ANKMY2 (-1330), BZW2 (+1013)	0.182524	-0.0223185	1.58e-06
cg06721796	chr20:44037519	DBNDD2;DBNDD2;SYS1-DBNDD2;DBNDD2;DBNDD2;DBNDD2;DBNDD2	DBNDD2 (+891)	0.338319	-0.0328607	1.58e-06
cg08513547	chr5:150323558	LOC134466	ZNF300P1 (-20)	0.649698	0.0446813	1.6e-06
cg12122241	chr20:1920407	SIRPA;SIRPA;SIRPA	SIRPA (+44983), PDYN (+53986)	0.568965	-0.0818956	1.6e-06
cg07091529	chr2:16804409	FAM49A	FAM49A (+42724), MYCN (+723727)	0.609912	-0.0755159	1.61e-06
cg13712852	chr2:85814940	VAMP5	RNF181 (-7896), VAMP5 (+3410)	0.227676	-0.0249339	1.61e-06
cg07599389	chr6:4890278	CDYL;CDYL;CDYL;CDYL;CDYL	CDYL (+113599), RPP40 (+113992)	0.44496	-0.0635164	1.62e-06
cg10100437	chr1:223903862	CAPN2;CAPN2	CAPN2 (+3744), TP53BP2 (+129811)	0.559708	0.0484509	1.62e-06
cg08180028	chr15:41796044	LTK;LTK;LTK	ITPKA (+9989), LTK (+10040)	0.561642	-0.0614156	1.62e-06
cg13549277	chr12:6659520	IFFO1;IFFO1;IFFO1	IFFO1 (+5728), GAPDH (+15864)	0.531043	-0.0692289	1.62e-06
cg13315706	chr21:46341054	ITGB2;ITGB2	ITGB2 (-90)	0.213216	0.0449215	1.62e-06
cg15316716	chr8:21769797	DOK2	GFRA2 (-123452), DOK2 (+1407)	0.549835	0.0648981	1.62e-06
cg25016112	chr8:142192718	DENND3	PTK2 (-181307), SLC45A4 (+45954)	0.481414	-0.0733253	1.63e-06
cg07336426	chr15:99561687		SYNM (-83598), PGPEP1L (-12803)	0.75026	-0.0319254	1.64e-06
cg06773488	chr18:74726002	MBP;MBP;MBP;MBP;MBP;MBP	MBP (+118771), ZNF236 (+189887)	0.726482	-0.0327435	1.64e-06
cg24490227	chr11:133928292		IGSF9B (-101413), JAM3 (-10527)	0.493599	0.0384973	1.64e-06
cg11617938	chr6:29692281	HLA-F;HLA-F;HLA-F	LOC554223 (-67401), HLA-F (+1165)	0.549748	0.0605841	1.65e-06
cg27340480	chr19:44170526	PLAUR;PLAUR;PLAUR	CADM4 (-26536), PLAUR (+3971)	0.624675	-0.0954867	1.66e-06
cg22046201	chr1:64212080		ROR1 (-27609), PGM1 (+123194)	0.40979	-0.0479327	1.66e-06
cg06652210	chr17:1944594	OVCA2;DPH1	OVCA2 (-682)	0.675711	-0.0585531	1.66e-06
cg22663933	chr7:5257805	WIPI2;WIPI2;WIPI2;WIPI2;WIPI2	SLC29A4 (-64755), WIPI2 (+27971)	0.693196	-0.0365694	1.66e-06
cg02850815	chr8:144896183	SCRIB;SCRIB;MIR937	FAM83H (-80270), SCRIB (+1365)	0.697642	-0.0616002	1.66e-06
cg08132815	chr19:4950822	UHRF1;UHRF1	KDM4B (-18301), UHRF1 (+41313)	0.69393	-0.0620491	1.67e-06
cg15224348	chr19:45543538	SFRS16	CLASRP (+1241), ZNF296 (+36149)	0.682842	-0.0493095	1.67e-06
cg27115863	chr22:37921640		CDC42EP1 (-34830), CARD10 (-6417)	0.370064	-0.0362071	1.67e-06
cg20686403	chr22:38438206		PICK1 (-15055), AK098727 (+56265)	0.584099	-0.0512565	1.67e-06
cg08739282	chr4:24586511	DHX15	DHX15 (-328)	0.199016	-0.0238134	1.68e-06
cg03283486	chr13:37422671	SMAD9;SMAD9	RFXAP (+29333), SMAD9 (+71737)	0.631672	-0.0387359	1.69e-06
cg19805943	chr2:85933069		ATOH8 (-47839), GNLY (+11656)	0.685035	-0.0570805	1.69e-06
cg16387467	chr18:72166016	CNDP2;CNDP2	CNDP1 (-35675), CNDP2 (+2517)	0.285231	-0.03774	1.7e-06
cg17416338	chr19:5074717	KDM4B	KDM4B (+105594), PTPRS (+266096)	0.310615	-0.0441298	1.7e-06
cg23651356	chr6:153452954	RGS17	RGS17 (-566)	0.455547	-0.0565424	1.7e-06
cg27591502	chr5:169302816	DOCK2;FAM196B	FOXI1 (-230100), DOCK2 (+238566)	0.680313	-0.07666	1.7e-06
cg21649013	chr12:132381683	ULK1	PUS1 (-32129), ULK1 (+2405)	0.371489	-0.0361392	1.7e-06
cg07735969	chr16:68418473	SMPD3	SMPD3 (+63935), PRMT7 (+73597)	0.329454	-0.0238481	1.71e-06
cg21887023	chr15:33534982		FMN1 (-174898), RYR3 (-68194)	0.406187	-0.0338531	1.71e-06
cg25734726	chr19:40948296	SERTAD3;SERTAD3;SERTAD3	SERTAD1 (-16365), SERTAD3 (+1985)	0.641296	-0.0773477	1.72e-06
cg18720682	chr10:70165978	RUFY2;RUFY2	RUFY2 (+967)	0.282874	-0.0190594	1.73e-06
cg06905453	chr19:14089284	RFX1	PODNL1 (-25081), RFX1 (+27849)	0.493917	-0.078363	1.73e-06
cg18305855	chr7:112529943	C7orf60	TMEM168 (-99466), GPR85 (+196598)	0.740901	-0.0530629	1.73e-06
cg04484126	chr7:65839403		KCTD7 (-254464), TPST1 (+169145)	0.593797	-0.06603	1.73e-06
cg15117372	chr6:35992219	SLC26A8;SLC26A8;SLC26A8	MAPK14 (-3234), SLC26A8 (+85)	0.278295	-0.0352561	1.74e-06
cg04354689	chr16:2660830	LOC652276	PDPK1 (+32466), PDPK1 (+72861)	0.861549	-0.0470278	1.75e-06
cg01741041	chr7:5567862	ACTB	FBXL18 (-14464), ACTB (+2369)	0.204458	0.0266051	1.75e-06
cg05200313	chr14:92960827	SLC24A4;SLC24A4;SLC24A4	RIN3 (-19297), SLC24A4 (+170676)	0.483835	-0.0761881	1.75e-06
cg16158027	chr2:196520930	SLC39A10;SLC39A10	SLC39A10 (-601)	0.702614	-0.0651629	1.75e-06
cg03310874	chr7:4850260	RADIL	KIAA0415 (+34999), PAPOLB (+51364)	0.654366	-0.0704103	1.75e-06
cg12101544	chr1:114637532	SYT6	SYT6 (+58939), OLFML3 (+115503)	0.827632	-0.0240994	1.75e-06
cg21249659	chr12:10324843	OLR1	OLR1 (-54)	0.577286	-0.0872414	1.75e-06
cg27369423	chr16:56228901	DKFZP434H168;GNAO1;GNAO1	GNAO1 (+3651), AMFR (+230542)	0.390695	-0.0630066	1.76e-06
cg26184474	chr5:61623163	KIF2A;KIF2A	KIF2A (+21175), DIMT1 (+76564)	0.64988	-0.0782632	1.76e-06
cg00192882	chr17:19291120	MFAP4	MFAP4 (-589)	0.623788	-0.0594652	1.76e-06
cg00324097	chr17:75446549	SEPT9;SEPT9;SEPT9;SEPT9;SEPT9;SEPT9	TNRC6C (-553768), SEPT9 (+169058)	0.23122	0.0475508	1.76e-06
cg16456087	chr3:16343197	OXNAD1	OXNAD1 (+36531), RFTN1 (+212024)	0.36391	0.0780877	1.77e-06
cg13048008	chr11:71725340	NUMA1	LRTOMT (-66036), IL18BP (+15383)	0.613063	-0.0600444	1.78e-06
cg06122230	chr20:47887219	ZNFX1	ZNFX1 (+7536), DDX27 (+51388)	0.696671	-0.0744069	1.78e-06
cg12079904	chr2:43195545		HAAO (-175795), ZFP36L2 (+258199)	0.552044	-0.0730894	1.78e-06
cg09553839	chr10:74358778	CBARA1	DNAJB12 (-243872), MICU1 (+27170)	0.571204	-0.0771846	1.8e-06
cg13999433	chr9:117156883	AKNA	AKNA (-199)	0.570913	-0.080876	1.8e-06
cg06797389	chr15:44969481	PATL2	PATL2 (-396)	0.498982	0.0788852	1.8e-06
cg10494848	chr6:57127617		PRIM2 (-54804), RAB23 (-40540)	0.368411	-0.0308529	1.81e-06
cg17705615	chr19:47991237	NAPA	KPTN (-3717)	0.418781	-0.0479475	1.81e-06
cg14642045	chr12:109538736	UNG;UNG	ACACB (-38465), UNG (+3338)	0.714282	-0.0637692	1.81e-06
cg16696002	chr1:172189728	DNM3;DNM3	PIGC (+223501), DNM3 (+379108)	0.480591	-0.052759	1.82e-06
cg24207616	chr7:44718623	OGDH;OGDH	ZMIZ2 (-69906), OGDH (+72503)	0.807785	-0.032736	1.83e-06
cg23206160	chr4:140661865	MAML3	MGST2 (+74944), MAML3 (+413367)	0.299777	-0.0470806	1.83e-06
cg12920361	chr7:150445474	LOC100128542	GIMAP1-GIMAP5 (+31830), TMEM176B (+52146)	0.736387	0.0350162	1.83e-06
cg03322353	chr4:141069770	MAML3	MAML3 (+5462), MGST2 (+482849)	0.630652	-0.0677964	1.83e-06
cg08352115	chr17:66356057	ARSG	SLC16A6 (-68653), WIPI1 (+97595)	0.660659	-0.0473749	1.84e-06
cg27255275	chr11:129766154	NFRKB	NFRKB (-3251)	0.528811	-0.0675943	1.85e-06
cg23837109	chr10:75670435	PLAU;C10orf55;PLAU	PLAU (-426)	0.388822	-0.055994	1.85e-06
cg07986469	chr10:129795003	PTPRE	PTPRE (+89679), MKI67 (+129464)	0.54683	-0.0722485	1.85e-06
cg06766034	chr22:47082260	CERK	CERK (+51891), GRAMD4 (+59613)	0.637925	-0.0692858	1.86e-06
cg06607679	chr17:47551100		PHB (-58859), NGFR (-21554)	0.558415	0.0241693	1.86e-06
cg11619216	chr17:73642080	LOC100130933;RECQL5	C17orf110 (-565)	0.653573	-0.0430697	1.87e-06
cg00054774	chr21:43373079	C2CD2	C2CD2 (+919)	0.557201	-0.0464811	1.87e-06
cg16671238	chr13:20987145	CRYL1	GJB6 (-180612), CRYL1 (+112866)	0.404159	-0.0248236	1.88e-06
cg12271419	chr8:22855616	RHOBTB2;RHOBTB2;RHOBTB2	RHOBTB2 (+2256), TNFRSF10B (+71083)	0.459337	-0.0310243	1.88e-06
cg11072113	chr11:61063124	VWCE	VWCE (-337)	0.410731	-0.0298045	1.88e-06
cg06535156	chr6:155538055	TIAM2;TIAM2	CLDN20 (-47091), TIAM2 (+126633)	0.465646	-0.0258346	1.89e-06
cg27541604	chr1:159046451	AIM2;AIM2	AIM2 (+195)	0.534169	0.050016	1.89e-06
cg24718773	chr2:138739074	HNMT;HNMT	SPOPL (-520275), HNMT (+17267)	0.659802	-0.0532546	1.89e-06
cg16095551	chr6:155816164		NOX3 (-39128)	0.709464	-0.0576557	1.9e-06
cg04236079	chr14:105609516	JAG2;JAG2	GPR132 (-77763), JAG2 (+25644)	0.788033	0.0193061	1.9e-06
cg05353099	chr11:67203544	PTPRCAP	PTPRCAP (+1608), RPS6KB2 (+7610)	0.325311	0.0311059	1.9e-06
cg24450653	chr1:205060293	RBBP5	TMEM81 (-6706), RBBP5 (+30856)	0.713048	-0.0336292	1.9e-06
cg03295274	chr13:50190584		RCBTB1 (-30866), ARL11 (-11850)	0.689756	-0.0492437	1.91e-06
cg23933241	chr17:33823690	SLFN12L	SLFN12L (-8933), SLFN14 (+61419)	0.494504	-0.0487486	1.91e-06
cg12809098	chr8:142165310	DENND3	PTK2 (-153899), SLC45A4 (+73362)	0.812908	-0.0447793	1.92e-06
cg25164957	chr17:7236973		ACAP1 (-2874)	0.786078	-0.0367685	1.92e-06
cg03266686	chr2:47716097		KCNK12 (+81372), MSH2 (+85835)	0.322051	-0.033374	1.92e-06
cg06652085	chr6:31130261	TCF19;TCF19	CCHCR1 (-4696), TCF19 (+3959)	0.696556	-0.0316978	1.92e-06
cg15709265	chr3:32820135		TRIM71 (-39374), CNOT10 (+93438)	0.693792	-0.0438372	1.92e-06
cg23710751	chr11:123430872	GRAMD1B	GRAMD1B (+34345), SCN3B (+94442)	0.224466	-0.0312795	1.93e-06
cg04266202	chr17:56352895	MPO	MPO (+5400), LPO (+37109)	0.62909	-0.0805452	1.93e-06
cg20740903	chr17:76170799	TK1	SYNGR2 (+6129), TK1 (+12485)	0.572592	-0.0736647	1.93e-06
cg19583076	chr19:42381099	CD79A;CD79A	CD79A (-90)	0.326253	-0.0238388	1.93e-06
cg23851088	chrX:40004432	BCOR;BCOR	ATP6AP2 (-435783), BCOR (-47714)	0.354404	-0.0510908	1.94e-06
cg01556552	chr1:10695686		PEX14 (+160684), CASZ1 (+161020)	0.755169	-0.0428959	1.94e-06
cg16310095	chr1:155952959		ARHGEF2 (-4624)	0.479996	-0.0519684	1.94e-06
cg12011299	chr4:100065546	ADH4	ADH4 (-98)	0.648518	-0.0471396	1.95e-06
cg26706803	chr16:50293530		ADCY7 (-28292), PAPD5 (+106702)	0.387076	-0.0608589	1.95e-06
cg16786178	chr14:75764329		JDP2 (-134507), FOS (+18849)	0.529378	-0.0819006	1.95e-06
cg07895132	chr17:33825172	SLFN12L	SLFN12L (-10415), SLFN14 (+59937)	0.548477	-0.0448929	1.95e-06
cg06801385	chr5:1152362		SLC6A19 (-49347), SLC12A7 (-40191)	0.501505	0.0451035	1.96e-06
cg02430430	chr15:74532450	CCDC33	CCDC33 (+3784), CYP11A1 (+127630)	0.368297	-0.0428837	1.96e-06
cg07052231	chr12:7363540	PEX5;PEX5;PEX5;PEX5;PEX5	ACSM4 (-93387), PEX5 (+20583)	0.741847	-0.053145	1.97e-06
cg01498832	chr17:78682934	RPTOR;RPTOR	CHMP6 (-282706), RPTOR (+164310)	0.730163	-0.0470365	1.97e-06
cg21199093	chr1:35836009	ZMYM4	ZMYM4 (+101442), KIAA0319L (+187027)	0.558161	-0.0896574	1.97e-06
cg07695771	chr10:126029702		CHST15 (-177773), OAT (+77842)	0.204788	-0.0332346	1.98e-06
cg20284891	chr1:9182171	GPR157	SLC2A5 (-52285), GPR157 (+7057)	0.553166	0.0654373	1.99e-06
cg13553147	chr1:45243960	SNORD38B;RPS8	RPS8 (+2715), BEST4 (+9465)	0.341683	-0.0361466	1.99e-06
cg14536881	chr9:36740105		MELK (+167201), PAX5 (+294370)	0.305805	-0.016512	1.99e-06
cg11803859	chr10:125770124	CHST15	CPXM2 (-118625), CHST15 (+81805)	0.785101	-0.0393248	1.99e-06
cg12684668	chr5:150403466	GPX3	GPX3 (+3468), TNIP1 (+63280)	0.635179	-0.0683322	2e-06
cg18767321	chr22:39096505	JOSD1	JOSD1 (-47)	0.140562	-0.0143981	2e-06
cg05260077	chr21:37531890		DOPEY2 (-4948)	0.542463	-0.0956424	2e-06
cg07421287	chr1:111218287	KCNA3	KCNA3 (-633)	0.489915	-0.0357577	2.01e-06
cg09734761	chr16:85569506		KIAA0182 (-77417), KIAA0513 (+508097)	0.627582	-0.0593649	2.01e-06
cg04566677	chr12:54779175	ZNF385A;ZNF385A;ZNF385A	GPR84 (-20906), ZNF385A (+5907)	0.430949	-0.0637155	2.02e-06
cg15664462	chr3:151996146	MBNL1;MBNL1	MBNL1 (-21047), SUCNR1 (+404716)	0.51118	0.0590994	2.03e-06
cg08850169	chr1:161171469	NDUFS2;NDUFS2	ADAMTS4 (-2625), NDUFS2 (-467)	0.579903	-0.0520504	2.03e-06
cg23445341	chr19:1113357	SBNO2;SBNO2	GPX4 (+9422), SBNO2 (+60924)	0.355171	-0.0271613	2.04e-06
cg23983887	chr1:12509707	VPS13D;VPS13D	DHRS3 (+168112), VPS13D (+219595)	0.282649	0.0719133	2.04e-06
cg04341343	chr2:8784813		ID2 (-37299)	0.369876	-0.0444023	2.04e-06
cg15702277	chr1:8477935	RERE;RERE;RERE	SLC45A1 (+93546), RERE (+399763)	0.348553	-0.0405685	2.05e-06
cg14018735	chr9:136270734	C9orf96	REXO4 (+12429), C9orf96 (+27451)	0.539755	-0.0483031	2.06e-06
cg24386894	chr8:8863572	ERI1	ERI1 (+3259), PPP1R3B (+144647)	0.789313	-0.0474627	2.06e-06
cg15084902	chr19:18385244	KIAA1683;KIAA1683;KIAA1683;KIAA1683;KIAA1683;KIAA1683	KIAA1683 (+74)	0.563885	0.0371089	2.07e-06
cg13870520	chr4:77131705	SCARB2	NUP54 (-62051), SCARB2 (+3346)	0.576822	-0.0842585	2.07e-06
cg00901982	chr2:70257298		ASPRV1 (-67902), PCBP1 (-57286)	0.49519	-0.0776553	2.07e-06
cg07341137	chr6:33129778		COL11A2 (+30466), HLA-DPB1 (+86076)	0.26924	-0.0191004	2.07e-06
cg19342782	chr1:70821806	HHLA3;ANKRD13C;HHLA3;HHLA3;HHLA3	ANKRD13C (-1390), HHLA3 (+1314)	0.61342	-0.0797288	2.07e-06
cg03920999	chr3:10334760	GHRLOS;GHRL;GHRL;GHRLOS;GHRLOS;GHRL;GHRL;GHRL;GHRL;GHRL;GHRLOS;GHRL;GHRL;GHRL	GHRL (-130)	0.404232	-0.05501	2.08e-06
cg08041014	chr17:41175726	VAT1	RND2 (-1531), VAT1 (-1268)	0.291705	-0.0382784	2.08e-06
cg07536737	chr2:98630091		CNGA3 (-332526), TMEM131 (-17738)	0.607676	0.0561433	2.08e-06
cg19312427	chr1:198174503	NEK7	NEK7 (+48396), ATP6V1G3 (+335571)	0.56112	-0.0534504	2.09e-06
cg03919650	chr16:3306855	MEFV	MEFV (-229)	0.41345	-0.0609086	2.09e-06
cg10306703	chr10:61719561	C10orf40	CCDC6 (-53148), ANK3 (+430072)	0.754348	-0.0443925	2.09e-06
cg17013990	chr1:161091682	DEDD;DEDD;DEDD	PFDN2 (-3817)	0.513393	-0.0809191	2.1e-06
cg07302959	chr7:92198639	FAM133B;FAM133B	RBM48 (+40553), CDK6 (+267301)	0.594476	-0.101856	2.1e-06
cg14929076	chr20:55041057		C20orf43 (-2589)	0.575133	-0.0598229	2.1e-06
cg10487428	chr5:59559218	PDE4D	PDE4D (-369598), DEPDC1B (+436774)	0.831553	-0.0364269	2.11e-06
cg04085571	chr11:1872753	LSP1	LSP1 (-13641), TNNI2 (+11322)	0.567264	0.0502921	2.11e-06
cg22897522	chr17:8535468	MYH10	MYH10 (-1433)	0.356709	-0.0443751	2.11e-06
cg21204860	chr17:75446565	SEPT9;SEPT9;SEPT9;SEPT9;SEPT9;SEPT9	TNRC6C (-553752), SEPT9 (+169074)	0.301847	0.0447296	2.11e-06
cg10787197	chr6:11779941	C6orf105;C6orf105	C6orf105 (-662)	0.650594	-0.0590161	2.11e-06
cg09108532	chr11:76481977		GUCY2E (-49145), TSKU (-12307)	0.403727	0.0340136	2.12e-06
cg00782708	chr2:44933278	C2orf34	SIX3 (-235758), CAMKMT (+344236)	0.681338	-0.0540036	2.12e-06
cg26471982	chr8:10701153		SOX7 (-113132), XKR6 (+357721)	0.751284	-0.0372074	2.12e-06
cg17287107	chr2:108904503	SULT1C2;SULT1C2	SULT1C2 (-591)	0.79473	-0.0312102	2.12e-06
cg07427438	chr16:4819304		ZNF500 (-2139)	0.621021	-0.0535226	2.12e-06
cg18520125	chr13:28903926	FLT1	FLT1 (+165338), PAN3 (+191284)	0.92344	-0.0235163	2.13e-06
cg11168614	chr14:87179368		NONE	0.730453	-0.0467465	2.14e-06
cg14070162	chr17:40575582	PTRF	PTRF (-245)	0.428359	-0.0522023	2.14e-06
cg13937155	chr17:1548881	SCARF1;SCARF1;SCARF1;SCARF1;SCARF1	SCARF1 (+159)	0.451972	-0.0620465	2.14e-06
cg13952159	chr12:48691036		OR10AD1 (-93962), H1FNT (-31726)	0.337477	-0.0323969	2.14e-06
cg10702418	chr7:157090031		DNAJB6 (-39678), UBE3C (+158377)	0.612931	-0.072783	2.14e-06
cg04010915	chr12:110547053		C12orf76 (-35615), IFT81 (-15086)	0.820222	-0.0285422	2.15e-06
cg14383549	chr9:124503795	DAB2IP;DAB2IP	DAB2IP (+174397), TTLL11 (+352089)	0.560537	0.0326016	2.15e-06
cg05294112	chr13:112617069		SOX1 (-104843), C13orf16 (+644055)	0.440727	-0.0701741	2.15e-06
cg00426377	chr1:36785859	C1orf113;C1orf113	FAM176B (+3895), THRAP3 (+95843)	0.469252	-0.0468522	2.16e-06
cg22325145	chr22:38825918	KCNJ4;KCNJ4	CSNK1E (-111830), KCNJ4 (+14114)	0.443824	-0.0337548	2.17e-06
cg06256596	chr16:66511944	BEAN	BEAN1 (+50745), TK2 (+72370)	0.605191	-0.0463715	2.17e-06
cg20732703	chr7:50744032	GRB10;GRB10;GRB10;GRB10	DDC (-115265), GRB10 (+56032)	0.54676	-0.0349176	2.18e-06
cg02856190	chr11:94282491	FUT4;FUT4	PIWIL4 (-17982), FUT4 (+5475)	0.548634	-0.0794036	2.18e-06
cg26954951	chr6:167507568		CCR6 (-17726), FGFR1OP (+94753)	0.38385	0.0362855	2.19e-06
cg23676042	chr8:114389438	CSMD3;CSMD3;CSMD3	CSMD3 (+59803)	0.835331	0.0175795	2.19e-06
cg08782002	chr17:61847885	CCDC47	DDX42 (-3681), CCDC47 (+3202)	0.648134	-0.0677984	2.2e-06
cg19701828	chr2:219235515		TMBIM1 (-78236), SLC11A1 (-11236)	0.532988	-0.0915271	2.2e-06
cg24827600	chr2:169355957	LASS6	NOSTRIN (-302933), CERS6 (+43123)	0.678729	-0.075998	2.2e-06
cg10978034	chr6:33129988		COL11A2 (+30256), HLA-DPB1 (+86286)	0.752307	-0.0380475	2.2e-06
cg16396933	chr10:104954103	NT5C2;NT5C2	NT5C2 (-1041)	0.519576	-0.0763989	2.21e-06
cg23672659	chr6:30648020	KIAA1949;KIAA1949	DHX16 (-7191), PPP1R18 (+7072)	0.407161	0.0612774	2.22e-06
cg13659542	chr2:31044986		CAPN13 (-14676), GALNT14 (+316605)	0.684432	-0.0403161	2.23e-06
cg20888753	chr13:106121237	DAOA;DAOA;DAOA	DAOA (+2673)	0.755208	0.033769	2.25e-06
cg07495389	chr2:27233872	MAPRE3	TMEM214 (-21901), MAPRE3 (+40348)	0.514232	-0.0792403	2.25e-06
cg01153385	chr12:115874926		TBX3 (-752958), MED13L (+840064)	0.649869	0.030293	2.25e-06
cg22266967	chr4:6695698	S100P	S100P (+133)	0.770404	-0.0325003	2.25e-06
cg25448856	chr12:93172875	EEA1	PLEKHG7 (+42611), EEA1 (+150231)	0.690725	-0.084865	2.26e-06
cg08284993	chr16:89382370	ANKRD11	ZNF778 (+98260), ANKRD11 (+174598)	0.292138	0.0466854	2.26e-06
cg04020309	chr1:247496094	ZNF496	ZNF496 (-1050)	0.504743	-0.0672287	2.27e-06
cg10168494	chr3:187635183		LPP (-295537), BCL6 (-171671)	0.394014	-0.0530711	2.27e-06
cg25761791	chr19:3165800		S1PR4 (-12935), GNA15 (+29610)	0.752766	-0.0782935	2.27e-06
cg02511845	chr8:1428412		C8orf42 (-933082), DLGAP2 (-21156)	0.665174	0.042602	2.27e-06
cg24126698	chr13:114839662	RASA3	GAS6 (-272617), RASA3 (+58432)	0.537836	-0.0645229	2.28e-06
cg03746834	chr8:28196926	PNOC	PNOC (+22278), ZNF395 (+47050)	0.467481	-0.0614017	2.29e-06
cg05368971	chr1:2321364	MORN1	RER1 (-1849)	0.528834	-0.0357722	2.29e-06
cg10491452	chr16:88866627		CDT1 (-3558)	0.394542	-0.0747629	2.29e-06
cg24795867	chr12:1752104	WNT5B;WNT5B	ADIPOR2 (-48142), WNT5B (+13693)	0.671677	0.030648	2.3e-06
cg05627557	chr2:37418009		SULT6B1 (-2320)	0.75327	-0.0601635	2.3e-06
cg14330293	chr17:1374051	MYO1C;MYO1C;MYO1C	CRK (-14491), MYO1C (+21949)	0.662055	-0.0320561	2.32e-06
cg27309392	chrX:39863822		BCOR (+92896)	0.496108	-0.0567984	2.32e-06
cg11688093	chr13:111178359	RAB20	RAB20 (+35711), COL4A2 (+218729)	0.411329	0.0567765	2.33e-06
cg14024889	chr19:17633905	FAM129C;FAM129C	GLT25D1 (-32605), PGLS (+11474)	0.381763	-0.0458274	2.33e-06
cg10082165	chr14:25043758	CTSG	CMA1 (-66288), CTSG (+1707)	0.690381	-0.044155	2.34e-06
cg11071202	chr14:88462554		GALC (-2940)	0.400572	-0.0533036	2.35e-06
cg24392939	chr3:97591258		CRYBG3 (-4560)	0.6728	0.0501485	2.35e-06
cg06983052	chr1:90288099	LRRC8D;LRRC8D	LRRC8D (+620)	0.647759	-0.0443353	2.35e-06
cg06043201	chr8:28974428	KIF13B	KIF13B (+146181), HMBOX1 (+226518)	0.605506	-0.06945	2.36e-06
cg21176026	chr4:156592010	GUCY1A3;GUCY1A3;GUCY1A3;GUCY1A3;GUCY1A3;GUCY1A3;GUCY1A3	GUCY1B3 (-88115), GUCY1A3 (+4149)	0.650177	-0.0413949	2.36e-06
cg25445707	chr3:46719086	ALS2CL;ALS2CL	ALS2CL (+16107), TDGF1 (+103042)	0.574196	-0.0416836	2.36e-06
cg10208610	chr1:27326422	TRNP1	TRNP1 (+6228), SLC9A1 (+155028)	0.561534	-0.0496432	2.36e-06
cg13921420	chr13:27551747		GPR12 (-216826), USP12 (+194285)	0.589056	-0.0554444	2.36e-06
cg26776551	chr13:51944507	INTS6;INTS6	SERPINE3 (+29340), INTS6 (+82767)	0.5329	-0.0745086	2.36e-06
cg06654079	chr16:21169179	DNAH3;TMEM159	TMEM159 (-732)	0.606725	-0.0594362	2.37e-06
cg18397314	chr14:100047630	CCDC85C	HHIPL1 (-63849), CCNK (+99892)	0.584189	0.0353005	2.37e-06
cg11245205	chr17:17398264	RASD1	RASD1 (+1444), MED9 (+17965)	0.380004	-0.026538	2.38e-06
cg12981272	chr3:37281848		GOLGA4 (-2833)	0.601613	-0.0432181	2.38e-06
cg10586870	chr5:75722317	IQGAP2	IQGAP2 (+23169), F2RL2 (+196922)	0.460434	-0.0556166	2.38e-06
cg08545593	chr20:57582856	CTSZ	CTSZ (-548)	0.549215	-0.0890976	2.38e-06
cg22365240	chr2:105374995		POU3F3 (-96973)	0.440473	0.0323361	2.39e-06
cg19869035	chr7:2653955	IQCE;IQCE	TTYH3 (-17647), IQCE (+55324)	0.579838	-0.079709	2.39e-06
cg20618695	chr12:13251495	GSG1;GSG1	GSG1 (+5134), KIAA1467 (+54181)	0.355311	-0.0526393	2.39e-06
cg26831416	chr19:39142011	ACTN4	ACTN4 (+3745), CAPN12 (+93102)	0.529336	-0.0771799	2.39e-06
cg24527434	chr17:71544677	SDK2	CDC42EP4 (-236535), SDK2 (+95549)	0.705619	0.0273998	2.4e-06
cg00277397	chr7:71800412	CALN1;CALN1	CALN1 (+76947)	0.726323	-0.0404318	2.4e-06
cg26701826	chr4:108814604	SGMS2;SGMS2;SGMS2;SGMS2	CYP2U1 (-38112), SGMS2 (+68884)	0.570121	-0.0716737	2.4e-06
cg03280622	chr8:145023013	PLEC1;PLEC1;PLEC1;PLEC1	EPPK1 (-75580), PLEC (+2030)	0.438825	-0.0553802	2.4e-06
cg22941668	chr5:148810180	MIR145;LOC728264	IL17B (-51343), CSNK1A1 (+120826)	0.823585	-0.0460111	2.42e-06
cg02641801	chr2:26213508		RAB10 (-43220), KIF3C (-8066)	0.488605	-0.0598094	2.42e-06
cg21892720	chr19:54877827	LAIR1;LAIR1	LAIR1 (-1107)	0.674108	-0.0605788	2.42e-06
cg25899154	chr11:72897143		FCHSD2 (-44001), P2RY2 (-32200)	0.674774	-0.0498218	2.43e-06
cg19257402	chr12:132356988		ULK1 (-22290), MMP17 (+44048)	0.482416	-0.0543474	2.44e-06
cg26267561	chr20:3052224	OXT	OXT (-41)	0.645731	-0.060224	2.44e-06
cg02308798	chr2:211034024	C2orf67	ACADL (+56190), RPE (+166673)	0.57516	-0.0603275	2.44e-06
cg19241679	chr19:2302401	LINGO3	LINGO3 (+5754), AX747191 (+12403)	0.401903	-0.0505157	2.44e-06
cg25338454	chr12:26900022	ITPR2	ITPR2 (+86108), SSPN (+551517)	0.772288	-0.0589686	2.45e-06
cg04375784	chr6:133137810	RPS12;SNORD100;SNORA33	EYA4 (-424684), RPS12 (+2103)	0.616561	0.0379321	2.45e-06
cg19244300	chr1:110113304	GNAI3	GNAI3 (+22119), GNAT2 (+42400)	0.611818	-0.0531552	2.45e-06
cg16624482	chr21:43548126	UMODL1;UMODL1	ABCG1 (-91140), UMODL1 (+56701)	0.709127	-0.0917937	2.45e-06
cg19942731	chr22:45609421	C22orf9;C22orf9	UPK3A (-71446), NUP50 (+49696)	0.437577	-0.0562963	2.46e-06
cg01332882	chr20:47874155	ZNFX1	ZNFX1 (+20600), DDX27 (+38324)	0.788234	-0.0588741	2.46e-06
cg06305891	chr3:195897904		TFRC (-88873), ZDHHC19 (+40395)	0.514272	-0.08414	2.46e-06
cg25449585	chr8:28682229	INTS9;INTS9;INTS9	INTS9 (+65202), EXTL3 (+123077)	0.784281	-0.032463	2.47e-06
cg13571501	chr9:107625961	ABCA1	ABCA1 (+64565), NIPSNAP3B (+99511)	0.782689	-0.033548	2.47e-06
cg22023627	chr8:20125819		LZTS1 (-13017)	0.496087	-0.0521456	2.48e-06
cg00005619	chr11:47608722	FAM180B	FAM180B (+493)	0.664599	-0.0570115	2.48e-06
cg13067714	chr14:69091453		ZFP36L1 (+171506), RAD51B (+804958)	0.625206	-0.0586559	2.48e-06
cg06033949	chr6:155259167		TIAM2 (-152255), SCAF8 (+204656)	0.750727	-0.0281074	2.5e-06
cg05622438	chr3:51419127	DOCK3	MANF (-3564)	0.738551	-0.0444365	2.5e-06
cg17827208	chr15:99470414	IGF1R	PGPEP1L (+78470), IGF1R (+277654)	0.573091	-0.0714819	2.5e-06
cg13008174	chr8:11640960	NEIL2;NEIL2;NEIL2;NEIL2	FDFT1 (-19229), NEIL2 (+13789)	0.424027	-0.0507777	2.51e-06
cg21515785	chr5:99886768	FAM174A	FAM174A (+15645), ST8SIA4 (+352218)	0.569643	-0.0759016	2.51e-06
cg02839351	chr19:4475009	HDGF2;HDGF2	HDGFRP2 (+2755), PLIN4 (+42706)	0.662834	-0.032649	2.52e-06
cg20283498	chr10:73387917	CDH23;CDH23	C10orf105 (+91660), CDH23 (+231227)	0.466797	-0.07766	2.52e-06
cg21578596	chr6:32906460	HLA-DMB	HLA-DMB (+2386), PSMB9 (+84523)	0.467457	-0.0734797	2.53e-06
cg11254053	chr1:33497125	AK2;AK2	RNF19B (-66840), AK2 (+5386)	0.644656	-0.0783102	2.54e-06
cg17079757	chr6:33291947	DAXX;DAXX;DAXX;DAXX	DAXX (-1155)	0.219148	-0.0295087	2.54e-06
cg23582644	chr18:61557687	SERPINB2;SERPINB2	HMSD (-58900), SERPINB2 (+2749)	0.648076	-0.0650722	2.54e-06
cg15033269	chr3:42631489	SS18L2	NKTR (-10657), SEC22C (-7970)	0.663899	-0.0668488	2.54e-06
cg23528791	chr6:154799663	CNKSR3	CNKSR3 (+32089), OPRM1 (+439221)	0.319647	-0.0350433	2.54e-06
cg05008854	chr10:7825899	KIN	ATP5C1 (-4193), KIN (+4090)	0.719568	-0.0638034	2.55e-06
cg20639618	chr4:183729073		DCTD (+109556), ODZ3 (+483975)	0.746096	-0.0427184	2.56e-06
cg11465939	chr22:23923462	IGLL1;IGLL1	IGLL1 (-968)	0.31666	-0.0365969	2.56e-06
cg26027052	chr6:36821364		CPNE5 (-14145), PPIL1 (+21435)	0.485178	-0.0748331	2.57e-06
cg23436584	chr12:98833359		SLC9A7P1 (+17563)	0.447653	-0.0361501	2.57e-06
cg22155039	chr6:32182002	NOTCH4	GPSM3 (-18703), NOTCH4 (+9841)	0.603928	-0.0476821	2.58e-06
cg18473733	chr19:16437362	KLF2	KLF2 (+1712), EPS15L1 (+145399)	0.376706	0.0447425	2.58e-06
cg16104450	chr1:243645911	SDCCAG8	SDCCAG8 (+226605), AKT3 (+360672)	0.479021	-0.0518249	2.59e-06
cg12743031	chr8:27219512	PTK2B;PTK2B;PTK2B;PTK2B	PTK2B (+36517), CHRNA2 (+117300)	0.354789	0.0663392	2.59e-06
cg12129117	chr1:223940656	CAPN2;CAPN2	CAPN2 (+40538), TP53BP2 (+93017)	0.588375	-0.0570195	2.59e-06
cg27641961	chr16:75097037	ZNRF1	LDHD (+53632), ZNRF1 (+64123)	0.463256	-0.063819	2.59e-06
cg05514299	chr17:74868670	MGAT5B;MGAT5B	SEC14L1 (-268334), MGAT5B (+3873)	0.257217	-0.0353158	2.6e-06
cg10919111	chr10:74075783		DNAJB12 (+39123), DDIT4 (+42107)	0.726485	-0.0441388	2.61e-06
cg27614723	chr15:92399897	SLCO3A1;SLCO3A1	ST8SIA2 (-537242), SLCO3A1 (+2960)	0.557879	-0.0470494	2.61e-06
cg08367804	chr16:3639160	BTBD12	NLRC3 (-11769), SLX4 (+22424)	0.56117	-0.0488421	2.61e-06
cg16587838	chr6:31704705	CLIC1	MSH5 (-3019)	0.320327	-0.0448375	2.62e-06
cg08220149	chr16:15766327	NDE1;NDE1	NDE1 (+22245), MYH11 (+184559)	0.427377	-0.0640661	2.62e-06
cg15852826	chr6:31528915		LTA (-10960), NFKBIL1 (+13563)	0.646633	0.0224973	2.62e-06
cg03191504	chr2:101922427	RNF149	RNF149 (+2750), C2orf29 (+53083)	0.548119	0.0675963	2.63e-06
cg06551697	chr17:56612362		SEPT4 (-5585), TEX14 (+157053)	0.532315	-0.0787531	2.63e-06
cg10275766	chr2:173591150	LOC91149	RAPGEF4 (-9374), PDK1 (+170372)	0.480112	-0.0612761	2.63e-06
cg09457245	chr12:54778750	ZNF385A;ZNF385A;ZNF385A	GPR84 (-20481), ZNF385A (+6332)	0.555669	-0.0661605	2.64e-06
cg18010131	chr11:10476620	AMPD3;AMPD3;AMPD3	AMPD3 (+4397), MTRNR2L8 (+54102)	0.780819	-0.0387291	2.65e-06
cg15634474	chr8:74211842	RDH10	RDH10 (+5006), STAU2 (+447319)	0.740077	0.043975	2.65e-06
cg26997966	chr11:117155868	RNF214;RNF214	BACE1 (+6660), RNF214 (+52465)	0.623644	-0.0770795	2.65e-06
cg04890607	chr12:66262214	HMGA2;HMGA2	HMGA2 (+43975), LLPH (+262318)	0.655676	-0.0678717	2.66e-06
cg08772789	chr17:75318655	SEPT9;SEPT9;SEPT9	TNRC6C (-681662), SEPT9 (+41164)	0.509371	-0.0715649	2.66e-06
cg16903174	chr2:9468351	ASAP2;ASAP2	ITGB1BP1 (+95291), ASAP2 (+121458)	0.567146	-0.0746953	2.66e-06
cg10801633	chr1:10579190	PEX14	PEX14 (+44188), CASZ1 (+277516)	0.707007	-0.0344714	2.66e-06
cg17084653	chr22:26822032		ASPHD2 (-3247)	0.798902	-0.0299855	2.66e-06
cg14801864	chr20:17540975	BFSP1	BFSP1 (-28963), DSTN (-9623)	0.656858	-0.0521276	2.66e-06
cg16163847	chr13:52165356	WDFY2	WDFY2 (+6873), DHRS12 (+212936)	0.624977	-0.0826858	2.66e-06
cg10611016	chr11:6225759	C11orf42	OR52W1 (+5306), FAM160A2 (+30181)	0.798538	-0.0455677	2.67e-06
cg01880463	chr20:45179413	C20orf123	C20orf123 (-201)	0.334236	-0.051192	2.67e-06
cg08652441	chr17:40489513	STAT3;STAT3;STAT3	STAT5A (+49949), STAT3 (+50999)	0.52306	0.0491137	2.7e-06
cg21149266	chr15:59146882	FAM63B;FAM63B	SLTM (+78969), FAM63B (+83490)	0.566951	-0.0846487	2.7e-06
cg08044454	chr7:37024552	ELMO1;ELMO1;ELMO1;ELMO1	AOAH (-260399), ELMO1 (+464002)	0.533804	-0.0734009	2.71e-06
cg07708453	chr1:14032034	PRDM2;PRDM2;PRDM2;PRDM2;PRDM2	PRDM2 (+685)	0.65374	-0.0422686	2.71e-06
cg02307823	chr10:89675901	PTEN	KLLN (-52708), RNLS (+667180)	0.63482	-0.0814748	2.72e-06
cg07699546	chr1:201790194	NAV1;NAV1	IPO9 (-8093), NAV1 (+172745)	0.456893	-0.0630213	2.72e-06
cg11549025	chr7:75994082		YWHAG (-5741), SRCRB4D (+44929)	0.299015	-0.0379265	2.72e-06
cg10789956	chr8:26467541	DPYSL2	DPYSL2 (+95833), ADRA1A (+255380)	0.527289	-0.0783468	2.73e-06
cg09300795	chr16:4042428	ADCY9	CREBBP (-112308), ADCY9 (+123757)	0.7266	-0.0424864	2.73e-06
cg09760057	chr19:1528418	PLK5P	PLK5 (+4346), MEX3D (+39638)	0.77864	0.0172797	2.73e-06
cg24860589	chr11:129941906	APLP2;APLP2;APLP2;APLP2;APLP2;APLP2	ST14 (-87775), APLP2 (+1444)	0.787536	-0.0402437	2.73e-06
cg21405786	chr7:148990485	ZNF783	AF035281 (-804)	0.625916	-0.0577735	2.73e-06
cg08472008	chr4:3531603	LRPAP1	LRPAP1 (+2620), DOK7 (+66571)	0.514943	-0.0782638	2.74e-06
cg14345154	chr14:89299302	TTC8;TTC8;TTC8	TTC8 (+8385), FOXN3 (+786191)	0.741899	-0.0648312	2.75e-06
cg13101705	chr1:183248593	NMNAT2;NMNAT2	LAMC2 (+93420), NMNAT2 (+139040)	0.372763	-0.034643	2.76e-06
cg15590153	chr1:64058523	PGM1	PGM1 (-30363), EFCAB7 (+69511)	0.548826	-0.0728735	2.76e-06
cg27198497	chr6:33870701		MLN (-98909), GRM4 (+230934)	0.807161	-0.0354253	2.76e-06
cg04353769	chr11:59951557	MS4A6A;MS4A6A;MS4A6A	MS4A6A (+581)	0.471681	-0.0754365	2.76e-06
cg13630739	chr7:138413421	ATP6V0A4;ATP6V0A4;ATP6V0A4	SVOPL (-49632), ATP6V0A4 (+45360)	0.704958	0.042001	2.76e-06
cg16564156	chr1:200859871	C1orf106	GPR25 (+17706), KIF21B (+132956)	0.548618	-0.0521829	2.77e-06
cg26996616	chr17:9862873	GAS7;GAS7;GAS7;GAS7	RCVRN (-54190), GAS7 (+238994)	0.288774	-0.032234	2.78e-06
cg03818307	chr1:150480534	ECM1;ECM1;ECM1;ECM1	ECM1 (+48)	0.508647	-0.0623579	2.79e-06
cg11905611	chr12:14720974	PLBD1	PLBD1 (-184)	0.561441	-0.0357633	2.79e-06
cg00471371	chr18:74114728	ZNF516	C18orf62 (-975140), ZNF516 (+92417)	0.687708	-0.0680081	2.8e-06
cg01998105	chr7:106377373		NAMPT (-451736), PIK3CG (-128550)	0.508803	-0.0444794	2.81e-06
cg07512258	chr10:75619420	CAMK2G;CAMK2G;CAMK2G;CAMK2G;CAMK2G	NDST2 (-47832), CAMK2G (+14928)	0.510889	0.0464127	2.81e-06
cg12307333	chr3:13663538	FBLN2;FBLN2;FBLN2	FBLN2 (+72914), WNT7A (+258079)	0.730282	0.028289	2.82e-06
cg26056166	chr1:62694587		USP1 (-207387), INADL (+486439)	0.76052	0.0251018	2.83e-06
cg22252999	chr4:76996414	ART3;ART3;ART3	ART3 (+567)	0.637668	-0.0612133	2.83e-06
cg13984928	chr17:3704574	ITGAE	ITGAE (-38)	0.828016	-0.0503902	2.83e-06
cg00456672	chr15:62358751	C2CD4A	C2CD4A (-424)	0.476762	-0.0324288	2.83e-06
cg21232161	chr2:135011626	MGAT5	MGAT5 (-203)	0.438815	-0.0535267	2.84e-06
cg13509702	chr8:144896307	SCRIB;SCRIB;MIR937	FAM83H (-80394), SCRIB (+1241)	0.630619	-0.0707917	2.84e-06
cg07751669	chr9:114546247	C9orf84	UGCG (-112958), DNAJC25 (+152616)	0.6321	0.0447765	2.85e-06
cg22830091	chr7:75961684	YWHAG	YWHAG (+26657), HSPB1 (+29810)	0.667799	-0.0602779	2.85e-06
cg14051721	chr9:137301309	RXRA	COL5A1 (-232342), RXRA (+82994)	0.418961	-0.0557129	2.85e-06
cg03836521	chr16:30721270	SNORA30;SRCAP	PHKG2 (-38349), SRCAP (+10809)	0.657312	-0.0405009	2.86e-06
cg20959189	chr3:141122632	ZBTB38	RASA2 (-83293), ZBTB38 (+79578)	0.588536	0.0600079	2.87e-06
cg23892836	chr6:29692085	HLA-F;HLA-F;HLA-F	HLA-F (+969)	0.379141	0.0372205	2.88e-06
cg08822118	chr3:184037481	EIF4G1;EIF4G1;EIF4G1;EIF4G1;EIF4G1	FAM131A (-17794), EIF4G1 (+5199)	0.635189	-0.040191	2.88e-06
cg17648076	chr2:191888150		STAT1 (-9175), STAT4 (+128171)	0.44039	0.0590035	2.89e-06
cg02065051	chr20:25674725	ZNF337	NANP (-70078), ZNF337 (+2743)	0.51741	-0.0735883	2.9e-06
cg06011086	chr8:61823275		CLVS1 (-377249), CHD7 (+231952)	0.274413	-0.0357192	2.9e-06
cg15251311	chr6:33665413	C6orf125	C6orf125 (+14090), ITPR3 (+76258)	0.335639	-0.0417669	2.91e-06
cg22953960	chr10:22766081		SPAG6 (+131708), PIP4K2A (+237421)	0.492936	-0.0301141	2.91e-06
cg21416544	chr12:8986988	A2ML1	PHC1 (-80327), A2ML1 (+11839)	0.705541	-0.0523753	2.91e-06
cg01427815	chr1:165811984	UCK2	POGK (-996739), UCK2 (+15253)	0.359487	-0.0191228	2.91e-06
cg00444740	chr8:129162178	MIR1208	MYC (+413864)	0.534966	-0.0952167	2.92e-06
cg09255910	chr1:221055790	HLX	HLX (+3048), DUSP10 (+859725)	0.53573	-0.0608631	2.93e-06
cg15528736	chr19:50015780	FCGRT;FCGRT;FCGRT	FCGRT (-655)	0.421596	-0.0426468	2.93e-06
cg25261331	chr19:51628121	SIGLEC9	SIGLEC9 (-15)	0.363037	-0.0402225	2.94e-06
cg19351838	chr12:132333341	MMP17	ULK1 (-45937), MMP17 (+20401)	0.55449	-0.0378783	2.94e-06
cg05061769	chr15:59700360		GCNT3 (-203621), MYO1E (-35290)	0.556948	-0.0871074	2.94e-06
cg05103064	chr10:7311500	SFMBT2	PRKCQ (-689247), SFMBT2 (+141947)	0.494751	0.0684521	2.95e-06
cg05382012	chr16:67517841	AGRP;AGRP	ATP6V0D1 (-2753), AGRP (-126)	0.641283	-0.0821781	2.96e-06
cg17444090	chr1:232735450		NTPCR (-350919), SIPA1L2 (-84208)	0.567492	-0.0542485	2.96e-06
cg13285174	chr20:3052221	OXT	OXT (-44)	0.69652	-0.062886	2.96e-06
cg25124300	chr2:31607761	XDH	XDH (+29849), EHD3 (+150882)	0.569643	-0.0808177	2.97e-06
cg07248377	chr16:4732406	MGRN1;MGRN1;MGRN1;MGRN1	NUDT16L1 (-11287), MGRN1 (+57582)	0.500816	-0.0608561	2.98e-06
cg27485921	chr2:46747379	ATP6V1E2	ATP6V1E2 (-284)	0.506896	-0.0717688	2.98e-06
cg03291835	chr13:110802745	COL4A1	IRS2 (-363832), COL4A1 (+156750)	0.704088	-0.0628822	2.98e-06
cg18271897	chr17:75316784	SEPT9;SEPT9;SEPT9	TNRC6C (-683533), SEPT9 (+39293)	0.519207	-0.0464353	2.98e-06
cg21932542	chr7:4850345	RADIL	KIAA0415 (+35084), PAPOLB (+51279)	0.605174	-0.0684042	2.99e-06
cg27304729	chr19:30205554	C19orf12;C19orf12	C19orf12 (+408)	0.299877	0.0427799	2.99e-06
cg18571045	chr13:113238006	TUBGCP3	TUBGCP3 (+4474), SPACA7 (+207356)	0.489062	-0.0650379	2.99e-06
cg12001357	chr2:233410852	CHRNG	EIF4E2 (-4504), TIGD1 (+4373)	0.736992	-0.0442934	3e-06
cg14196186	chr17:72732698	RAB37;RAB37;RAB37;RAB37	RAB37 (-657)	0.307816	-0.0343037	3e-06
cg01346501	chr17:38254714	NR1D1	NR1D1 (+2258), THRA (+35647)	0.329849	-0.0470163	3e-06
cg15825027	chr8:586336		DLGAP2 (-863232), C8orf42 (-91006)	0.779172	-0.0510617	3e-06
cg24350771	chr7:18329602		PRPS1L1 (-262117), HDAC9 (-206282)	0.260226	-0.0361407	3e-06
cg09144769	chr17:34053056	AP2B1;AP2B1	RASL10B (-5622), AP2B1 (+138775)	0.615737	-0.0616639	3.01e-06
cg24475517	chr2:118737667	CCDC93	INSIG2 (-108382), DDX18 (+165413)	0.61534	-0.101926	3.01e-06
cg23378033	chr12:65672031	MSRB3;MSRB3	MSRB3 (-735)	0.486713	-0.0554832	3.01e-06
cg17720021	chr1:18691990	IGSF21	KLHDC7A (-115433), IGSF21 (+257751)	0.828058	0.0170305	3.01e-06
cg01471293	chr6:33265322	RGL2;RGL2	RGL2 (+1842), PFDN6 (+7945)	0.322028	-0.048142	3.01e-06
cg21326139	chr4:1294783	MAEA;MAEA	CRIPAK (-90556), MAEA (+11112)	0.511442	-0.0837863	3.01e-06
cg15945333	chr11:47399213	SPI1;SPI1	SPI1 (+913)	0.467409	-0.0706857	3.01e-06
cg03435448	chr3:52310724	WDR82	WDR82 (+1934), PPM1M (+30916)	0.236867	0.0340076	3.02e-06
cg17262810	chr10:35676874	CCNY;CCNY	GJD4 (-217463), CCNY (+51073)	0.566262	-0.0901956	3.02e-06
cg13877574	chr11:1756109	HCCA2;LOC402778	IFITM10 (+15714), KRTAP5-6 (+37685)	0.490918	-0.0355692	3.02e-06
cg18274619	chr3:127494852	MGLL;MGLL	MGLL (+47198), ABTB1 (+103072)	0.318509	-0.039976	3.02e-06
cg02187259	chr2:16804452	FAM49A	FAM49A (+42681), MYCN (+723770)	0.634767	-0.0840669	3.03e-06
cg22032626	chr12:50203811	NCKAP5L	BCDIN3D (+33100), TMBIM6 (+68220)	0.45084	-0.0540158	3.04e-06
cg03321813	chr4:84257153	HPSE;HPSE;HPSE	HPSE (-1120)	0.438367	-0.0700164	3.05e-06
cg03069731	chr7:116738693	ST7;ST7	ST7 (+145313), WNT2 (+224649)	0.702644	0.035075	3.05e-06
cg08008352	chr16:27322356		IL4R (-2894)	0.488825	-0.0526353	3.06e-06
cg03854595	chr16:11347455		SOCS1 (+2583), CIITA (+376401)	0.343506	0.0422129	3.06e-06
cg06557644	chr7:30510463	NOD1	NOD1 (+7929), ZNRF2 (+186541)	0.533006	-0.0407546	3.08e-06
cg19649900	chr19:1155030	SBNO2	SBNO2 (+19251), GPX4 (+51095)	0.633287	-0.0612397	3.08e-06
cg08448711	chr10:92794806		PCGF5 (-185562), ANKRD1 (-113775)	0.518232	-0.0765566	3.08e-06
cg24223942	chr17:29152934	CRLF3	CRLF3 (-1157)	0.477131	-0.0307767	3.08e-06
cg12602909	chr3:4512309		SUMF1 (-3344)	0.583817	-0.0562956	3.1e-06
cg10818566	chr2:47197798	TTC7A	TTC7A (+29486), CALM2 (+205941)	0.519959	-0.0750404	3.11e-06
cg18338021	chr19:544349	GZMM	GZMM (+323)	0.534298	0.0375821	3.11e-06
cg02935298	chr22:43036734	CYB5R3;CYB5R3;ATP5L2;CYB5R3	ATP5L2 (-128)	0.439954	-0.0564556	3.13e-06
cg17611093	chr2:233739114	C2orf82	C2orf82 (+4121), NGEF (+138836)	0.372431	-0.0446941	3.13e-06
cg14189441	chr10:30971547		LYZL2 (-52901), AK302694 (-9655)	0.583441	0.0486203	3.14e-06
cg18148659	chr15:65953468	DENND4A;DENND4A	SLC24A1 (+39199), DENND4A (+131162)	0.7687	-0.055723	3.14e-06
cg08945443	chr10:75193254	ZMYND17	ZMYND17 (+64)	0.55267	0.0614744	3.14e-06
cg05776630	chr1:20015027	TMCO4	HTR6 (+23248), TMCO4 (+111382)	0.267739	0.0330317	3.14e-06
cg15999833	chr7:43332308	HECW1	STK17A (-290383), HECW1 (+180111)	0.769663	0.0286356	3.16e-06
cg00612633	chr2:105759884		GPR45 (-98315), MRPS9 (+105402)	0.601579	-0.033509	3.16e-06
cg24791666	chr3:39192215	CSRNP1	CSRNP1 (+2886), TTC21A (+43064)	0.486214	-0.0447817	3.17e-06
cg25369262	chr1:46649132	TSPAN1	C1orf190 (-19873), TSPAN1 (+8384)	0.516731	-0.0572095	3.17e-06
cg12594803	chr3:196908930	DLG1;DLG1	MFI2 (-152244), DLG1 (+116516)	0.490099	-0.0701197	3.18e-06
cg07925670	chr17:7253489	ACAP1	KCTD11 (-1718)	0.441929	-0.0299925	3.18e-06
cg15697257	chr5:150020212	SYNPO;SYNPO;SYNPO;SYNPO;SYNPO;SYNPO	MYOZ3 (-20191), SYNPO (+39571)	0.312094	-0.0333672	3.19e-06
cg18645493	chr1:154167437	MIR190B	TPM3 (-2829)	0.371807	-0.0347741	3.2e-06
cg10827767	chr22:31794522	DRG1	DRG1 (-1016)	0.803045	-0.0401507	3.2e-06
cg25409554	chr1:234871422		IRF2BP2 (-126152), TOMM20 (+420833)	0.859103	-0.0353636	3.21e-06
cg27648095	chr21:33762341	URB1	URB1 (+2970), MRAP (+98218)	0.793028	-0.0331455	3.24e-06
cg00405190	chr2:175545838	WIPF1	WIPF1 (-46532), CHRNA1 (+83361)	0.653588	-0.0686495	3.24e-06
cg08764162	chr10:31147088	ZNF438;ZNF438;ZNF438;ZNF438;ZNF438;ZNF438;ZNF438;ZNF438	AK302694 (+165886), ZNF438 (+173777)	0.622608	-0.0887677	3.25e-06
cg05337681	chr15:58844500	LIPC	LIPC (+120326), HSP90AB4P (+140823)	0.602271	-0.04484	3.25e-06
cg17852326	chr1:221055964	HLX	HLX (+3222), DUSP10 (+859551)	0.455726	-0.0558673	3.27e-06
cg04159878	chr1:110179127		GSTM4 (-19570), AMPD2 (+15852)	0.480556	-0.0568834	3.27e-06
cg11478024	chr6:35004780	ANKS1A	TCP11 (+104406), ANKS1A (+147743)	0.72344	-0.0610466	3.28e-06
cg09470754	chr19:55838021	TMEM150B	TMEM150B (-1314)	0.454484	-0.0618378	3.28e-06
cg17156011	chr1:224357281		TP53BP2 (-323608), DEGS1 (-13628)	0.420575	-0.0541724	3.28e-06
cg10523000	chr1:118198739		GDAP2 (+273562), MAN1A2 (+288655)	0.417617	0.0672552	3.3e-06
cg20139145	chr17:2291870	MNT	MNT (+12387), SGSM2 (+51065)	0.868693	0.017226	3.3e-06
cg21743623	chr3:130682976	ATP2C1;ATP2C1;ATP2C1;ATP2C1	ASTE1 (+62669), ATP2C1 (+113608)	0.680745	-0.0923766	3.3e-06
cg21346154	chr2:70699808	TGFA;TGFA	FAM136A (-170589), TGFA (+81338)	0.842646	-0.0369486	3.31e-06
cg03082779	chr20:45947025	ZMYND8;LOC100131496;ZMYND8;ZMYND8	ZMYND8 (+38448), EYA2 (+423763)	0.469301	-0.0656376	3.31e-06
cg20663219	chr7:73130521	STX1A;STX1A	STX1A (+3495), WBSCR22 (+32624)	0.579247	-0.0568673	3.31e-06
cg00454592	chr2:12013993		TRIB2 (-843004), LPIN1 (+127254)	0.670986	-0.067923	3.33e-06
cg16770832	chr14:56604516	PELI2	C14orf101 (-441994), PELI2 (+19424)	0.790883	-0.037791	3.33e-06
cg10157558	chr10:62671228	RHOBTB1;RHOBTB1;RHOBTB1;RHOBTB1	RHOBTB1 (+32804), CDK1 (+133017)	0.71297	0.0326262	3.34e-06
cg09874992	chr1:31314608		LAPTM5 (-83926), SDC3 (+66871)	0.444434	0.0351452	3.35e-06
cg10107890	chr2:44314289		LRPPRC (-91146), PPM1B (-81710)	0.788631	-0.0561529	3.36e-06
cg04430911	chr1:36914349	OSCP1;OSCP1	LSM10 (-50857), OSCP1 (+1736)	0.598009	-0.0670759	3.36e-06
cg11023668	chr2:25095040	ADCY3	ADCY3 (+47014), CENPO (+78710)	0.708238	-0.0619804	3.37e-06
cg05304729	chr1:158800024	MNDA	MNDA (-1143)	0.306557	0.0516288	3.38e-06
cg12978253	chr10:134258602	C10orf91	STK32C (-137126), INPP5A (-92750)	0.287338	-0.0270187	3.38e-06
cg18651578	chr20:5844315	C20orf196	GPCPD1 (-252644), CHGB (-47658)	0.823609	-0.0398608	3.39e-06
cg23189692	chr3:184050393	EIF4G1;EIF4G1;EIF4G1;EIF4G1;EIF4G1	FAM131A (-4882)	0.726879	-0.0439837	3.39e-06
cg06434864	chr11:57416254	YPEL4	YPEL4 (+1162), SERPING1 (+50550)	0.265808	-0.0274161	3.4e-06
cg00488091	chr6:144536326		UTRN (-76546), STX11 (+64673)	0.519114	-0.0769552	3.41e-06
cg14856606	chr1:207277547	C4BPA	C4BPA (-59)	0.3638	-0.0520253	3.41e-06
cg23220439	chr11:66104481	RIN1	RIN1 (-482)	0.49916	0.049291	3.41e-06
cg04948763	chr9:125692931	ZBTB26	ZBTB26 (+847)	0.578812	-0.0436729	3.42e-06
cg14085840	chr19:40939429		SERTAD1 (-7498), SERTAD3 (+10852)	0.336027	-0.0369308	3.42e-06
cg12935937	chr20:4804718	RASSF2	RASSF2 (-8950), SLC23A2 (+186220)	0.597169	-0.0339762	3.43e-06
cg22637435	chr8:141361108	TRAPPC9;TRAPPC9	KCNK9 (-645810), TRAPPC9 (+107569)	0.681491	-0.0603244	3.43e-06
cg19885306	chr6:44457781		RUNX2 (-838272), CDC5L (+102531)	0.63071	0.0406616	3.43e-06
cg15248035	chr9:36169949	CCIN	CCIN (+561)	0.61355	-0.076076	3.43e-06
cg06758539	chr5:75975285	IQGAP2	F2RL2 (-56046), F2R (-36582)	0.748091	-0.0480995	3.44e-06
cg08462941	chr19:5288631	PTPRS;PTPRS;PTPRS;PTPRS	PTPRS (+52182), KDM4B (+319508)	0.62435	0.0396828	3.45e-06
cg07814932	chr1:120437090	ADAM30	NBPF7 (-49312), ADAM30 (+2056)	0.762568	-0.0474249	3.45e-06
cg15428479	chr19:18698825	C19orf60;C19orf60	C19orf60 (-669)	0.453653	-0.0437567	3.46e-06
cg20438472	chr3:184293365	EPHB3	VPS8 (-236565), EPHB3 (+13779)	0.624175	-0.0525577	3.46e-06
cg13026137	chr6:31701260	CLIC1	DDAH2 (-3222)	0.531638	-0.0504044	3.46e-06
cg00688803	chr17:29902829		RAB11FIP4 (+184188), C17orf79 (+283496)	0.693499	0.03541	3.47e-06
cg18915856	chr14:21483641		NDRG2 (+9622), SLC39A2 (+16228)	0.53199	-0.0765846	3.49e-06
cg22228439	chr1:46766431	LRRC41	UQCRH (-2948)	0.551393	-0.0619054	3.5e-06
cg21757281	chr4:183795822		DCTD (+42807), ODZ3 (+550724)	0.550846	-0.0683876	3.51e-06
cg18537205	chr10:114575091	VTI1A	TCF7L2 (-134917), VTI1A (+368336)	0.84664	-0.0345006	3.51e-06
cg21686213	chr11:315118	IFITM1	IFITM1 (+1128), IFITM3 (+5795)	0.460326	0.0718955	3.51e-06
cg14520512	chrX:131547697	MBNL3;MBNL3;MBNL3;MBNL3;MBNL3;MBNL3	RAP2C (-195509), MBNL3 (+26644)	0.506084	-0.0493126	3.52e-06
cg20014974	chr1:8271918		ERRFI1 (-185526), SLC45A1 (-112471)	0.3486	-0.0304483	3.53e-06
cg10131232	chr20:1610358	SIRPG;SIRPG;SIRPG	SIRPB1 (-9670), SIRPG (+28066)	0.508567	-0.0515886	3.54e-06
cg27059140	chr17:47355215		PHOSPHO1 (-47088), ZNF652 (+84619)	0.631342	-0.0897741	3.54e-06
cg07235053	chr11:94278581	FUT4	PIWIL4 (-21892), FUT4 (+1565)	0.645191	-0.0670057	3.55e-06
cg11384744	chr7:16794623	TSPAN13	TSPAN13 (+1273), AGR2 (+50114)	0.455522	-0.0612492	3.55e-06
cg21696012	chr1:24131000	HMGCL;HMGCL	GALE (-4941)	0.602268	-0.0950937	3.56e-06
cg05832869	chr16:85240650		KIAA0182 (-406273), KIAA0513 (+179241)	0.451986	-0.0270383	3.56e-06
cg22700848	chr12:124990942	NCOR2;NCOR2	NCOR2 (+61067), ZNF664 (+533181)	0.396018	-0.0314138	3.57e-06
cg00980622	chr14:75884845		JDP2 (-13991), FOS (+139365)	0.746597	-0.0518192	3.57e-06
cg26963146	chr8:141572044	EIF2C2;EIF2C2	CHRAC1 (+50648), EIF2C2 (+73601)	0.831855	-0.0307738	3.58e-06
cg00697658	chr8:145808575	KIAA1688	LRRC24 (-56160), ARHGAP39 (+30312)	0.467817	0.0718812	3.58e-06
cg18036081	chr22:29605147	EMID1	EMID1 (+3195), RHBDD3 (+58766)	0.457505	-0.0528637	3.59e-06
cg17750946	chr10:134559637	INPP5A	NKX6-2 (+39899), INPP5A (+208285)	0.832357	0.0238288	3.59e-06
cg13551783	chr1:15773099	CTRC	CELA2A (-10123), CTRC (+8162)	0.558884	-0.0406388	3.59e-06
cg17599958	chr11:993718	AP2A2	MUC6 (+42987), AP2A2 (+67910)	0.780876	0.0198208	3.59e-06
cg03903451	chr22:44568913	PARVG;PARVG;PARVG	PARVG (-8343), PARVB (+148757)	0.569797	-0.0457766	3.59e-06
cg22888055	chr15:41795475	ITPKA	ITPKA (+9420), LTK (+10609)	0.349951	-0.0439457	3.59e-06
cg23042151	chr21:43824109	UBASH3A;UBASH3A	UBASH3A (+139)	0.500368	0.078137	3.59e-06
cg26585899	chr16:71914820	ATXN1L;ZNF821	ZNF821 (+3272), ATXN1L (+34922)	0.600941	-0.0689886	3.6e-06
cg16672637	chr17:74138356	FOXJ1	FOXJ1 (-977)	0.579332	-0.0477988	3.6e-06
cg11193767	chr4:83930905	LIN54;LIN54;LIN54	LIN54 (+1076), THAP9 (+109069)	0.625416	-0.0718449	3.61e-06
cg03661409	chr2:191812319	GLS	STAT1 (+66656), GLS (+66773)	0.6777	-0.0530223	3.61e-06
cg13286582	chr2:37883934	CDC42EP3	CDC42EP3 (+15391), QPCT (+312182)	0.448209	0.0397475	3.62e-06
cg00259404	chr6:28885568	TRIM27	SCAND3 (-330457), TRIM27 (+6199)	0.525578	-0.0889484	3.62e-06
cg18188328	chr6:15505094	JARID2	DTNBP1 (+158194), JARID2 (+258568)	0.723914	-0.0852745	3.62e-06
cg08850243	chr6:30169768	TRIM26	TRIM10 (-41058), TRIM26 (+11502)	0.479525	-0.0822508	3.62e-06
cg12196294	chr3:129575053	TMCC1;TMCC1	PLXND1 (-249472), TMCC1 (+24348)	0.588013	-0.0799273	3.64e-06
cg09674502	chr1:92953279	GFI1	GFI1 (-1652)	0.635781	-0.0599023	3.64e-06
cg04853218	chr14:55769688	FBXO34;FBXO34	DLGAP5 (-111293), ATG14 (+108887)	0.560213	-0.0653771	3.65e-06
cg10800620	chr2:196398826		SLC39A10 (-122705)	0.351248	0.0862656	3.65e-06
cg13828047	chr15:75182130	MPI	MPI (-279)	0.349782	-0.0219303	3.65e-06
cg15027294	chr12:1609537	LOC100292680	FBXL14 (+93793), ERC1 (+509134)	0.532781	-0.0545319	3.66e-06
cg07488141	chr7:47560215	TNS3	TNS3 (+61526)	0.533577	-0.0778156	3.66e-06
cg25703784	chr6:33255181	WDR46;WDR46	PFDN6 (-2196), WDR46 (+2122)	0.747734	-0.0310363	3.68e-06
cg11216632	chr1:155944655	ARHGEF2;ARHGEF2;ARHGEF2	ARHGEF2 (+3680), RXFP4 (+33176)	0.214164	-0.0262163	3.68e-06
cg01267908	chr21:46686908	POFUT2;POFUT2;POFUT2	POFUT2 (+20902), ADARB1 (+192416)	0.485435	0.0472353	3.68e-06
cg26898932	chr17:28442480	CCDC55	NSRP1 (-1353)	0.671668	-0.0889883	3.69e-06
cg12024104	chr12:6662581	IFFO1;IFFO1	IFFO1 (+2667), GAPDH (+18925)	0.591977	-0.0658314	3.7e-06
cg16097041	chr1:154965544	FLAD1;LENEP;FLAD1	LENEP (-517)	0.727884	-0.0450084	3.7e-06
cg07963705	chr10:33212865	ITGB1;ITGB1;ITGB1;ITGB1;ITGB1;ITGB1	EPC1 (-576753), ITGB1 (+34427)	0.644134	0.0458816	3.71e-06
cg05669832	chr2:37545562	PRKD3	PRKD3 (-1341)	0.622635	-0.0788953	3.71e-06
cg23371476	chr2:105877824		GPR45 (+19625), TGFBRAP1 (+68323)	0.853947	-0.0250636	3.73e-06
cg04149141	chr19:46912823		CCDC8 (+4095), PPP5C (+62573)	0.692821	-0.0411558	3.73e-06
cg24477401	chr17:43484506	ARHGAP27;ARHGAP27	MAP3K14 (-90093), ARHGAP27 (+18505)	0.419625	-0.0398553	3.74e-06
cg04331601	chr19:17633880	FAM129C;FAM129C	GLT25D1 (-32630), PGLS (+11449)	0.449944	-0.0495152	3.74e-06
cg14752089	chr8:128773042		MYC (+24728)	0.413293	-0.0629874	3.74e-06
cg11237948	chr19:45976488	FOSB;FOSB	FOSB (+5236), RTN2 (+23824)	0.377309	-0.0231457	3.74e-06
cg17929770	chr19:46318514	RSPH6A;RSPH6A	RSPH6A (+90)	0.333527	-0.0456527	3.75e-06
cg24994002	chr5:14118611		DNAH5 (-174023), TRIO (-25217)	0.675606	0.0484554	3.75e-06
cg23681017	chr4:681086	MFSD7	MFSD7 (+1886), MYL5 (+9376)	0.65962	-0.0522572	3.76e-06
cg04113418	chr19:49646093	PPFIA3	HRC (+12587), PPFIA3 (+23431)	0.185716	-0.0176211	3.76e-06
cg10826999	chr1:225862288		SRP9 (-103226), ENAH (-21444)	0.659329	-0.069467	3.76e-06
cg25930786	chr19:54584636	TARM1	TARM1 (-3)	0.608325	-0.06509	3.76e-06
cg02394698	chr4:86594376	ARHGAP24	ARHGAP24 (+198093), MAPK10 (+779906)	0.414003	-0.0564605	3.76e-06
cg22528270	chr7:151505116	PRKAG2;PRKAG2	RHEB (-288107), PRKAG2 (+69199)	0.655119	-0.09843	3.76e-06
cg03919488	chr12:63179691	PPM1H	PPM1H (+148973), MON2 (+319095)	0.551326	-0.0666837	3.77e-06
cg16075649	chr15:57595298	LOC283663	CGNL1 (-73404), TCF12 (+384466)	0.59	-0.068171	3.77e-06
cg14131824	chr17:1490487	SLC43A2	PITPNA (-24378), SLC43A2 (+41642)	0.492202	-0.0706997	3.77e-06
cg10751070	chr10:96143568		NOC3L (-20886), TBC1D12 (-18617)	0.575425	-0.0736635	3.77e-06
cg06885823	chr5:82675005		VCAN (-92487), XRCC4 (+301689)	0.58988	-0.086773	3.77e-06
cg01046511	chr17:7742971	KDM6B	KDM6B (-263)	0.764516	-0.0413154	3.77e-06
cg01966665	chr1:151137376	SCNM1;LYSMD1;LYSMD1	SCNM1 (-1121), LYSMD1 (+993)	0.6977	-0.0510684	3.77e-06
cg02190353	chr8:23405296	SLC25A37	SLC25A37 (+18934), NKX3-1 (+135153)	0.645245	-0.0841459	3.78e-06
cg20957523	chr3:148668231		GYG1 (-40963), CPA3 (+85189)	0.730712	-0.0439162	3.78e-06
cg18135683	chr5:171856063	SH3PXD2B	UBTD2 (-145269), SH3PXD2B (+25463)	0.539121	-0.0570146	3.79e-06
cg13695383	chr7:100139917	AGFG2	AGFG2 (+3084), SAP25 (+31352)	0.554326	0.0410249	3.79e-06
cg04688645	chr3:99772843	C3orf26;FILIP1L;FILIP1L	FILIP1L (+60505), C3orf26 (+236166)	0.886576	-0.0160544	3.8e-06
cg22233512	chr17:55543388	MSI2;MSI2	MSI2 (+209458), MRPS23 (+384044)	0.605603	-0.0550722	3.82e-06
cg27044455	chr5:149878183		RPS14 (-48865), NDST1 (-9490)	0.615617	-0.0519807	3.82e-06
cg23128584	chr10:323649	DIP2C	ZMYND11 (+97716), DIP2C (+411958)	0.793253	-0.0405612	3.83e-06
cg19443920	chr17:40075879	ACLY;ACLY	ACLY (-608)	0.79515	-0.0428066	3.83e-06
cg16604566	chr18:74845829	MBP;MBP	MBP (-1056)	0.4537	-0.0731481	3.83e-06
cg04747180	chr4:39116218	KLHL5;KLHL5;KLHL5;KLHL5	WDR19 (-67805), KLHL5 (+69768)	0.640878	-0.0870614	3.83e-06
cg15352829	chr14:105391018	PLD4	PLD4 (-168)	0.460001	-0.0449684	3.84e-06
cg01231381	chr2:180130081	SESTD1	SESTD1 (-732)	0.546536	-0.0768166	3.85e-06
cg08168141	chr2:8685893		ID2 (-136219)	0.469003	-0.047604	3.85e-06
cg10062919	chr17:38503802	RARA;RARA;RARA;RARA	GJD3 (+17142), RARA (+38380)	0.448122	-0.0181786	3.86e-06
cg10328583	chr1:6551073	PLEKHG5;PLEKHG5;PLEKHG5;PLEKHG5	TNFRSF25 (-24819), PLEKHG5 (+6410)	0.238551	-0.0329305	3.86e-06
cg05607460	chr11:12088837		DKK3 (-58209), MICAL2 (-43300)	0.231192	-0.0318388	3.86e-06
cg07888884	chr17:25886793	KSR1	LGALS9 (-71380), KSR1 (+87758)	0.630413	-0.0470888	3.87e-06
cg27315109	chr2:100677411	AFF3;AFF3	REV1 (-570932), AFF3 (+44633)	0.478856	0.086404	3.87e-06
cg11893955	chr8:28918821		HMBOX1 (+170911), KIF13B (+201788)	0.493064	0.0871363	3.88e-06
cg10898310	chr13:100019647	UBAC2;UBAC2;UBAC2	TM9SF2 (-134080), GPR183 (-59899)	0.466452	0.0650118	3.9e-06
cg10420527	chr11:68138505	LRP5	PPP6R3 (-89680), LRP5 (+58398)	0.456117	-0.0505383	3.91e-06
cg02659854	chr13:24824078	SPATA13;SPATA13	C1QTNF9 (-59637), SPATA13 (+89218)	0.419106	-0.0582247	3.92e-06
cg07375836	chr17:35717813	ACACA;ACACA	C17orf78 (-15171), AATF (+411639)	0.479088	-0.0842436	3.92e-06
cg23366234	chr21:45713704	AIRE;AIRE	PFKL (-6220), AIRE (+7942)	0.71728	0.0372925	3.93e-06
cg10777000	chr13:45560082	NUFIP1	TSC22D1 (-409382), NUFIP1 (+3530)	0.786327	0.0276575	3.93e-06
cg02916899	chr15:90764658	SEMA4B;SEMA4B	CIB1 (+12620), SEMA4B (+20097)	0.640779	-0.0326657	3.94e-06
cg27058988	chr15:67200879		SMAD3 (-157315), SMAD6 (+206206)	0.34946	-0.0630685	3.94e-06
cg26928195	chr19:1624734	TCF3;TCF3	UQCR11 (-19252), TCF3 (+25551)	0.686026	-0.039302	3.95e-06
cg18887769	chr14:22945181		TCRDV2 (+17093), DAD1 (+112961)	0.554615	0.0696406	3.95e-06
cg10396713	chr8:602097		DLGAP2 (-847471), C8orf42 (-106767)	0.622955	-0.0637176	3.96e-06
cg00158530	chr16:69966973	MIR140;WWP2;WWP2	CLEC18A (-17652), WWP2 (+170700)	0.733428	-0.0551366	3.96e-06
cg18858739	chr1:167426278	CD247;CD247	CD247 (+61568), POU2F1 (+236213)	0.638465	0.0425322	3.96e-06
cg25166437	chr17:1549284	SCARF1;SCARF1;SCARF1;SCARF1;SCARF1	SCARF1 (-244)	0.339644	-0.0428962	3.97e-06
cg12209693	chr7:73894884	GTF2IRD1;GTF2IRD1	GTF2I (-177145), GTF2IRD1 (+26765)	0.435336	-0.0356214	3.97e-06
cg25664938	chr3:119030023	CDGAP	ARHGAP31 (+16804), TMEM39A (+152447)	0.744654	-0.0518905	3.98e-06
cg12645852	chr18:74198774		ZNF516 (+8371)	0.556103	-0.0841883	3.98e-06
cg02038273	chr10:133794593	BNIP3	BNIP3 (+841)	0.319707	-0.0296684	3.98e-06
cg05310486	chr15:90724460		IDH2 (-78753), SEMA4B (-20101)	0.595099	-0.081283	3.98e-06
cg02407372	chr6:88106922	C6orf164	C6orf165 (-10767), C6orf163 (+52352)	0.261999	-0.0371992	3.98e-06
cg02520639	chr8:82021210	PAG1	ZNF704 (-234195), PAG1 (+3092)	0.195441	0.043937	3.99e-06
cg04645070	chr11:34393106		CAT (-67365), ABTB2 (-13552)	0.3529	-0.0481987	3.99e-06
cg21792432	chr7:124538660	POT1;POT1;POT1;POT1;POT1	GPR37 (-132980), POT1 (+31376)	0.561968	-0.0715401	4e-06
cg01277438	chr18:77158471	NFATC1;NFATC1;NFATC1	NFATC1 (-1854)	0.416065	-0.0219751	4e-06
cg13071069	chr3:13005914	IQSEC1;IQSEC1	RPL32 (-123966), IQSEC1 (+108702)	0.576306	-0.0640457	4e-06
cg07739927	chr17:62778162	LOC146880;LOC146880	LOC146880 (-541)	0.565931	-0.0632046	4e-06
cg19074748	chr11:76348764		LRRC32 (+32279), C11orf30 (+192696)	0.124562	-0.0147094	4.01e-06
cg04157865	chr17:77914162	TBC1D16	CBX4 (-100950), TBC1D16 (+95484)	0.622935	-0.0648536	4.02e-06
cg04226002	chr11:113953462	ZBTB16;ZBTB16	NNMT (-213072), ZBTB16 (+22175)	0.528444	-0.0714775	4.02e-06
cg00799984	chr8:134307105	NDRG1;NDRG1	NDRG1 (+2441), WISP1 (+103824)	0.755404	-0.0499344	4.03e-06
cg09155776	chr2:239984105	HDAC4	TWIST2 (+227433), HDAC4 (+338537)	0.407501	-0.0345651	4.03e-06
cg08413427	chr17:42828304	DBF4B	ADAM11 (-8263), DBF4B (+42329)	0.657807	-0.0627442	4.03e-06
cg23745290	chr4:106392021	PPA2;PPA2;PPA2;PPA2;PPA2	PPA2 (+3205), TET2 (+324180)	0.65307	-0.098921	4.04e-06
cg25529535	chr10:6125715		IL2RA (-21383), RBM17 (-5233)	0.483667	0.0530667	4.04e-06
cg13480197	chr17:79799358		P4HB (+19185), GCGR (+37349)	0.62118	-0.0450979	4.05e-06
cg11155784	chr1:164572163	PBX1	PBX1 (+43567), LMX1A (+753314)	0.345245	-0.0294159	4.05e-06
cg10454258	chr16:27443933	IL21R;IL21R;IL21R	IL21R (+5355), GTF3C1 (+117317)	0.483224	-0.0638271	4.05e-06
cg19284751	chr2:119699789	MARCO;MARCO	MARCO (+45)	0.454045	-0.0641333	4.06e-06
cg06277638	chr3:195424838	MIR570	MUC20 (-22914), SDHAP2 (+39929)	0.491243	-0.0389878	4.07e-06
cg19595244	chr1:110526158	AHCYL1	AHCYL1 (-1228)	0.592566	-0.0690438	4.08e-06
cg16598679	chr14:90851046		C14orf102 (-52566), CALM1 (-12280)	0.211902	0.050072	4.08e-06
cg02108620	chr3:42002230	ULK4	ULK4 (+1429), CTNNB1 (+761289)	0.451778	-0.0616649	4.09e-06
cg26523478	chr4:74853333	PPBP	PPBP (+573)	0.735979	0.0384686	4.09e-06
cg27172287	chr22:46974976		GRAMD4 (-47671), CELSR1 (-41910)	0.589157	-0.0619965	4.09e-06
cg24951335	chr12:1609463	LOC100292680	FBXL14 (+93867), ERC1 (+509060)	0.510864	-0.0512712	4.1e-06
cg25616968	chr17:79416203	BAHCC1	BAHCC1 (+42664), ACTG1 (+63688)	0.569594	-0.0538102	4.11e-06
cg07711192	chr12:14426994		GRIN2B (-293973), ATF7IP (-91616)	0.736562	-0.0482528	4.12e-06
cg17038235	chr5:172370524	ERGIC1	RPL26L1 (-15914), ERGIC1 (+109302)	0.663523	-0.0530921	4.12e-06
cg14328641	chr11:59822727	MS4A3;MS4A3;MS4A3	MS4A3 (-1373)	0.511396	-0.0550123	4.12e-06
cg03376308	chr10:3497811		PITRM1 (-282779), KLF6 (+329661)	0.453913	-0.0491169	4.12e-06
cg15902038	chr15:42693448	CAPN3;CAPN3;CAPN3;CAPN3;CAPN3;CAPN3;CAPN3	CAPN3 (+41751), ZFP106 (+56281)	0.374375	-0.0466394	4.13e-06
cg18016128	chr17:16396497	C17orf76;C17orf76	C17orf76-AS1 (+54197), ZNF287 (+76022)	0.712099	-0.0427426	4.13e-06
cg25341560	chr19:35530755	SCN1B;HPN;HPN	HPN (-654)	0.541339	-0.0394502	4.13e-06
cg23632237	chr20:30560483	XKR7	HCK (-79507), XKR7 (+4679)	0.393921	0.0373216	4.14e-06
cg08180187	chr4:24796689	SOD3	SOD3 (-395)	0.546787	-0.0439828	4.15e-06
cg14375890	chr6:13355672		TBC1D7 (-26886), GFOD1 (+132196)	0.421495	0.0767459	4.15e-06
cg15704521	chr7:2773877	GNA12	AMZ1 (+54715), GNA12 (+110081)	0.675438	-0.0747249	4.15e-06
cg06640822	chr1:25291472	RUNX3;RUNX3	RUNX3 (-34703), SYF2 (+267540)	0.41288	0.0560775	4.15e-06
cg20169952	chr2:139661650		NXPH2 (-123840)	0.533243	0.0337213	4.15e-06
cg07435331	chr17:21178476		TMEM11 (-60569), MAP2K3 (-9491)	0.534029	-0.0566446	4.15e-06
cg17333990	chr19:15252440		ILVBL (-15864), NOTCH3 (+59351)	0.637488	0.0249055	4.15e-06
cg09648239	chr3:117243548		NONE	0.591554	0.0455511	4.16e-06
cg06120235	chr8:29211949		DUSP4 (-3683)	0.839854	-0.0324341	4.17e-06
cg04214938	chr2:119496171		EN1 (+109587), INSIG2 (+650122)	0.850432	0.0195509	4.18e-06
cg07062336	chr12:45970082		PLEKHA8P1 (-360294), ARID2 (-153537)	0.378773	-0.0578979	4.19e-06
cg09293816	chr19:50015532	FCGRT;FCGRT	FCGRT (-903)	0.471482	-0.0618695	4.2e-06
cg04540712	chr16:89009691	CBFA2T3	PABPN1L (-76624), CBFA2T3 (+33812)	0.528972	0.044105	4.2e-06
cg02193956	chr4:103680201	MANBA	MANBA (+1949), NFKB1 (+257716)	0.57019	-0.092053	4.21e-06
cg15642380	chr1:172908788		TNFSF18 (+111314), FASLG (+280604)	0.495375	-0.0578666	4.21e-06
cg00509007	chr11:1781557	HCCA2;CTSD	IFITM10 (-9734), CTSD (+3664)	0.778529	-0.0387906	4.21e-06
cg11874976	chr14:101908830		RTL1 (-557647), DIO3 (-118857)	0.568821	0.05771	4.22e-06
cg23112672	chr1:876199	SAMD11	SAMD11 (+15079), NOC2L (+18479)	0.0912971	0.00773249	4.22e-06
cg02327530	chr7:100091786	C7orf51	AGFG2 (-45047), TSC22D4 (-14885)	0.35394	-0.0437275	4.23e-06
cg20177522	chr20:62410437	ZBTB46	ZBTB46 (+26418), SLC2A4RG (+39227)	0.629579	-0.0654744	4.23e-06
cg12649238	chr6:36669758		CDKN1A (+25522), CPNE5 (+137461)	0.773893	-0.0504227	4.25e-06
cg13366774	chr12:10336861	C12orf59	GABARAPL1 (-28627), C12orf59 (+5305)	0.785845	-0.0497774	4.25e-06
cg12017061	chr13:31271512		ALOX5AP (-16102), USPL1 (+79683)	0.750823	-0.0252126	4.25e-06
cg06706156	chr1:230183251		GALNT2 (-19704), URB2 (+421271)	0.596449	-0.0897947	4.26e-06
cg26889659	chr6:684090	EXOC2	EXOC2 (+9018), IRF4 (+292352)	0.781798	-0.0413549	4.26e-06
cg22751954	chr6:143023932		HIVEP2 (+242405), GPR126 (+400877)	0.334608	-0.0382797	4.26e-06
cg06360784	chr16:15534699	C16orf45	MPV17L (+45089), KIAA0430 (+202323)	0.853322	-0.0208017	4.27e-06
cg19169932	chr15:62861955		C2CD4B (-404474), TLN2 (-77554)	0.532911	-0.0431986	4.28e-06
cg15212210	chr11:118986793	C2CD2L	HINFP (-5439), C2CD2L (+8701)	0.319684	-0.0448516	4.28e-06
cg05644602	chr2:74795186	C2orf65	DOK1 (+13675), C2orf65 (+79977)	0.654222	-0.0721957	4.29e-06
cg17192599	chr7:151504864	PRKAG2;PRKAG2	RHEB (-287855), PRKAG2 (+69451)	0.841952	-0.0305289	4.29e-06
cg09166556	chr1:156724277		HDGF (-2735)	0.811845	-0.0519653	4.29e-06
cg02880444	chr17:29860851	RAB11FIP4	RAB11FIP4 (+142210), C17orf79 (+325474)	0.273135	-0.0313676	4.32e-06
cg10742523	chr4:55650393		KIT (+126299), KDR (+341368)	0.605724	-0.0407049	4.33e-06
cg12119693	chr17:80581925	WDR45L	WDR45L (+24485), FOXK2 (+104332)	0.55585	-0.0446713	4.33e-06
cg14708360	chr2:129396420		HS6ST1 (-320250)	0.645224	-0.0663345	4.33e-06
cg10215414	chr16:67361708	KCTD19;LRRC36	KCTD19 (-1048)	0.292048	-0.0329932	4.33e-06
cg08446539	chr12:25541565		KRAS (-137712), IFLTD1 (+164651)	0.502266	0.0711962	4.33e-06
cg08782022	chr16:4730136	MGRN1;MGRN1;MGRN1;MGRN1	NUDT16L1 (-13557), MGRN1 (+55312)	0.661563	-0.0849018	4.34e-06
cg14703454	chr3:108065259	HHLA2	HHLA2 (+43928), MYH15 (+182909)	0.662414	-0.0806754	4.34e-06
cg26933869	chr1:19218007	ALDH4A1;ALDH4A1;ALDH4A1	TAS1R2 (-31853), ALDH4A1 (+11285)	0.485387	-0.0527455	4.38e-06
cg12121075	chr12:121615201	P2RX7	P2RX4 (-32462), P2RX7 (+44580)	0.797921	-0.0388017	4.38e-06
cg20796467	chr6:106957995		AIM1 (-1309)	0.198751	-0.0322095	4.38e-06
cg01403010	chr22:38609534	MAFF;MAFF;MAFF;MAFF	MAFF (-7)	0.453858	-0.0584273	4.38e-06
cg00242341	chr11:72447419	ARAP1	PDE2A (-61923), ARAP1 (+16014)	0.589475	-0.0798511	4.39e-06
cg26316599	chr5:172456055	ATP6V0E1	C5orf41 (-27299), ATP6V0E1 (+45293)	0.515724	-0.0442672	4.39e-06
cg24574692	chr2:241926608		SNED1 (-11646), AGXT (+118447)	0.564793	-0.0400733	4.39e-06
cg03036214	chr15:63640658	CA12;CA12	CA12 (+33416), APH1B (+70910)	0.543352	-0.0497307	4.39e-06
cg13987674	chr1:24649494	GRHL3;GRHL3;GRHL3	NIPAL3 (-92750), GRHL3 (+3683)	0.712068	-0.0263755	4.4e-06
cg07702424	chr11:12306515		MICALCL (-1931)	0.792545	-0.0496966	4.4e-06
cg24188163	chr8:39782018	IDO1	IDO2 (-10455), IDO1 (+10691)	0.826581	-0.0336102	4.4e-06
cg01003666	chr7:139929429		JHDM1D (-52689), SLC37A3 (+168881)	0.343894	0.0691326	4.4e-06
cg09121543	chr17:61774794	LIMD2	LIMD2 (+2724), MAP3K3 (+74994)	0.264507	0.0450246	4.41e-06
cg02770745	chr11:3926837	STIM1	RRM1 (-189086), STIM1 (+49905)	0.621343	-0.0832158	4.41e-06
cg21415424	chr6:37503074		CCDC167 (-35375), MDGA1 (+162691)	0.684552	-0.038799	4.42e-06
cg17367596	chr11:65546988	DKFZp761E198	DKFZp761E198 (+833)	0.774984	-0.0382237	4.42e-06
cg06442489	chr19:58630612	ZSCAN18;ZSCAN18	ZSCAN18 (-820)	0.699753	-0.0511681	4.42e-06
cg27530576	chr6:33401480	SYNGAP1	ZBTB9 (-20875), SYNGAP1 (+13634)	0.483286	-0.051196	4.43e-06
cg15128905	chr4:185870561		ACSL1 (-123347), HELT (-69521)	0.701809	0.0338755	4.43e-06
cg14794041	chr19:6768159	SH2D3A	VAV1 (-4562), SH2D3A (-637)	0.265493	0.0413273	4.43e-06
cg16785938	chr4:10022984	SLC2A9;SLC2A9	SLC2A9 (+129)	0.520343	-0.0761216	4.43e-06
cg19312076	chr4:154716626		SFRP2 (-6399), DCHS2 (+595822)	0.729753	0.0315973	4.44e-06
cg07181209	chr5:153585979	GALNT10	SAP30L (-239537), GALNT10 (+15685)	0.716974	-0.0540138	4.45e-06
cg11658781	chr11:73241335	FAM168A	PLEKHB1 (-117258), RELT (+153931)	0.768821	-0.0363986	4.46e-06
cg19343871	chr19:48103651		ZNF541 (-44539), GLTSCR1 (-7801)	0.0809414	0.0102185	4.46e-06
cg25318189	chr7:2800436	GNA12	AMZ1 (+81274), GNA12 (+83522)	0.44246	-0.0433933	4.47e-06
cg06940720	chr5:1526929		LPCAT1 (-2854)	0.817889	-0.0386138	4.47e-06
cg14408428	chr9:129593182	ZBTB43;ZBTB43	ZBTB34 (-29761), ZBTB43 (+25898)	0.6537	0.0555033	4.48e-06
cg17631454	chr4:49308567		CWH43 (+320303)	0.842837	-0.0201987	4.48e-06
cg24561305	chr13:29149132		POMP (-84008), FLT1 (-79868)	0.491843	-0.0330991	4.48e-06
cg11000381	chr2:241264198		OTOS (-184126), GPC1 (-110916)	0.706348	0.0266924	4.5e-06
cg09958402	chr15:26044116	ATP10A	UBE3A (-359942), ATP10A (+64232)	0.480598	-0.0829547	4.5e-06
cg18854872	chr2:198292151	SF3B1;SF3B1	ANKRD44 (-116631), SF3B1 (+7619)	0.638473	-0.061938	4.5e-06
cg03560879	chr9:34380608	C9orf24;C9orf24;C9orf24	KIAA1161 (-3715)	0.234687	-0.0268499	4.5e-06
cg14191466	chr14:103440432	CDC42BPB	AMN (+51440), CDC42BPB (+83309)	0.518813	-0.0911124	4.51e-06
cg14190451	chr11:118083942	AMICA1;AMICA1;AMICA1	SCN2B (-36606), AMICA1 (+11866)	0.752611	-0.0331844	4.52e-06
cg09544144	chr4:185777688		HELT (-162394), ACSL1 (-30474)	0.431272	-0.0637788	4.53e-06
cg10117369	chr1:203734256	LAX1;LAX1	LAX1 (-27)	0.293322	0.0608574	4.53e-06
cg04478251	chr17:998432	ABR;ABR;ABR	ABR (+84698), TIMM22 (+98076)	0.628054	-0.102181	4.54e-06
cg26987521	chr12:64360878	SRGAP1	XPOT (-437274), SRGAP1 (+122338)	0.635655	0.0309484	4.54e-06
cg19079047	chr7:94285777	SGCE;PEG10;PEG10;PEG10;SGCE;PEG10;SGCE	SGCE (-257), PEG10 (+96)	0.403115	0.0189287	4.56e-06
cg13951862	chr9:139425582	NOTCH1	SEC16A (-48076), NOTCH1 (+14655)	0.775667	-0.0334852	4.56e-06
cg24215459	chr4:122110906	TNIP3	NDNF (-117234), QRFPR (+191274)	0.428654	0.0888671	4.56e-06
cg02571142	chr8:42234803	DKK4	DKK4 (-130)	0.522227	-0.0511859	4.56e-06
cg01204911	chr5:142187317	ARHGAP26;ARHGAP26	ARHGAP26 (+37026), NR3C1 (+596727)	0.554414	-0.0865642	4.56e-06
cg09380069	chr17:53847116	PCTP;PCTP	NOG (-823943), PCTP (+18777)	0.442086	-0.0578156	4.57e-06
cg16872071	chr9:135997155	RALGDS;RALGDS	RALGDS (-595)	0.321902	-0.0463262	4.57e-06
cg26767974	chr2:240143979	HDAC4	HDAC4 (+178663), TWIST2 (+387307)	0.398215	-0.0602805	4.58e-06
cg00719771	chr6:23523214		NRSN1 (-603199)	0.501683	-0.0747153	4.59e-06
cg01586609	chr11:113846937	HTR3A;HTR3A;HTR3A	ZBTB16 (-84350), HTR3A (+1141)	0.58821	-0.0898715	4.6e-06
cg14230719	chr9:123492289		MEGF9 (-15525), FBXW2 (+63450)	0.37016	-0.0247658	4.6e-06
cg18041435	chr8:49648363	EFCAB1;EFCAB1;EFCAB1	EFCAB1 (-494)	0.217604	-0.0194169	4.6e-06
cg20995564	chr2:145172035	ZEB2;ZEB2	GTDC1 (-81953), ZEB2 (+105922)	0.525982	-0.0697691	4.6e-06
cg18334727	chr4:15659864		FBXL5 (-2830)	0.724523	-0.0490726	4.61e-06
cg11997536	chr19:16176297		TPM4 (-2019)	0.654753	-0.052435	4.61e-06
cg02223351	chr16:66402367	CDH5	BEAN1 (-58832), CDH5 (+1843)	0.393627	-0.0487788	4.62e-06
cg08036492	chr17:13976536	COX10	HS3ST3B1 (-227969), COX10 (+3818)	0.605801	-0.0831933	4.63e-06
cg25303150	chr10:134211874	PWWP2B;PWWP2B	INPP5A (-139478), STK32C (-90398)	0.431756	-0.0403827	4.63e-06
cg24760467	chr10:102760784	LZTS2	LZTS2 (+3921), PDZD7 (+30129)	0.645219	-0.0796138	4.63e-06
cg17660833	chr3:11267020	HRH1;HRH1;HRH1	ATG7 (-46989), HRH1 (+70807)	0.602233	-0.0868323	4.64e-06
cg03841376	chr17:79304594	TMEM105	TMEM105 (-121)	0.695714	0.0275141	4.64e-06
cg23391473	chr2:12911008		TRIB2 (+54011)	0.729413	-0.0310098	4.65e-06
cg11125805	chr5:150678162	SLC36A3;SLC36A3	SLC36A3 (+5171), GM2A (+45550)	0.536752	-0.0767035	4.65e-06
cg11173131	chr20:45179226	C20orf123	C20orf123 (-14)	0.418173	-0.0707623	4.66e-06
cg27307975	chr15:58797839	LIPC	LIPC (+73665), HSP90AB4P (+187484)	0.778061	-0.0448812	4.67e-06
cg27141751	chr10:50231850	C10orf72	LRRC18 (-109571), VSTM4 (+91708)	0.627698	-0.0803197	4.67e-06
cg14278300	chr1:167486978	CD247;CD247	CD247 (+868)	0.495182	0.0636079	4.68e-06
cg01459052	chr3:47016537	CCDC12	NBEAL2 (-4635)	0.340602	-0.034097	4.69e-06
cg12565788	chr2:241644240		AQP12A (+12979), KIF1A (+115484)	0.406779	0.0567628	4.69e-06
cg24044501	chr10:72056549		EIF4EBP2 (-107311), NPFFR1 (-13100)	0.292411	-0.0409504	4.7e-06
cg06399596	chr6:1595676		FOXC1 (-15004), FOXF2 (+205608)	0.532956	0.0358614	4.71e-06
cg13461622	chr1:25291385	RUNX3;RUNX3	RUNX3 (-34616), SYF2 (+267627)	0.437882	0.074213	4.71e-06
cg19541865	chr3:132035647	ACPP;ACPP	ACPP (-563)	0.766719	0.0249441	4.71e-06
cg17444479	chr10:134429869	INPP5A	INPP5A (+78517), NKX6-2 (+169667)	0.522712	0.0797529	4.72e-06
cg11271329	chr11:1715569	HCCA2	KRTAP5-6 (-2855)	0.414044	-0.0283509	4.72e-06
cg16713889	chr14:74409552	FAM161B	COQ6 (-7402), ZNF410 (+56235)	0.609676	-0.0859249	4.72e-06
cg05141234	chr6:33265267	RGL2;RGL2	RGL2 (+1897), PFDN6 (+7890)	0.279918	-0.0362745	4.72e-06
cg20874785	chr2:74612674	LOC100189589	DCTN1 (-5193), C2orf81 (+32169)	0.535208	-0.0529212	4.72e-06
cg14500300	chr9:211689		DOCK8 (-3175)	0.640214	-0.0542775	4.74e-06
cg15228694	chr11:7692131	CYB5R2	CYB5R2 (+2689), PPFIBP2 (+157131)	0.638976	-0.0735553	4.75e-06
cg15777760	chr16:29832180	C16orf53;MVP;MVP	MVP (+466)	0.267181	0.0497646	4.75e-06
cg00992048	chr1:1695585	NADK	SLC35E2 (-18148), NADK (+15922)	0.517913	-0.0554279	4.75e-06
cg02566775	chr6:144382964	PLAGL1;PLAGL1	PLAGL1 (-53424), SF3B5 (+33789)	0.568372	-0.0727553	4.75e-06
cg26695909	chr8:81639869	ZNF704	ZNF704 (+147146), ZBTB10 (+241422)	0.576619	-0.0537554	4.76e-06
cg08416875	chr6:119669226	MAN1A1	FAM184A (-269415), MAN1A1 (+1699)	0.145504	-0.0180407	4.76e-06
cg16500987	chr6:167104761	RPS6KA2	BRP44L (-308276), RPS6KA2 (+171009)	0.511426	-0.0327771	4.76e-06
cg10645377	chrX:153659893	ATP6AP1	GDI1 (-5365), ATP6AP1 (+2916)	0.640723	-0.0669663	4.76e-06
cg22641093	chr19:17536024	FAM125A	FAM125A (+5113), TMEM221 (+23351)	0.179715	-0.0190314	4.77e-06
cg21115723	chr2:235409153		ARL4C (-3461)	0.273024	0.0393075	4.79e-06
cg23260484	chr1:245132134	EFCAB2;EFCAB2;EFCAB2;EFCAB2;EFCAB2	EFCAB2 (-1036)	0.645329	-0.0567804	4.79e-06
cg00510160	chr12:5311273		NTF3 (-230006), KCNA5 (+158189)	0.727912	-0.0188369	4.8e-06
cg01110839	chr11:47437783	SLC39A13;SLC39A13	SLC39A13 (+7738), PSMC3 (+10240)	0.677039	-0.0595739	4.8e-06
cg07967665	chr16:27542328	GTF3C1	GTF3C1 (+18922), IL21R (+103750)	0.551601	-0.0405776	4.8e-06
cg06984156	chr1:20929640	CDA	PINK1 (-30307), CDA (+14197)	0.483278	-0.0653927	4.8e-06
cg26984593	chr10:14051636	FRMD4A	FRMD4A (+321229), PRPF18 (+422698)	0.35715	0.031923	4.8e-06
cg17611046	chr6:5672954	FARS2	NRN1 (+334678), FARS2 (+411371)	0.526471	-0.0767069	4.81e-06
cg09529437	chr16:24136792	PRKCB;PRKCB	CACNG3 (-130081), PRKCB (+289493)	0.384383	-0.0451973	4.82e-06
cg27144719	chr5:156340946		TIMD4 (+49319), PPP1R2P3 (+63398)	0.715604	0.0335446	4.83e-06
cg04674832	chr2:72078638		CYP26B1 (+296324), DYSF (+384807)	0.655753	-0.040247	4.83e-06
cg15892280	chr21:40180000	ETS2	ETS2 (+2152), PSMG1 (+375439)	0.429132	-0.0449082	4.84e-06
cg01450566	chr20:9484340		LAMP5 (-10664), PLCB4 (+195894)	0.445906	-0.0423508	4.84e-06
cg02724047	chr16:67185194	B3GNT9	B3GNT9 (-293)	0.207166	-0.0153615	4.84e-06
cg23305408	chr1:32169701	COL16A1;COL16A1	COL16A1 (+66)	0.219316	-0.0216359	4.85e-06
cg20239391	chr20:45030732	ELMO2;ELMO2	SLC35C2 (-37669), ELMO2 (+4538)	0.561081	0.0534631	4.85e-06
cg22799499	chr1:40773045	COL9A2	COL9A2 (+9935), ZMPSTE24 (+49313)	0.642703	-0.05876	4.85e-06
cg19344626	chr19:16830749	NWD1	NWD1 (-37)	0.702395	-0.0406972	4.85e-06
cg23629150	chr8:144416404	TOP1MT	TOP1MT (+645)	0.723854	-0.0366652	4.85e-06
cg04250732	chr16:57391655	CCL22	CCL22 (-1039)	0.653284	-0.0531463	4.87e-06
cg08978665	chr16:3115707	IL32;IL32;IL32;IL32;IL32;IL32;IL32;IL32;IL32	IL32 (+395)	0.525036	0.0669387	4.88e-06
cg26002008	chr5:1477719	LPCAT1	SLC6A3 (-32177), LPCAT1 (+46356)	0.469289	-0.0635743	4.88e-06
cg08279189	chr6:28875370	TRIM27	SCAND3 (-320259), TRIM27 (+16397)	0.681088	-0.100501	4.89e-06
cg12473916	chr1:154943651	SHC1;SHC1;SHC1;SHC1	CKS1B (-3466), SHC1 (-429)	0.378194	-0.0356119	4.9e-06
cg27395066	chr17:43221220	ACBD4;ACBD4;ACBD4;ACBD4	HEXIM1 (-3463)	0.466153	-0.0504077	4.9e-06
cg10168457	chr17:79882876	MAFG;MAFG	MAFG (-1433)	0.330415	-0.033015	4.9e-06
cg03156170	chr17:55673870	MSI2;MSI2	MRPS23 (+253562), MSI2 (+339940)	0.87509	-0.0350704	4.91e-06
cg16569650	chr7:2773072	GNA12	AMZ1 (+53910), GNA12 (+110886)	0.603027	-0.0652017	4.91e-06
cg10588962	chr17:46667587	LOC404266;LOC404266	HOXB4 (-11845), HOXB5 (+3515)	0.458093	-0.0645253	4.92e-06
cg00062282	chr22:50747369	PLXNB2	PLXNB2 (-1369)	0.322947	-0.036239	4.92e-06
cg05316065	chr8:130799007	GSDMC;GSDMC	GSDMC (+126)	0.475257	-0.0307523	4.92e-06
cg18289306	chr13:113640169	MCF2L;MCF2L	F7 (-119935), MCF2L (+16635)	0.673775	0.0308438	4.93e-06
cg08798862	chr16:88832532	FAM38A	PIEZO1 (+18839), CTU2 (+59642)	0.568871	0.046986	4.93e-06
cg07718813	chr1:6640976	ZBTB48	ZBTB48 (+914)	0.602589	-0.0315329	4.95e-06
cg25678231	chr1:157069611	ETV3L	ETV3L (-12)	0.452263	-0.0529792	4.95e-06
cg15648041	chr1:86048923	CYR61	CYR61 (+2480), ZNHIT6 (+125192)	0.681147	-0.0422243	4.97e-06
cg11638399	chr8:29441416		DUSP4 (-233150), TMEM66 (+499232)	0.589178	-0.0863438	4.97e-06
cg03128025	chr2:174259203		CDCA7 (+39643), SP3 (+571226)	0.786944	0.0245167	4.98e-06
cg15572396	chr3:58321349	PXK	PXK (+2733), PDHB (+98229)	0.550794	-0.073921	4.98e-06
cg05904013	chr7:128579933	IRF5;IRF5;IRF5;IRF5;IRF5;IRF5;IRF5	IRF5 (+1940), TNPO3 (+115293)	0.54026	-0.0406227	4.98e-06
cg13726789	chr8:37678323	GPR124	GPR124 (+23923), BRF2 (+29107)	0.623854	-0.0504662	4.98e-06
cg13513157	chr9:137366825		COL5A1 (-166826), RXRA (+148510)	0.296986	-0.0287735	4.99e-06
cg03040513	chr12:104105517	STAB2	STAB2 (+124449), NT5DC3 (+129457)	0.776083	0.0399195	4.99e-06
cg22346073	chr2:122402890	CLASP1;CLASP1;CLASP1	TFCP2L1 (-360113), CLASP1 (+4161)	0.600327	-0.0436324	5.01e-06
cg04998447	chr15:90209223	PLIN1;PLIN1	KIF7 (-10542), PLIN1 (+13424)	0.220977	-0.0178421	5.01e-06
cg17582615	chr13:44986657		SERP2 (+38680), TSC22D1 (+164043)	0.661029	-0.0374946	5.01e-06
cg16564894	chr7:150884429	ASB10;ASB10;ASB10;ASB10;ASB10	ASB10 (+489)	0.758692	-0.0348796	5.03e-06
cg08227353	chr10:102821670	KAZALD1;KAZALD1	KAZALD1 (+672)	0.519644	-0.044281	5.04e-06
cg19635644	chr13:100007277	UBAC2;MIR623;UBAC2;UBAC2	TM9SF2 (-146450), GPR183 (-47529)	0.653683	0.0409308	5.04e-06
cg26504467	chr16:11318653		SOCS1 (+31385), CIITA (+347599)	0.523314	0.0611406	5.05e-06
cg23369670	chr14:104171944	XRCC3;XRCC3;XRCC3	XRCC3 (+9878), KLC1 (+76420)	0.565026	-0.065125	5.05e-06
cg13420383	chr17:73642628	RECQL5;LOC100130933	C17orf110 (-17)	0.424524	-0.0468381	5.05e-06
cg09115713	chr16:88832476	FAM38A	PIEZO1 (+18895), CTU2 (+59586)	0.657822	0.0492034	5.06e-06
cg00764612	chr1:150255213	C1orf51	MRPS21 (-11055), C1orf54 (+10031)	0.390887	-0.0216452	5.06e-06
cg26951440	chr10:101291272	NKX2-3	NKX2-3 (-1417)	0.41651	-0.036613	5.06e-06
cg19815596	chr1:201583478		CSRP1 (-107512), NAV1 (-33971)	0.314398	-0.0279625	5.06e-06
cg06113001	chr12:55002180	GLYCAM1	PPP1R1A (-19738), LACRT (+26482)	0.674362	0.0352322	5.06e-06
cg03283282	chr4:40579075	RBM47	RBM47 (+52807), CHRNA9 (+241607)	0.223802	-0.0322927	5.07e-06
cg24208886	chr2:120005391	STEAP3;STEAP3;STEAP3	DBI (-119437), STEAP3 (+24008)	0.665729	0.0366597	5.07e-06
cg20074395	chr20:1246715	SNPH	SNPH (-244)	0.122261	0.03297	5.07e-06
cg11854981	chr6:42219847	TRERF1	MRPS10 (-34215), TRERF1 (+199935)	0.526824	-0.0601911	5.07e-06
cg03348161	chr11:59824089	MS4A3;MS4A3;MS4A3	MS4A3 (-11)	0.568883	-0.0813475	5.08e-06
cg05413628	chr16:1521656	CLCN7;CLCN7	C16orf91 (-42312), CLCN7 (+3428)	0.716884	-0.061206	5.08e-06
cg08810842	chr8:22548546	EGR3	BIN3 (-21886), EGR3 (+2268)	0.497623	-0.0703392	5.08e-06
cg23447233	chr4:1295047	MAEA;MAEA	CRIPAK (-90292), MAEA (+11376)	0.614843	-0.086371	5.08e-06
cg08005462	chr11:2212133		TH (-19099), ASCL2 (+80048)	0.246847	-0.0254824	5.08e-06
cg16846069	chr12:6462681	SCNN1A;SCNN1A;SCNN1A	TNFRSF1A (-11399), SCNN1A (+21708)	0.566794	-0.0734293	5.09e-06
cg16270399	chr18:74257894	LOC284276	ZNF236 (-278221), ZNF516 (-50749)	0.625481	-0.0704803	5.09e-06
cg23326224	chr12:129337674	GLT1D1	GLT1D1 (-406)	0.2721	-0.0111388	5.1e-06
cg27050612	chr17:46133198	NFE2L1	NFE2L1 (+7513), CBX1 (+45361)	0.374729	-0.0356686	5.11e-06
cg05255811	chr6:39192009	KCNK5	SAYSD1 (-109145), KCNK5 (+5241)	0.519026	-0.0685389	5.11e-06
cg11436462	chr6:5851031		NRN1 (+156601), FARS2 (+589448)	0.30497	-0.0346717	5.12e-06
cg09740468	chr6:3025325		RIPK1 (-51672), NQO2 (+25259)	0.535702	-0.0686	5.12e-06
cg05914060	chr11:20478861	PRMT3;PRMT3;PRMT3	SLC6A5 (-142084), PRMT3 (+69786)	0.737642	-0.0485281	5.13e-06
cg15553418	chr1:16696547	C1orf144;C1orf144	RSG1 (-132889), SPATA21 (+67371)	0.572229	-0.0904843	5.14e-06
cg06739107	chr3:188399479	LPP;LPP;LPP	TPRG1 (-490283), LPP (+468759)	0.66334	-0.0810985	5.15e-06
cg08606174	chr17:79944936	ASPSCR1	ASPSCR1 (+9511), STRA13 (+35836)	0.712785	0.0223179	5.15e-06
cg19577671	chr19:42782524		ERF (-23216), CIC (-6292)	0.672487	-0.0430107	5.16e-06
cg08442823	chr11:45951803	PHF21A;PHF21A	GYLTL1B (+8608), PHF21A (+191181)	0.267896	0.0248127	5.17e-06
cg16701852	chr16:85983741		FOXF1 (-560391), IRF8 (+50968)	0.1662	-0.0260392	5.17e-06
cg03005293	chr1:151805241	RORC	RORC (-894)	0.450163	-0.0677945	5.18e-06
cg22384188	chr1:44347398	ST3GAL3;ST3GAL3;ST3GAL3;ST3GAL3;ST3GAL3;ST3GAL3;ST3GAL3;ST3GAL3;ST3GAL3;ST3GAL3	ARTN (-51593), ST3GAL3 (+174181)	0.398683	-0.0422514	5.19e-06
cg15203214	chr6:379489		IRF4 (-12249), DUSP22 (+87389)	0.480898	-0.0242313	5.19e-06
cg06958535	chr1:203734478	LAX1;LAX1;LAX1	LAX1 (+195)	0.367855	0.0857446	5.19e-06
cg20287234	chr2:231789465	GPR55	GPR55 (+475)	0.460032	-0.0565887	5.21e-06
cg04064998	chr11:109786133		ZC3H12C (-177953), C11orf87 (+493288)	0.338226	-0.035491	5.21e-06
cg02175321	chr11:103930844	PDGFD;PDGFD	DDI1 (+23537), PDGFD (+104182)	0.663246	-0.0619217	5.22e-06
cg26227465	chr12:68553577	IFNG	IFNG (-57)	0.625236	0.0484615	5.23e-06
cg18351781	chr19:4950888	UHRF1;UHRF1	KDM4B (-18235), UHRF1 (+41379)	0.584459	-0.0877011	5.23e-06
cg00209037	chr22:46443395		PPARA (-103103), WNT7B (-70388)	0.529632	-0.0470589	5.25e-06
cg21576590	chr19:3204556	NCLN	CELF5 (-20144), NCLN (+18682)	0.910147	0.0107334	5.25e-06
cg06372475	chr10:73534286	C10orf54;CDH23	C10orf54 (-950)	0.341232	-0.0336718	5.26e-06
cg23032421	chr3:3152038	IL5RA;IL5RA;IL5RA;IL5RA;IL5RA;IL5RA;IL5RA;IL5RA;IL5RA;IL5RA;IL5RA;IL5RA	IL5RA (+19)	0.555754	0.0537267	5.26e-06
cg18410271	chr17:43472435	ARHGAP27;ARHGAP27	MAP3K14 (-78022), ARHGAP27 (+30576)	0.440582	-0.030758	5.28e-06
cg20477147	chr20:57265991		NPEPL1 (-1870)	0.280327	-0.029504	5.28e-06
cg14855124	chr1:9180023	GPR157	SLC2A5 (-50137), GPR157 (+9205)	0.445484	-0.035705	5.28e-06
cg05035061	chr16:85028831	ZDHHC7;ZDHHC7	ZDHHC7 (+16309), CRISPLD2 (+175245)	0.662129	-0.0574658	5.28e-06
cg21171320	chr9:73178360	TRPM3;TRPM3;TRPM3;TRPM3;TRPM3;TRPM3;TRPM3	KLF9 (-148788), TRPM3 (+558153)	0.429909	-0.0654511	5.28e-06
cg18297196	chr6:41168941	TREML2	TREML2 (-17)	0.272176	-0.0413308	5.28e-06
cg15700582	chr2:68960656	ARHGAP25;ARHGAP25	ARHGAP25 (-1256)	0.41385	-0.0514786	5.28e-06
cg05252264	chr19:55385587	FCAR;FCAR;FCAR;FCAR;FCAR;FCAR;FCAR;FCAR;FCAR;FCAR;FCAR;FCAR;FCAR;FCAR;FCAR;FCAR;FCAR;FCAR	FCAR (+39)	0.524093	-0.0901833	5.29e-06
cg01870113	chr9:140106010	NDOR1;NDOR1;NDOR1;NDOR1	NDOR1 (+5892), RNF208 (+9764)	0.564246	-0.0458619	5.29e-06
cg14224600	chr12:117477926	TESC;TESC;TESC	TESC (+59324), FBXW8 (+129166)	0.746881	-0.0395796	5.3e-06
cg09432154	chr3:151034669	MED12L;GPR87	GPR87 (-34)	0.495525	0.0478893	5.31e-06
cg19544767	chr13:50414468		TRIM13 (-156674), KPNA3 (-47412)	0.773497	-0.0399877	5.31e-06
cg08399444	chr12:13248548	GSG1;GSG1;GSG1;GSG1;GSG1;GSG1	GSG1 (+8081), KIAA1467 (+51234)	0.699102	-0.0789849	5.31e-06
cg25116503	chr11:117947657	TMPRSS4;TMPRSS4	TMPRSS4 (-69)	0.772629	0.0247849	5.31e-06
cg26518932	chr5:169720975	LCP2	LCP2 (+3846), FOXI1 (+188059)	0.584616	0.0695335	5.31e-06
cg06246882	chr16:1538740	C16orf38	TELO2 (-4611), PTX4 (-273)	0.3995	-0.029699	5.33e-06
cg06655216	chr12:89619329		KITLG (-645080), DUSP6 (+126966)	0.313741	0.0760321	5.33e-06
cg20925233	chr17:47661136	NXPH3	NXPH3 (+7839), SPOP (+94388)	0.624114	-0.0588544	5.33e-06
cg10167235	chr14:100807646	WARS;WARS;WARS;WARS	SLC25A47 (+17968), WARS (+35033)	0.375231	-0.0527664	5.34e-06
cg19009471	chr14:101908998		RTL1 (-557815), DIO3 (-118689)	0.318606	0.0582763	5.35e-06
cg04895345	chr13:33780283	STARD13;STARD13	STARD13 (+79617), KL (+189713)	0.256898	-0.0382265	5.36e-06
cg22824738	chr12:54765988	ZNF385A;ZNF385A;ZNF385A	GPR84 (-7719), ZNF385A (+19094)	0.348822	-0.0394272	5.36e-06
cg03836615	chr3:4856096	ITPR1;ITPR1;ITPR1	BHLHE40 (-165000), ITPR1 (+321065)	0.502579	-0.0531863	5.37e-06
cg02600394	chr4:48136234	TXK;TXK	TXK (+38)	0.416503	0.0614264	5.38e-06
cg16392942	chr16:89909677	SPIRE2	TCF25 (-30316), SPIRE2 (+14771)	0.513056	-0.0524384	5.38e-06
cg23592421	chr14:105147461		TMEM179 (-76365), INF2 (-8481)	0.460499	-0.079191	5.4e-06
cg10667810	chr19:36704922	ZNF565;ZNF146;ZNF146;ZNF565;ZNF146	ZNF146 (-581), ZNF565 (+643)	0.384479	0.029467	5.4e-06
cg02018326	chr19:51670251	SIGLECP3	CD33 (-58083), SIGLEC7 (+24694)	0.59074	0.0439274	5.41e-06
cg27081745	chr5:67627382		SLC30A5 (-762393), PIK3R1 (+115799)	0.587004	-0.0672927	5.41e-06
cg15832662	chr11:63448437	RTN3;RTN3;RTN3;RTN3	RTN3 (-484)	0.325418	-0.0404377	5.42e-06
cg23679819	chr18:13730665	RNMT	FAM210A (-4075), RNMT (+3962)	0.362677	0.0779742	5.42e-06
cg02847588	chr1:8271997		ERRFI1 (-185605), SLC45A1 (-112392)	0.467324	-0.0542128	5.42e-06
cg18346707	chr2:231732249	ITM2C;ITM2C;ITM2C	ITM2C (+2629), GPR55 (+57691)	0.321963	-0.0466132	5.42e-06
cg17449954	chr1:40105667	HEYL	HEYL (-320)	0.235049	-0.0404616	5.43e-06
cg02863947	chr3:119499190	NR1I2;NR1I2	NR1I2 (-2366)	0.589063	-0.0741447	5.43e-06
cg23587176	chr7:4746837	FOXK1	KIAA0415 (-68424), FOXK1 (+24908)	0.746944	-0.0474298	5.45e-06
cg13514049	chr9:110495709		KLF4 (-243663)	0.511533	-0.0570479	5.45e-06
cg06788267	chr1:95258162		F3 (-250750), SLC44A3 (-27738)	0.354589	-0.0486894	5.46e-06
cg25509467	chr20:30622849		HCK (-17141), XKR7 (+67045)	0.497687	-0.0569201	5.46e-06
cg17023856	chr1:2036508	PRKCZ;PRKCZ;PRKCZ	SKI (-123625), PRKCZ (+54600)	0.671791	-0.051702	5.47e-06
cg25790453	chr13:113633590	MCF2L;MCF2L	F7 (-126514), MCF2L (+10056)	0.497852	-0.0293009	5.47e-06
cg25006823	chr14:67982456	TMEM229B	TMEM229B (-436)	0.274057	0.0413414	5.47e-06
cg22825230	chr20:57798303	ZNF831	EDN3 (-77195), ZNF831 (+32229)	0.402274	-0.0446859	5.47e-06
cg11345976	chr2:30864107	LCLAT1;LCLAT1	CAPN13 (+166203), LCLAT1 (+193971)	0.608214	-0.0551807	5.48e-06
cg02138953	chr10:75666279		PLAU (-4582)	0.740428	-0.0392723	5.48e-06
cg13844341	chr7:2116368	MAD1L1;MAD1L1;MAD1L1	MAD1L1 (+156214), ELFN1 (+367571)	0.664688	-0.072249	5.49e-06
cg05971678	chr10:125770089	CHST15	CPXM2 (-118590), CHST15 (+81840)	0.851653	-0.0630391	5.5e-06
cg11624309	chr19:42381214	CD79A;CD79A;CD79A;CD79A	CD79A (+25)	0.236776	-0.015455	5.5e-06
cg22406102	chr6:139947852		CITED2 (-252503)	0.237025	-0.0374195	5.5e-06
cg26275543	chr7:130130383	MESTIT1;MEST;MEST	MEST (-1515)	0.572702	-0.027945	5.5e-06
cg10498921	chr5:139625058	PFDN1	PFDN1 (+57630), IGIP (+119538)	0.302431	-0.0411714	5.51e-06
cg20380470	chr10:131987945		GLRX3 (+53307)	0.901365	0.0122756	5.51e-06
cg22774605	chr6:47247047	TNFRSF21	GPR110 (-236966), TNFRSF21 (+30632)	0.610319	-0.0761065	5.51e-06
cg18009621	chr11:114129200		NNMT (-37334), ZBTB16 (+197913)	0.691925	-0.0416257	5.52e-06
cg18927901	chr6:36238043	PNPLA1;PNPLA1;PNPLA1	PNPLA1 (-193)	0.685812	0.0325456	5.53e-06
cg20612299	chr8:131308633	ASAP1IT1;ASAP1	GSDMC (-509500), ASAP1 (+147272)	0.541895	-0.0700201	5.53e-06
cg26750893	chr2:38043481		CDC42EP3 (-144156), FAM82A1 (-134114)	0.668096	-0.0686529	5.54e-06
cg00709652	chr3:100673784	ABI3BP	ABI3BP (+38549), TFG (+245399)	0.490468	0.0389903	5.55e-06
cg11869828	chr11:116700447	APOC3	APOC3 (-176)	0.702226	-0.0363455	5.55e-06
cg07834069	chr17:72524918	CD300LB	CD300LB (+2694), CD300A (+62397)	0.52416	-0.0820297	5.56e-06
cg13396713	chr17:505019	VPS53;VPS53	RPH3AL (-302387), VPS53 (+113076)	0.694332	-0.0768451	5.56e-06
cg19980260	chr3:171858472	FNDC3B;FNDC3B	FNDC3B (+101055), GHSR (+307773)	0.492019	-0.0723112	5.57e-06
cg15691199	chr14:23589419	CEBPE	CEBPE (-600)	0.141088	-0.0217994	5.57e-06
cg09938443	chr16:85019868	ZDHHC7;ZDHHC7	ZDHHC7 (+25272), CRISPLD2 (+166282)	0.681909	0.046942	5.57e-06
cg24572745	chr3:112932345	BOC	BOC (+971)	0.35989	-0.0251447	5.58e-06
cg18996141	chr3:71359873	FOXP1;FOXP1	FOXP1 (-65558), EIF4E3 (+414652)	0.736709	-0.0496765	5.58e-06
cg16348358	chr1:32731477	LCK	LCK (-8234), EIF3I (+43519)	0.575662	-0.070234	5.58e-06
cg16558770	chr15:90548037	ZNF710	ZNF710 (+3286), IDH2 (+97670)	0.519196	-0.0861611	5.58e-06
cg10975897	chr6:15504844	JARID2	DTNBP1 (+158444), JARID2 (+258318)	0.721113	-0.0497269	5.58e-06
cg11783364	chr12:68800138		RAP1B (-204480), MDM1 (-73978)	0.275196	-0.0242064	5.59e-06
cg16895261	chr4:3391305	RGS12;RGS12;RGS12	HGFAC (-52420), RGS12 (+75432)	0.328374	-0.031141	5.59e-06
cg26464796	chr5:54601060	DHX29	SKIV2L2 (-2515), DHX29 (+2460)	0.610494	-0.0573465	5.59e-06
cg21602257	chr20:44538675	PLTP;PLTP	NEURL2 (-18775), PLTP (+2327)	0.563606	-0.0725073	5.59e-06
cg04208666	chr6:19734707		ID4 (-102909)	0.884543	0.0131706	5.6e-06
cg06352249	chr18:44263904	ST8SIA5	LOXHD1 (-26909), ST8SIA5 (+73134)	0.586781	0.0325816	5.61e-06
cg24065451	chr11:128419512	ETS1	ETS1 (+37940)	0.855921	-0.0353535	5.61e-06
cg15469321	chr1:221049931		HLX (-2811)	0.286921	-0.0434335	5.62e-06
cg01522592	chr11:75235311	GDPD5	GDPD5 (+1287), RPS3 (+124750)	0.547995	0.0445525	5.62e-06
cg07920381	chr12:132303685		MMP17 (-9255), SFSWAP (+108051)	0.625863	-0.0836632	5.63e-06
cg03719509	chr5:77945178	LHFPL2	LHFPL2 (-531)	0.345914	-0.0431718	5.63e-06
cg06415153	chr12:123519476	PITPNM2	ARL6IP4 (+54597), PITPNM2 (+75558)	0.376872	-0.0468292	5.63e-06
cg00211174	chr3:127332098	MCM2	PODXL2 (-15940), MCM2 (+14846)	0.712548	-0.0615743	5.63e-06
cg04943741	chr8:145651369	VPS28;VPS28	SLC39A4 (-9097), VPS28 (+2557)	0.821862	-0.0388192	5.65e-06
cg27230882	chr1:110976749		HBXIP (-26204), PROK1 (-17038)	0.55066	-0.0781683	5.65e-06
cg04079215	chr1:95095221		SLC44A3 (-190679), F3 (-87809)	0.619991	-0.0454492	5.66e-06
cg21392385	chr15:52428589	GNB5;GNB5	BCL2L10 (-23618), GNB5 (+54975)	0.325719	-0.037769	5.66e-06
cg09449988	chr7:151328116	PRKAG2;PRKAG2;PRKAG2	RHEB (-111107), PRKAG2 (+246199)	0.603918	-0.0719685	5.67e-06
cg04403423	chr1:116917619	ATP1A1;ATP1A1	ATP1A1 (+1825), CD58 (+196095)	0.500503	0.0751654	5.67e-06
cg05057534	chr2:28497669	BRE;BRE;BRE;BRE;BRE	FOSL2 (-118109), BRE (+384188)	0.569387	-0.0823686	5.68e-06
cg23250085	chr1:53143055		SELRC1 (+20982), FAM159A (+43990)	0.759419	-0.0386831	5.68e-06
cg26921881	chr17:1819914		RPA1 (+86642), RTN4RL1 (+108263)	0.843101	0.0184379	5.7e-06
cg08106792	chr1:153509323	S100A6	S100A6 (-607)	0.421508	-0.0503051	5.7e-06
cg10163050	chrX:153637650	DNASE1L1;DNASE1L1;DNASE1L1;DNASE1L1	TAZ (-2226)	0.413569	-0.02744	5.71e-06
cg13117369	chr11:64666136	ATG2A	EHD1 (-19946), ATG2A (+18585)	0.945871	0.00657283	5.71e-06
cg17850055	chr2:239403239		TWIST2 (-353433), ASB1 (+67614)	0.64767	0.0396375	5.72e-06
cg21640432	chr19:35939561	FFAR2	FFAR2 (-1055)	0.44129	-0.0639503	5.73e-06
cg19139589	chr2:25149093		ADCY3 (-7039), DNAJC27 (+45869)	0.528442	-0.0289679	5.73e-06
cg25015038	chr14:89604062		TTC8 (+313145), FOXN3 (+481431)	0.420211	-0.0652738	5.73e-06
cg27586417	chr16:85577800		KIAA0182 (-69123), KIAA0513 (+516391)	0.649121	-0.0716658	5.74e-06
cg15703690	chr7:22766992	IL6	IL6 (+227)	0.220767	-0.0286324	5.74e-06
cg21253043	chr12:51783393	GALNT6	CELA1 (-42931), GALNT6 (+1806)	0.586211	0.0476488	5.74e-06
cg05075562	chr2:42123725		PKDCC (-151435)	0.449713	0.0698892	5.74e-06
cg01827633	chr2:219610103	TTLL4	CYP27A1 (-36368), TTLL4 (+34536)	0.497914	-0.0837526	5.74e-06
cg23819411	chr3:182929273	MCF2L2	LAMP3 (-48607), B3GNT5 (-41758)	0.878584	-0.0414378	5.75e-06
cg00828556	chr3:196351986		LRRC33 (-14669), FBXO45 (+56262)	0.66742	-0.0930751	5.77e-06
cg24936095	chr2:109204230	LIMS1	LIMS1 (-67037), GCC2 (+138654)	0.535869	-0.0655499	5.78e-06
cg00480856	chr7:123390035	WASL	WASL (-920)	0.642288	-0.0605687	5.78e-06
cg16143578	chr11:124767801	ROBO4;ROBO4	ROBO4 (+29)	0.213873	-0.0342429	5.78e-06
cg15289466	chr4:103740913	UBE2D3;UBE2D3;UBE2D3;UBE2D3;UBE2D3;UBE2D3;UBE2D3;UBE2D3;UBE2D3	MANBA (-58763), UBE2D3 (+7794)	0.296323	0.0537525	5.79e-06
cg00409658	chr6:138744549	NHSL1;NHSL1	ECT2L (-372698), HEBP2 (+19214)	0.401642	-0.0522114	5.79e-06
cg27200630	chr3:138494226		PIK3CB (-16042), FOXL2 (+171755)	0.434847	-0.0648672	5.8e-06
cg02656594	chr16:27412496	IL21R	IL21R (-26082), IL4R (+87246)	0.566716	-0.0869827	5.8e-06
cg11358405	chr15:91382972		FURIN (-28912), BLM (+122394)	0.451075	-0.056973	5.81e-06
cg02700714	chr15:34876347	GOLGA8B	GOLGA8B (-48126), GJD2 (+170341)	0.0641798	0.0102873	5.81e-06
cg01963696	chr19:851650	ELANE	ELANE (-640)	0.67458	-0.0316484	5.81e-06
cg13946806	chr1:41969562		EDN2 (-19219), HIVEP3 (+414933)	0.7632	0.0211565	5.81e-06
cg03691549	chr12:53443911	TENC1;TENC1;TENC1;TENC1	TENC1 (+77)	0.478174	-0.0362023	5.83e-06
cg06516476	chr6:86174584	NT5E	NT5E (+15283), SNX14 (+129044)	0.580774	-0.0243038	5.83e-06
cg00300303	chr1:1067223		TTLL10 (-42062), C1orf159 (-15488)	0.649508	-0.0587308	5.84e-06
cg22284398	chr2:46119607	PRKCE	EPAS1 (-404933), PRKCE (+240565)	0.372386	-0.0569184	5.84e-06
cg19502359	chr11:72912441		FCHSD2 (-59299), P2RY2 (-16902)	0.587827	-0.0904486	5.85e-06
cg09351156	chr6:18436845	RNF144B	RNF144B (+49265)	0.600589	-0.0909765	5.85e-06
cg21210041	chr17:27443831	MYO18A;MYO18A	TIAF1 (-41205), MYO18A (+63575)	0.609924	-0.0659613	5.86e-06
cg00026033	chr12:56414490	IKZF4	IKZF4 (-198)	0.538607	-0.0529217	5.87e-06
cg21210642	chr9:100881995	TRIM14;TRIM14;TRIM14;TRIM14	TRIM14 (-508)	0.544744	-0.037514	5.87e-06
cg19011001	chr14:93539613	ITPK1;ITPK1;ITPK1	ITPK1 (+42649), CHGA (+150169)	0.57203	-0.0609189	5.88e-06
cg08908247	chr11:66055170	YIF1A	TMEM151A (-4202), YIF1A (+1467)	0.487472	-0.0635558	5.88e-06
cg05446659	chr17:46026612	PNPO	CDK5RAP3 (-21816), PNPO (+7724)	0.46914	-0.030922	5.89e-06
cg07892374	chr3:130568122		ATP2C1 (-1246)	0.384276	-0.0469691	5.89e-06
cg18780288	chr10:111659903	XPNPEP1;XPNPEP1;XPNPEP1	XPNPEP1 (+23407)	0.417498	-0.0669444	5.89e-06
cg26405097	chr6:15428301	JARID2	JARID2 (+181775), DTNBP1 (+234987)	0.45999	-0.0634851	5.89e-06
cg25936902	chr13:30982971		KATNAL1 (-101809), HMGB1 (+57109)	0.497732	-0.064502	5.9e-06
cg26433561	chr1:110426090		EPS8L3 (-119447), CSF1 (-27142)	0.688329	-0.0498006	5.9e-06
cg10972897	chr1:165859714	UCK2	POGK (-949009), UCK2 (+62983)	0.56935	-0.07153	5.91e-06
cg12497543	chr10:97515377	ENTPD1;ENTPD1;ENTPD1;ENTPD1;ENTPD1;ENTPD1;ENTPD1	CCNJ (-287781), ENTPD1 (+43842)	0.469185	-0.0741503	5.92e-06
cg14688879	chr2:201033019		TYW5 (-212561), SPATS2L (-138336)	0.621169	0.0407587	5.93e-06
cg15835339	chr10:10828105	SFTA1P	CELF2 (-231787)	0.603398	-0.0838057	5.94e-06
cg26541218	chr7:47826387	PKD1L1	TNS3 (-204646), C7orf69 (-8501)	0.476853	-0.0570759	5.94e-06
cg00186909	chr12:93129288	PLEKHG7	PLEKHG7 (-976)	0.467976	-0.0588322	5.95e-06
cg01765406	chr2:129231478		HS6ST1 (-155308)	0.543834	-0.0645725	5.96e-06
cg11003133	chr1:159046391	AIM2	AIM2 (+255)	0.516849	0.0488039	5.96e-06
cg08063160	chr2:238578376	LRRFIP1	RAB17 (-78608), LRRFIP1 (-22430)	0.489426	0.0533848	5.96e-06
cg20874031	chr2:69206176	GKN1	ANTXR1 (-34099), GKN1 (+4472)	0.436265	0.0611357	5.98e-06
cg04305036	chr19:33701995	SLC7A10	SLC7A10 (+14760), LRP3 (+16397)	0.591962	0.0303637	5.98e-06
cg27280688	chr21:43823809	UBASH3A;UBASH3A	UBASH3A (-161)	0.493981	0.0791426	5.99e-06
cg20566766	chr5:138723816	MGC29506	SLC23A1 (-4778)	0.435536	-0.0522789	5.99e-06
cg19982668	chr17:61753497	MAP3K3;MAP3K3	LIMD2 (+24021), MAP3K3 (+53697)	0.449472	-0.0669974	6e-06
cg21406144	chr2:59919051		BCL11A (+861581)	0.711853	-0.0524175	6.01e-06
cg21601405	chr20:44747006	CD40;CD40	CD40 (+101)	0.134583	-0.0152572	6.02e-06
cg26161820	chr17:37792777	STARD3;PPP1R1B;PPP1R1B;STARD3;STARD3	STARD3 (-555)	0.70354	-0.0384428	6.02e-06
cg26918117	chr7:101603298	CUX1;CUX1;CUX1	SH2B2 (-325106), CUX1 (+142417)	0.719996	-0.0550346	6.03e-06
cg21241411	chr6:33265016	RGL2;RGL2	RGL2 (+2148), PFDN6 (+7639)	0.717335	-0.03582	6.04e-06
cg01081737	chr8:142238752	SLC45A4	SLC45A4 (-80)	0.723764	-0.0654234	6.04e-06
cg01980222	chr6:41130917	TREM2;TREM2	TREM2 (+4)	0.452312	-0.0616152	6.04e-06
cg24530587	chrX:73163626	LOC554203	ZCCHC13 (-360398), CHIC1 (+380643)	0.743315	-0.04842	6.04e-06
cg06643466	chr7:3019382	CARD11	GNA12 (-135424), CARD11 (+64126)	0.287593	-0.0266216	6.04e-06
cg16265859	chr1:19401069	UBR4	ALDH4A1 (-171777), UBR4 (+135676)	0.397322	0.079072	6.06e-06
cg14482998	chr6:111984370	FYN;FYN;FYN	TRAF3IP2 (-56897), FYN (+56894)	0.545194	-0.069732	6.07e-06
cg24238409	chr10:93998677	CPEB3	CPEB3 (+52197), BTAF1 (+314942)	0.627291	-0.0878029	6.07e-06
cg16466065	chr17:79146774	LOC388428	AATK (-6903), AZI1 (+49976)	0.838542	0.0237707	6.08e-06
cg04389994	chr10:74590936	CCDC109A	OIT3 (-62402), MCU (+139048)	0.799548	-0.0418155	6.08e-06
cg08994060	chr10:6214026	PFKFB3	PFKFB3 (-30813), RBM17 (+83078)	0.495922	-0.0503708	6.09e-06
cg06513247	chr17:75446661	SEPT9;SEPT9;SEPT9;SEPT9;SEPT9;SEPT9;SEPT9	TNRC6C (-553656), SEPT9 (+169170)	0.258188	0.0488523	6.1e-06
cg06898168	chr7:5447353	TNRC18	TNRC18 (+15823), SLC29A4 (+124793)	0.639608	-0.0368488	6.1e-06
cg03244997	chr17:43503144	ARHGAP27	ARHGAP27 (-133)	0.477535	-0.053742	6.12e-06
cg24520862	chr11:75943228		WNT11 (-25655), PRKRIR (+148651)	0.316517	0.0744014	6.12e-06
cg09643312	chr2:160655081	CD302	MARCH7 (+86072), LY75-CD302 (+106185)	0.473958	-0.0583154	6.13e-06
cg09395443	chr7:4746437	FOXK1	KIAA0415 (-68824), FOXK1 (+24508)	0.643568	-0.0381024	6.14e-06
cg10675058	chr11:63858880	MACROD1	FLRT1 (-12481), OTUB1 (+105556)	0.509991	-0.056194	6.14e-06
cg17387577	chr12:124864657	NCOR2;NCOR2	NCOR2 (+187352), ZNF664 (+406896)	0.424579	-0.0438119	6.14e-06
cg04896949	chr1:28918475	RAB42	RAB42 (-531)	0.276507	-0.0389558	6.14e-06
cg27365342	chr6:12881417	PHACTR1	PHACTR1 (+164381), TBC1D7 (+447369)	0.651589	-0.0411929	6.14e-06
cg02704552	chr7:100781178	SERPINE1;SERPINE1	AP1S1 (-16507), SERPINE1 (+10800)	0.608291	-0.0320957	6.15e-06
cg25828207	chr10:134261655	C10orf91	STK32C (-140179), INPP5A (-89697)	0.865554	-0.0125702	6.15e-06
cg21160842	chr11:32112091	RCN1	RCN1 (-385)	0.725059	-0.048853	6.15e-06
cg14994513	chr6:146919932	C6orf103	C6orf103 (-203)	0.251474	-0.0366949	6.16e-06
cg04087207	chr20:31669392	C20orf186	BPIFB4 (+75)	0.478064	-0.0675422	6.17e-06
cg14522803	chr11:818834	PNPLA2	PNPLA2 (-66)	0.545275	-0.0381299	6.17e-06
cg12058064	chr15:86315201	KLHL25;MIR1276	KLHL25 (+22987), AKAP13 (+391331)	0.544806	-0.0671896	6.17e-06
cg00908292	chr17:38699009		TNS4 (-41156), CCR7 (+22726)	0.281753	-0.0253527	6.18e-06
cg23019886	chr12:6277045		VWF (-43210), CD9 (-32436)	0.279806	-0.037492	6.19e-06
cg07234097	chr1:184761873	FAM129A	EDEM3 (-37833), FAM129A (+181808)	0.390474	-0.0522761	6.19e-06
cg11792874	chr14:24014501		ZFHX2 (+6356), NGDN (+75604)	0.476023	-0.0536925	6.2e-06
cg00107970	chr1:156119457		SEMA4A (-3864)	0.509526	-0.0758268	6.2e-06
cg16735495	chr7:105690812		SYPL1 (+62244), CDHR3 (+87156)	0.557325	-0.0497009	6.2e-06
cg05076730	chr8:129060815	MIR1207;PVT1	MYC (+312501)	0.394283	-0.069006	6.2e-06
cg11327657	chr21:46388162	C21orf70	ADARB1 (-106330), C21orf67 (-28335)	0.631203	-0.100306	6.21e-06
cg05060607	chr12:8211391	C3AR1	C3AR1 (+7563), FOXJ2 (+26033)	0.617247	-0.0748739	6.21e-06
cg04431331	chr10:2267590		PFKP (-842121), ADARB2 (-487921)	0.532317	0.0333066	6.21e-06
cg14651616	chr11:64563992	MAP4K2	SF1 (-18055), MAP4K2 (+6720)	0.518202	-0.0359874	6.21e-06
cg13952688	chr17:21305114	KCNJ12	KCNJ18 (-3333)	0.603667	0.0209825	6.22e-06
cg23655651	chr12:20365720		PDE3A (-156458), AEBP2 (+773113)	0.578062	-0.0765614	6.22e-06
cg10231746	chr17:3337719	OR1E2	OR1E2 (-585)	0.522993	0.0433145	6.23e-06
cg12449916	chr2:207847811		CPO (+43534), KLF7 (+182802)	0.600987	-0.0565371	6.23e-06
cg22737154	chr2:64631614		PELI1 (-260010), LGALSL (-49712)	0.52097	-0.0475391	6.24e-06
cg16377679	chr5:58388744	PDE4D;PDE4D;PDE4D	RAB3C (+509806), PDE4D (+800876)	0.671911	0.0276366	6.24e-06
cg00837812	chr7:138665354	KIAA1549;KIAA1549	KIAA1549 (+709)	0.191818	-0.0252686	6.24e-06
cg10517312	chr15:45027253	TRIM69;TRIM69	TRIM69 (-1286)	0.427572	0.0709716	6.25e-06
cg01212284	chr3:182814959	MCCC1	DCUN1D1 (-116634), MCCC1 (+2405)	0.74359	-0.0640635	6.25e-06
cg24411075	chr1:158149705	CD1D	CD1D (-31)	0.508498	-0.0449941	6.25e-06
cg09358725	chr11:33914088	LMO2	LMO2 (-253)	0.549149	-0.0768254	6.26e-06
cg02856688	chr19:2266542		OAZ1 (-2977)	0.502291	-0.0665965	6.26e-06
cg25856090	chr7:143028708	CLCN1	ZYX (-49651), CLCN1 (+15490)	0.561325	-0.0865076	6.27e-06
cg19407385	chr17:43099144		C1QL1 (-53501), DCAKD (+29833)	0.318088	-0.0406101	6.29e-06
cg26233331	chr4:6695614	S100P;S100P	S100P (+49)	0.495227	-0.0604718	6.3e-06
cg17923377	chr22:50174057	BRD1;LOC90834	BRD1 (+44394)	0.479838	-0.0421128	6.3e-06
cg25983531	chr7:36765142	AOAH	AOAH (-989)	0.442846	-0.0544047	6.3e-06
cg08998950	chr3:4856199	ITPR1;ITPR1;ITPR1	BHLHE40 (-164897), ITPR1 (+321168)	0.730784	-0.0565475	6.3e-06
cg22929787	chr5:141737266		SPRY4 (-32647), FGF1 (+328386)	0.447471	-0.0492081	6.3e-06
cg19096540	chr5:133748191	CDKN2AIPNL	PHF15 (-113606), UBE2B (+41322)	0.190224	-0.0162068	6.31e-06
cg01440452	chr5:139491579		PURA (-2128)	0.503809	-0.0605434	6.32e-06
cg21967545	chr19:5838807	FUT6;FUT6;FUT6;FUT6	FUT6 (+934)	0.117188	-0.0126236	6.32e-06
cg21533897	chr11:64377229	NRXN2;NRXN2;NRXN2	SLC22A12 (+18948), NRXN2 (+113430)	0.29376	-0.0317026	6.34e-06
cg12126706	chr1:156889128	C1orf92	PEAR1 (+25606), ARHGEF11 (+126033)	0.541033	-0.0523687	6.34e-06
cg06857116	chr17:15885326	ZSWIM7;ZSWIM7	TTC19 (-17367), ADORA2B (+37096)	0.578422	-0.0877643	6.34e-06
cg10024730	chr12:123402350		VPS37B (-21639), ABCB9 (+48705)	0.680868	-0.0418087	6.35e-06
cg23040782	chr1:6762215	DNAJC11	DNAJC11 (-250)	0.477282	-0.0377767	6.35e-06
cg13429260	chr11:73356744	PLEKHB1;PLEKHB1	PLEKHB1 (-1849)	0.598149	-0.0466955	6.35e-06
cg06917763	chr7:130033247		CPA1 (+12958), CEP41 (+47606)	0.621687	-0.0643831	6.36e-06
cg01574390	chr16:21623651	METTL9;METTL9	SLC7A5P2 (-91887), IGSF6 (+40335)	0.504625	-0.0570775	6.37e-06
cg25458083	chr18:77645531	KCNG2	KCNG2 (+21864), PQLC1 (+66121)	0.67615	0.0341498	6.38e-06
cg24804768	chr12:754911	NINJ2	NINJ2 (+17843), B4GALNT3 (+185369)	0.507623	-0.0713082	6.39e-06
cg08639843	chr11:844536	TSPAN4;TSPAN4;TSPAN4;TSPAN4;TSPAN4;TSPAN4;TSPAN4;TSPAN4	POLR2L (-2008), TSPAN4 (+1713)	0.229913	-0.0238177	6.39e-06
cg00582663	chr17:7815834	CHD3;CHD3;CHD3	KCNAB3 (+16918), CHD3 (+27712)	0.491309	-0.074177	6.41e-06
cg22122862	chr1:2987914	PRDM16;PRDM16	ARHGEF16 (-383232), PRDM16 (+2173)	0.332682	-0.0248231	6.41e-06
cg11526347	chr5:114365928		TRIM36 (+150314), KCNN2 (+667913)	0.800606	0.0296415	6.41e-06
cg18721397	chr5:32584912	SUB1	SUB1 (-692)	0.353527	-0.0387737	6.42e-06
cg05954830	chr1:159838031		VSIG8 (-5585), CCDC19 (+31874)	0.613406	-0.0545198	6.42e-06
cg02990302	chr16:58155189	C16orf80	C16orf80 (+8106), MMP15 (+95908)	0.507151	-0.0530118	6.42e-06
cg15980656	chr8:97583236	SDC2	PGCP (-74262), SDC2 (+77355)	0.554711	-0.0657789	6.43e-06
cg09404516	chr2:54832147	SPTBN1;SPTBN1	EML6 (-120001), RPL23AP32 (+75789)	0.348105	-0.0474533	6.44e-06
cg09664445	chr17:2612406	KIAA0664	KIAA0664 (+2520), PAFAH1B1 (+115484)	0.544852	-0.0404909	6.44e-06
cg06879608	chr12:124787404	FAM101A	NCOR2 (+264605), ZNF664 (+329643)	0.627792	0.0218069	6.45e-06
cg05342835	chr1:33160791	SYNC;SYNC	SYNC (+7569), RBBP4 (+44043)	0.413829	-0.0419605	6.46e-06
cg07621645	chr2:144503739	ARHGAP15	GTDC1 (+586343), ARHGAP15 (+616841)	0.719884	-0.0499328	6.46e-06
cg25885803	chr11:47290281	MADD;MADD;NR1H3;MADD;MADD;MADD;MADD;MADD;MADD;NR1H3;NR1H3;MADD;MADD	MADD (-917)	0.242674	-0.0332281	6.46e-06
cg05921138	chr11:121440849	SORL1	SORL1 (+117938), BLID (+546073)	0.523714	-0.0505614	6.47e-06
cg14902267	chr22:23923610	IGLL1;IGLL1	IGLL1 (-1116)	0.326166	-0.0398199	6.48e-06
cg25570328	chr2:108903952	SULT1C2;SULT1C2	SULT1C2 (-1142)	0.639476	-0.0608437	6.52e-06
cg22685052	chr1:22777719	ZBTB40;ZBTB40	ZBTB40 (-624)	0.760928	0.0264642	6.54e-06
cg23403750	chr5:114610319	CCDC112;CCDC112	PGGT1B (-11751), FEM1C (+270271)	0.559559	-0.0810939	6.55e-06
cg04181214	chr8:142192601	DENND3	PTK2 (-181190), SLC45A4 (+46071)	0.345292	-0.0363857	6.55e-06
cg21241560	chr15:60942667	RORA	RORA (-22939)	0.397784	0.068578	6.57e-06
cg21248478	chrX:154563968	CLIC2;CLIC2	CLIC2 (+17)	0.404092	-0.0505555	6.57e-06
cg10871721	chr21:46235052	SUMO3	UBE2G2 (-13302), SUMO3 (+2991)	0.559342	-0.0640031	6.59e-06
cg22695729	chr5:176906134		DBN1 (-5441), PDLIM7 (+18467)	0.265927	-0.0355241	6.59e-06
cg22581352	chr8:142219329		PTK2 (-207918), SLC45A4 (+19343)	0.395953	-0.0299067	6.59e-06
cg03537386	chr1:32155667	COL16A1	PEF1 (-44830), COL16A1 (+14100)	0.691452	-0.0565117	6.59e-06
cg07782221	chr11:7506057	OLFML1	OLFML1 (-542)	0.592099	0.0387443	6.59e-06
cg21211882	chr20:34770405	EPB41L1;EPB41L1	DLGAP4 (-225042), EPB41L1 (+27744)	0.400438	-0.0532235	6.6e-06
cg22893494	chr3:140952551	ACPL2;ACPL2	ZBTB38 (-90503), ACPL2 (+1870)	0.828838	-0.0291476	6.6e-06
cg11802797	chr1:10437649	KIF1B	PGD (-21435), KIF1B (+166886)	0.319229	-0.0395914	6.6e-06
cg00754357	chr1:53019727	ZCCHC11;ZCCHC11;ZCCHC11	ZCCHC11 (-966)	0.51105	-0.0653775	6.61e-06
cg02465761	chr8:6735510	DEFB1;DEFB1	DEFB1 (+18)	0.430741	-0.0543067	6.62e-06
cg24642483	chr1:159261560	FCER1A	FCER1A (+2055), OR10J3 (+22888)	0.5169	-0.0752597	6.63e-06
cg25576818	chr7:27233141		HOXA11 (-8307), HOXA13 (+6583)	0.178218	-0.0246453	6.63e-06
cg26209169	chr5:1316264		TERT (-21103), CLPTM1L (+28737)	0.25781	0.0486397	6.64e-06
cg26618703	chr7:922962	C7orf20	GET4 (+6772), ADAP1 (+71343)	0.516967	-0.0376439	6.64e-06
cg26216323	chr8:37722193	RAB11FIP1;RAB11FIP1;RAB11FIP1	BRF2 (-14763), RAB11FIP1 (+34821)	0.606982	-0.0421867	6.65e-06
cg19674350	chr21:43229429	PRDM15;PRDM15	RIPK4 (-42181), PRDM15 (+70161)	0.815835	0.0252623	6.66e-06
cg13255542	chr11:134120785	THYN1;THYN1;THYN1;THYN1;THYN1	ACAD8 (-2648), THYN1 (+2474)	0.687776	-0.0591991	6.66e-06
cg11642298	chr3:133193741	BFSP2	CDV3 (-98692), BFSP2 (+74952)	0.566359	-0.0538308	6.67e-06
cg06779553	chr8:60020513	TOX	NSMAF (-448548), TOX (+11253)	0.349629	0.0506678	6.67e-06
cg01891966	chr7:27202344	HOXA9	HOXA7 (-6049), HOXA9 (+2804)	0.492741	-0.0486505	6.68e-06
cg19087233	chr4:6664463		S100P (-31102), MRFAP1 (+22019)	0.836891	-0.0298078	6.68e-06
cg18033092	chr11:47024513	C11orf49;C11orf49;C11orf49;C11orf49	LRP4 (-84341), ARFGAP2 (+174162)	0.717256	-0.0620557	6.68e-06
cg08778851	chr17:29888936		RAB11FIP4 (+170295), C17orf79 (+297389)	0.249581	-0.0399029	6.7e-06
cg20147326	chr11:33913538	LMO2;LMO2	LMO2 (+297)	0.350788	-0.0481746	6.7e-06
cg23416081	chr6:35693573	FKBP5	FKBP5 (-36855), ARMC12 (-11285)	0.290574	-0.0516575	6.71e-06
cg12861193	chr7:62693631		LOC643955 (+70802)	0.959847	-0.00569604	6.71e-06
cg27342781	chr16:84566279		KIAA1609 (-27992), COTL1 (+85389)	0.559126	-0.0737654	6.71e-06
cg24124145	chr4:139936112	CCRN4L	CCRN4L (-830)	0.454389	-0.0292018	6.72e-06
cg24574546	chr11:8969269	TMEM9B	ASCL3 (-4690)	0.733934	0.0320842	6.72e-06
cg14009440	chr1:45138784	TMEM53	C1orf228 (-1609), TMEM53 (+1314)	0.7506	-0.0407561	6.72e-06
cg15699693	chr5:150054944	MYOZ3;MYOZ3	MYOZ3 (+14541), RBM22 (+25724)	0.723566	-0.0595852	6.73e-06
cg12155684	chr7:142045032		TCRBV9S1A1T (+36670), TCRB (+54905)	0.538878	-0.0481753	6.75e-06
cg04453371	chr10:30496461		SVIL (-572561), MTPAP (+141805)	0.502809	0.0419036	6.75e-06
cg21163444	chr12:54765670	ZNF385A;ZNF385A;ZNF385A	GPR84 (-7401), ZNF385A (+19412)	0.563996	-0.0593876	6.76e-06
cg23312431	chr21:45773997	TRPM2	TRPM2 (+514)	0.541165	-0.074406	6.77e-06
cg05306109	chr1:226924257	ITPKB	ITPKB (+2618), C1orf95 (+187757)	0.521765	0.0496493	6.77e-06
cg09305503	chr17:9088206	NTN1	NTN1 (+163348), STX8 (+391068)	0.879766	0.01212	6.78e-06
cg12404181	chr10:5688515	ASB13;ASB13	ASB13 (+20042), CALML3 (+121592)	0.518021	-0.0326282	6.78e-06
cg19724567	chr7:112063079	IFRD1	IFRD1 (-119)	0.359708	-0.0553335	6.78e-06
cg08132858	chr7:101361395		CUX1 (-99486), MYL10 (-88820)	0.500956	-0.0665346	6.78e-06
cg16395432	chr1:26880807	MIR1976;RPS6KA1;RPS6KA1	ARID1A (-141714), RPS6KA1 (+8465)	0.683455	-0.0499392	6.81e-06
cg19016694	chr17:80821826	TBCD	ZNF750 (-23896), B3GNTL1 (+187859)	0.240198	0.0472648	6.81e-06
cg14438453	chr6:39786566	DAAM2	DAAM2 (+26408), MOCS1 (+108888)	0.547984	-0.0607369	6.81e-06
cg21923525	chr18:9474143	RALBP1	RALBP1 (-1386)	0.478816	-0.0672897	6.81e-06
cg23216724	chr6:167571584	GPR31	GPR31 (-266)	0.578268	-0.0621659	6.82e-06
cg26995244	chr22:45125395	PRR5;PRR5;PRR5;PRR5-ARHGAP8;PRR5;PRR5	PRR5-ARHGAP8 (+27024), PHF21B (+280413)	0.49248	-0.055624	6.82e-06
cg26960939	chr17:38717206	CCR7	TNS4 (-59353), CCR7 (+4529)	0.199806	0.0462815	6.83e-06
cg20040747	chr15:74715105	SEMA7A;SEMA7A;SEMA7A	CYP11A1 (-55025), SEMA7A (+11193)	0.439448	-0.053145	6.83e-06
cg09530650	chr5:137024163	KLHL3	SPOCK1 (-189146), KLHL3 (+47615)	0.717004	-0.0473348	6.84e-06
cg12049875	chr20:19955868	RIN2	NAA20 (-42065), RIN2 (+88704)	0.570743	-0.0553527	6.85e-06
cg25467634	chr10:49684658	ARHGAP22	MAPK8 (+75004), ARHGAP22 (+128479)	0.330352	-0.0422233	6.85e-06
cg08722675	chr4:8412549	ACOX3;ACOX3	ACOX3 (+29902), HTRA3 (+141061)	0.482565	-0.0511407	6.86e-06
cg14830166	chr12:11821908	ETV6	BCL2L14 (-401969), ETV6 (+19121)	0.43699	-0.0628756	6.87e-06
cg13633262	chr17:3461398	TRPV3	TRPV3 (-110)	0.626299	0.0240378	6.87e-06
cg12894711	chr7:43821949	BLVRA	BLVRA (+23678), MRPS24 (+87195)	0.508527	-0.064379	6.88e-06
cg19754622	chr10:134045578	STK32C	DPYSL4 (+45165), STK32C (+75898)	0.605353	-0.0473016	6.88e-06
cg15428620	chr10:102792835	SFXN3	PDZD7 (-1922), SFXN3 (+1840)	0.332497	-0.0280877	6.9e-06
cg00664581	chr9:115707717		SLC46A2 (-54525), ZNF883 (+66754)	0.570391	0.0387729	6.92e-06
cg05660881	chr13:24798240	SPATA13;SPATA13	C1QTNF9 (-85475), SPATA13 (+63380)	0.311681	-0.0342168	6.92e-06
cg16074643	chr6:116424276	NT5DC1	NT5DC1 (+2278), COL10A1 (+23019)	0.352619	-0.0510889	6.92e-06
cg26944245	chr16:421049	TMEM8A;MRPL28	MRPL28 (-481)	0.642416	-0.0349858	6.93e-06
cg18792146	chr1:235105751		IRF2BP2 (-360481), TOMM20 (+186504)	0.47328	-0.0416907	6.93e-06
cg09205945	chr7:137662133	CREB3L2	DGKI (-130525), CREB3L2 (+24713)	0.631543	-0.0822259	6.93e-06
cg00693004	chr17:43151433	NMT1	NMT1 (+12754), PLCD3 (+58457)	0.690269	-0.0832628	6.94e-06
cg06208288	chr1:58858074		DAB1 (-141864), OMA1 (+154371)	0.501004	0.0753045	6.94e-06
cg17095147	chr4:10101400	WDR1;WDR1	SLC2A9 (-78287), WDR1 (+17172)	0.554726	0.0835349	6.94e-06
cg03607951	chr1:79085586	IFI44L	IFI44L (-501)	0.565588	-0.0426643	6.95e-06
cg07371628	chr10:49811797	ARHGAP22	ARHGAP22 (+1340), MAPK8 (+202143)	0.694755	0.0416861	6.95e-06
cg23374992	chr2:136872067	CXCR4;CXCR4;CXCR4	DARS (-128846), CXCR4 (+3657)	0.411016	-0.0634495	6.96e-06
cg04371413	chr2:207395846	ADAM23	ADAM23 (+87479), DYTN (+187273)	0.463053	0.0835707	6.96e-06
cg06518251	chr11:67776030	ALDH3B1	UNC93B1 (-4438), ALDH3B1 (-1759)	0.225117	-0.0272873	6.97e-06
cg13488811	chr11:128685313		KCNJ1 (+27049), FLI1 (+121503)	0.671452	-0.0624651	6.98e-06
cg04227278	chr8:134301020	NDRG1;NDRG1	NDRG1 (+8526), WISP1 (+97739)	0.557274	0.0487894	6.98e-06
cg03589001	chr15:79164714	MORF4L1;MORF4L1	MORF4L1 (-457)	0.557892	-0.0332969	6.99e-06
cg20765716	chr17:3704602	ITGAE	ITGAE (-66)	0.798795	-0.0398993	6.99e-06
cg19841423	chr20:62366755	ZGPAT;ZGPAT;ZGPAT;LIME1	SLC2A4RG (-4455), LIME1 (-377)	0.703284	-0.0307952	6.99e-06
cg14580211	chr5:150161299	C5orf62	IRGM (-64785), C5orf62 (+3792)	0.762735	-0.0536684	7.01e-06
cg14057303	chr9:109683834	MIR548Q;ZNF462	RAD23B (-361682), ZNF462 (+58457)	0.388489	0.064	7.03e-06
cg18058048	chr6:31690949	C6orf25;C6orf25;C6orf25;C6orf25;C6orf25;C6orf25;LY6G6C	LY6G6C (-1439), C6orf25 (-171)	0.549465	-0.047073	7.03e-06
cg02203067	chr16:87866800	SLC7A5	SLC7A5 (+36299), JPH3 (+230302)	0.614596	-0.0493362	7.03e-06
cg05564251	chr2:231090640	SP140;SP140	SP140 (+196)	0.435366	0.0704694	7.04e-06
cg08288345	chr6:31506604	BAT1;BAT1	DDX39B (+3647), MCCD1 (+9866)	0.489759	0.063961	7.06e-06
cg25422051	chr11:65684313	C11orf68;C11orf68	DRAP1 (-2414)	0.812694	-0.0226071	7.06e-06
cg02147126	chr19:827715	AZU1	AZU1 (-115)	0.514202	-0.059329	7.06e-06
cg11263420	chr19:50019310	FCGRT;FCGRT	RCN3 (-11564), FCGRT (+2875)	0.383622	-0.060469	7.07e-06
cg22143387	chr5:176759081	LMAN2	MXD3 (-19790), LMAN2 (+19803)	0.60525	-0.0446382	7.09e-06
cg13265003	chr21:43919023	SLC37A1	RSPH1 (-2623), SLC37A1 (-718)	0.767618	-0.0311954	7.1e-06
cg11039729	chr10:35668325	CCNY;CCNY	GJD4 (-226012), CCNY (+42524)	0.293378	-0.043867	7.13e-06
cg20071624	chr7:5258357	WIPI2;WIPI2;WIPI2;WIPI2;WIPI2	SLC29A4 (-64203), WIPI2 (+28523)	0.582053	-0.0784315	7.13e-06
cg03998264	chr12:53932355	ATF7;ATF7;ATF7	NPFF (-30934), ATF7 (+87843)	0.524586	-0.0787351	7.13e-06
cg08060645	chr6:110503093	CDC40	WASF1 (-1887), CDC40 (+1507)	0.347248	-0.0441701	7.14e-06
cg19241973	chr4:8262688		HTRA3 (-8800), SH3TC1 (+61629)	0.597474	-0.045521	7.15e-06
cg05744184	chr17:40463806	STAT5A	STAT5A (+24242), STAT3 (+76706)	0.419206	-0.0545396	7.15e-06
cg11760500	chr11:128385880	ETS1;ETS1;ETS1	ETS1 (+71572)	0.481037	0.0870216	7.15e-06
cg11925609	chr13:49433820		FNDC3A (-116227), CYSLTR2 (+152868)	0.540485	-0.0741772	7.15e-06
cg17833106	chr1:161060000	PVRL4	PVRL4 (-616)	0.56719	-0.0825262	7.16e-06
cg12341429	chr2:161887154		RBMS1 (-536837), TANK (-106311)	0.744964	-0.0421226	7.16e-06
cg05035616	chr16:56374523	GNAO1;GNAO1	AMFR (+84920), GNAO1 (+149273)	0.617274	0.0262942	7.16e-06
cg15797314	chr17:65437724	PITPNC1;PITPNC1	NOL11 (-276336), PITPNC1 (+63801)	0.508247	0.066844	7.16e-06
cg18057548	chr19:3617614	C19orf29;C19orf29	TBXA2R (-10784), C19orf29 (+9198)	0.287548	-0.0311803	7.18e-06
cg07038243	chr5:149868855		RPS14 (-39537), NDST1 (-18818)	0.397082	-0.0488081	7.19e-06
cg27193519	chr16:4714443	MGRN1;MGRN1;MGRN1;MGRN1	NUDT16L1 (-29250), MGRN1 (+39619)	0.45762	-0.0736282	7.2e-06
cg03860038	chr10:134231517		INPP5A (-119835), STK32C (-110041)	0.778747	-0.0444982	7.2e-06
cg21999229	chr6:31540014	LTA;LTA;LTA	TNF (-4277), TNF (-3335), LTA (+139)	0.518705	0.100509	7.2e-06
cg15616496	chr17:73860607		WBP2 (-9107), TRIM47 (+14048)	0.163025	-0.0266267	7.22e-06
cg18569623	chr14:89631502	FOXN3;FOXN3	TTC8 (+340585), FOXN3 (+453991)	0.421413	-0.0587206	7.22e-06
cg01261013	chr21:37691747	MORC3	MORC3 (-739)	0.638836	-0.0799565	7.23e-06
cg15525848	chr5:16509123	FAM134B;FAM134B	ZNF622 (-43230), FAM134B (+108043)	0.647632	-0.0491732	7.23e-06
cg24718903	chr19:50138797	RRAS	RRAS (+4602), PRR12 (+43886)	0.490847	0.0380492	7.24e-06
cg08126542	chr6:37504118		CCDC167 (-36419), MDGA1 (+161647)	0.330008	-0.0370782	7.24e-06
cg16396978	chr1:25936677		MAN1C1 (-7281), LDLRAP1 (+66602)	0.778094	-0.0356553	7.25e-06
cg03257930	chr9:110399293		KLF4 (-147247)	0.287857	-0.0430413	7.26e-06
cg12443195	chr3:109057509	DPPA4	DPPA4 (-1091)	0.319234	-0.0417272	7.26e-06
cg18404652	chr8:42009622	AP3M2;AP3M2	AP3M2 (-841)	0.379697	0.0572558	7.26e-06
cg08879579	chr2:239478440		TWIST2 (-278232), ASB1 (+142815)	0.499075	-0.041728	7.27e-06
cg17696194	chr11:58941051	DTX4	DTX4 (+1240), MPEG1 (+39442)	0.459299	-0.0273313	7.27e-06
cg06625576	chr17:40179813		NKIRAS2 (+7727), ZNF385C (+10230)	0.465447	-0.0217911	7.28e-06
cg18455616	chr2:99124870	INPP4A;INPP4A;INPP4A;INPP4A	INPP4A (+63550), COA5 (+100110)	0.616707	-0.0564932	7.28e-06
cg00796963	chr6:84936558	KIAA1009	KIAA1009 (+776)	0.600435	-0.0382814	7.29e-06
cg03681335	chr2:108903965	SULT1C2;SULT1C2	SULT1C2 (-1129)	0.579011	-0.0630616	7.29e-06
cg15100426	chr2:219187432	PNKD;PNKD	SLC11A1 (-59319), TMBIM1 (-30153)	0.750914	-0.077425	7.3e-06
cg03945538	chr1:173447427	PRDX6	PRDX6 (+942)	0.483469	-0.066419	7.3e-06
cg12002745	chr8:124179875		C8orf76 (+73762), WDR67 (+94956)	0.400272	-0.052779	7.31e-06
cg09854615	chr11:69259788		CCND1 (-196084), TPCN2 (+443439)	0.802266	-0.0474239	7.31e-06
cg14906103	chr4:41936852	TMEM33	TMEM33 (-284)	0.688167	-0.0754229	7.32e-06
cg06472341	chr11:1073641	MUC2	MUC2 (-1233)	0.337818	-0.0284467	7.32e-06
cg09979924	chr4:8359499		ACOX3 (+82952), HTRA3 (+88011)	0.683841	0.0301666	7.32e-06
cg25746394	chr19:45450501	APOC2	CLPTM1 (-8097), APOC1 (+32581)	0.579164	-0.0510406	7.33e-06
cg02901136	chr1:153348305	S100A12	S100A12 (-231)	0.581019	-0.0868956	7.34e-06
cg08359464	chr3:128370361	RPN1	RPN1 (-643)	0.593088	-0.081463	7.35e-06
cg04310331	chr11:2012332	LOC100133545	MRPL23 (+43831), IGF2 (+150008)	0.276933	0.0158269	7.37e-06
cg08543327	chr5:1108651	SLC12A7	SLC12A7 (+3520), NKD2 (+99484)	0.422766	-0.0606135	7.37e-06
cg03171795	chr3:70882921		FOXP1 (+411394)	0.593584	-0.0791205	7.37e-06
cg03731797	chr19:42900540		CNFN (-6097), LIPE (+31037)	0.364631	-0.0464812	7.38e-06
cg03639929	chr6:32765402		HLA-DQB2 (-34073), TAP2 (+41144)	0.359621	-0.0586241	7.38e-06
cg11789534	chr22:37655614		CYTH4 (-22880), RAC2 (-15310)	0.430301	-0.0476906	7.39e-06
cg21610090	chr2:39455859	CDKL4	CDKL4 (+813)	0.304798	-0.0271604	7.39e-06
cg06217769	chr17:2126306	SMG6;SMG6	SMG6 (+80762), HIC1 (+166703)	0.581004	0.0555917	7.4e-06
cg05066096	chr7:4781872	FOXK1	KIAA0415 (-33389), FOXK1 (+59943)	0.713389	0.0287147	7.4e-06
cg11311352	chr19:56058710		SGK110 (-1802)	0.335192	-0.0437254	7.4e-06
cg14919455	chr6:7167468	RREB1;RREB1;RREB1;RREB1	RREB1 (+59383), SSR1 (+146072)	0.631249	-0.0668756	7.42e-06
cg14605396	chr9:120478054	TLR4;TLR4;TLR4	TLR4 (+11595)	0.401931	-0.0651983	7.46e-06
cg10233454	chr12:57529389	LRP1	NXPH4 (-81188), LRP1 (+7108)	0.551722	-0.0625639	7.46e-06
cg08721026	chr1:31575349		PUM1 (-36786), NKAIN1 (+137384)	0.378969	-0.0418814	7.47e-06
cg02806156	chr12:89728752		KITLG (-754503), DUSP6 (+17543)	0.624877	-0.091448	7.47e-06
cg04332747	chr2:218712695	TNS1	TNP1 (-987914), TNS1 (+96100)	0.71099	0.0193339	7.47e-06
cg02619205	chr9:117157157	AKNA	AKNA (-473)	0.294888	-0.0297151	7.47e-06
cg07880727	chr7:47846424	C7orf69;PKD1L1	C7orf69 (+11536), PKD1L1 (+141646)	0.462019	-0.0673684	7.48e-06
cg16976499	chr6:76330505	SENP6;SENP6	MYO6 (-128403), SENP6 (+18884)	0.691046	0.0460352	7.49e-06
cg00239272	chr13:114762045	RASA3	GAS6 (-195000), RASA3 (+136049)	0.956234	0.00484339	7.49e-06
cg23682913	chr1:2080710	PRKCZ;PRKCZ;PRKCZ	SKI (-79423), PRKCZ (+98802)	0.417032	-0.0374555	7.49e-06
cg07743805	chr10:116528581		TRUB1 (-169370), ABLIM1 (-110524)	0.371519	-0.0383579	7.49e-06
cg01092213	chr7:48127925	UPP1;UPP1	UPP1 (-429)	0.4255	-0.0496598	7.5e-06
cg21044433	chr2:101872163	C2orf29	C2orf29 (+2819), RNF149 (+53014)	0.760345	-0.0263812	7.51e-06
cg22900266	chr2:65089000		SERTAD2 (-207955), SLC1A4 (-127494)	0.617171	-0.0530405	7.52e-06
cg04344000	chr6:117869857	DCBLD1	NUS1 (-126759), DCBLD1 (+66038)	0.450326	0.0742176	7.53e-06
cg01597685	chr6:11591981		TMEM170B (+53471), C6orf105 (+187298)	0.84354	0.017723	7.53e-06
cg04324276	chr17:17817462	TOM1L2;TOM1L2	SREBF1 (-77138), TOM1L2 (+58321)	0.301006	-0.0371236	7.54e-06
cg24948743	chr8:6481608	MCPH1	AGPAT5 (-84269), ANGPT2 (-60825)	0.484897	-0.0529705	7.54e-06
cg24595580	chr15:100890996	FLJ42289;FLJ42289	ADAMTS17 (-8814), CERS3 (+193928)	0.544738	-0.0748364	7.55e-06
cg07786657	chr1:167487633	CD247;CD247	CD247 (+213)	0.43218	0.0690228	7.55e-06
cg12209946	chr3:14987434		NR2C2 (-1801)	0.675068	-0.0418502	7.56e-06
cg08655953	chr1:2425888	PLCH2	PLCH2 (+18135), PANK4 (+32146)	0.901785	-0.0233663	7.57e-06
cg13772414	chr2:222383060	EPHA4	EPHA4 (+53949)	0.345867	0.0424909	7.57e-06
cg11489765	chr4:169594942	PALLD;PALLD;PALLD	PALLD (+176726), CBR4 (+336525)	0.76491	0.0233135	7.58e-06
cg03604424	chr5:14171590	TRIO	TRIO (+27762), ANKH (+700296)	0.671634	-0.0283267	7.58e-06
cg07955126	chr4:3526676	LRPAP1	LRPAP1 (+7547), DOK7 (+61644)	0.842066	-0.032408	7.58e-06
cg06894612	chr14:69042922	RAD51L1	ZFP36L1 (+220037), RAD51B (+756427)	0.519629	-0.0700317	7.59e-06
cg13241645	chr3:52235959	ALAS1;ALAS1	ALAS1 (+3861), TLR9 (+29287)	0.686549	-0.0739739	7.59e-06
cg14081270	chr11:118286105		MLL (-21099), ATP5L (+14002)	0.400883	-0.0684643	7.59e-06
cg00377497	chr8:27167110	TRIM35	STMN4 (-51208), TRIM35 (+1723)	0.53519	-0.0588233	7.6e-06
cg12481212	chr6:44020245		MRPL14 (+74945), VEGFA (+282300)	0.484971	-0.0703749	7.6e-06
cg12201155	chr4:1290568	MAEA;MAEA	CRIPAK (-94771), MAEA (+6897)	0.930626	0.00884233	7.61e-06
cg16967583	chr2:241807859	AGXT	AGXT (-302)	0.470152	-0.0660403	7.64e-06
cg00852924	chr1:179061154	TOR3A	TOR3A (+10043), ABL2 (+51069)	0.561357	-0.0680871	7.66e-06
cg04069277	chr16:30661984	PRR14	SRCAP (-48477), ZNF689 (-40303)	0.06011	0.00680638	7.66e-06
cg02175033	chr14:70098523	KIAA0247	SRSF5 (-135310), KIAA0247 (+20214)	0.553775	-0.0615447	7.66e-06
cg09757644	chr6:447497		IRF4 (+55759), EXOC2 (+245611)	0.642168	0.0449119	7.66e-06
cg26575105	chr6:109010960		ARMC2 (-158658), FOXO3 (+128892)	0.617649	-0.0686041	7.67e-06
cg03769939	chr1:25254129	RUNX3;RUNX3	RUNX3 (+2640), CLIC4 (+182370)	0.685397	0.0524796	7.69e-06
cg12847013	chr3:159563158	SCHIP1	IL12A (-143464), IQCJ-SCHIP1 (+776118)	0.466292	-0.0495899	7.69e-06
cg11733958	chr17:17023057	MPRIP;MPRIP	TNFRSF13B (-147656), MPRIP (-44916)	0.492058	0.0646215	7.72e-06
cg17322655	chr2:242802127	PDCD1	PDCD1 (-1070)	0.48022	0.0475438	7.73e-06
cg12654199	chr17:78753826	RPTOR;RPTOR	CHMP6 (-211814), RPTOR (+235202)	0.763746	-0.0457409	7.76e-06
cg12491659	chr5:57786356	GAPT	GAPT (-973)	0.386971	-0.0540082	7.76e-06
cg06485787	chr11:57365717	SERPING1;SERPING1;SERPING1	SERPING1 (+13)	0.136193	-0.020089	7.76e-06
cg22979807	chr19:55837197	TMEM150B	TMEM150B (-490)	0.616573	-0.0485766	7.76e-06
cg07333021	chr6:30612330	C6orf134	C6orf136 (-2485)	0.728528	-0.0454554	7.76e-06
cg09447621	chr11:134254646	B3GAT1;B3GAT1	B3GAT1 (+27165), GLB1L2 (+52879)	0.464744	-0.0495812	7.77e-06
cg19266387	chr3:183596123	PARL;PARL	MAP6D1 (-52731), PARL (+6569)	0.382688	-0.0504525	7.77e-06
cg21283832	chrX:152680754		ZFP92 (-3026)	0.610275	-0.0744671	7.79e-06
cg07236912	chr4:95429383	PDLIM5;PDLIM5;PDLIM5;PDLIM5;PDLIM5	BMPR1B (-249744), PDLIM5 (+56346)	0.808057	-0.0236552	7.79e-06
cg21122199	chr17:58499720	C17orf64	USP32 (-30135), APPBP2 (+103859)	0.561869	-0.0636493	7.8e-06
cg07102368	chr15:76455848	C15orf27	C15orf27 (+103550), ETFA (+147961)	0.455408	-0.0590272	7.8e-06
cg06874144	chr2:231576873	CAB39;CAB39;CAB39	CAB39 (-683)	0.703373	-0.0493435	7.8e-06
cg02455383	chr22:27014116	CRYBB1	CRYBA4 (-3811), CRYBB1 (-126)	0.449246	-0.0591634	7.81e-06
cg00554993	chr14:23588616	CEBPE	CEBPE (+203)	0.431783	-0.0759848	7.82e-06
cg02640809	chr5:173213710		BOD1 (-170045), CPEB4 (-101620)	0.301512	-0.0485373	7.85e-06
cg10978799	chr1:206945924	IL10	IL10 (-86)	0.34949	-0.0423102	7.85e-06
cg12367539	chr5:178956838		ADAMTS2 (-184408), RUFY1 (-20732)	0.731011	-0.0553526	7.86e-06
cg21953058	chr15:41309253	INO80	CHAC1 (+63618), INO80 (+99086)	0.461271	-0.060448	7.86e-06
cg11098259	chr15:58430391	AQP9	AQP9 (-16)	0.515165	-0.076126	7.87e-06
cg26791242	chr1:87596895	LOC339524;LOC339524;LOC339524;LOC339524;LOC339524	LOC339524 (-784)	0.639565	0.0350514	7.87e-06
cg10959668	chr3:195897912		TFRC (-88881), ZDHHC19 (+40387)	0.539932	-0.0724417	7.87e-06
cg26843872	chr16:30368792	TBC1D10B	CD2BP2 (-2111)	0.44007	-0.0623314	7.88e-06
cg26266876	chr3:23957486	RPL15;NKIRAS1	RPL15 (-1131), NKIRAS1 (+1050)	0.372293	-0.0534429	7.89e-06
cg08857797	chr17:40927699	VPS25	WNK4 (-4949)	0.606003	-0.077405	7.89e-06
cg22280671	chr13:22170320	EFHA1	ZDHHC20 (-136813), EFHA1 (+8034)	0.398913	-0.073352	7.89e-06
cg09907758	chr11:63537459	C11orf95	C11orf95 (-1347)	0.327516	-0.0347133	7.9e-06
cg25232795	chr5:150860100	SLC36A1	SLC36A1 (+32938), FAT2 (+88404)	0.733644	-0.0519478	7.9e-06
cg20758834	chr4:114262093	ANK2;ANK2;ANK2	ANK2 (+291309), CAMK2D (+420989)	0.564417	0.0452539	7.9e-06
cg27128761	chr5:151055650	SPARC	FAT2 (-107146), SPARC (+10866)	0.549118	-0.0696888	7.91e-06
cg16449084	chr11:67069814	SSH3;ANKRD13D;ANKRD13D	SSH3 (-1104)	0.51244	-0.061368	7.91e-06
cg13788381	chr1:17907265	ARHGEF10L;ARHGEF10L	ACTL8 (-174542), ARHGEF10L (+40936)	0.786688	-0.028001	7.94e-06
cg15436123	chr4:3390332	RGS12;RGS12;RGS12	HGFAC (-53393), RGS12 (+74459)	0.567847	-0.0497139	7.94e-06
cg18065599	chr11:47968995		NUP160 (-98939), PTPRJ (-33114)	0.503174	-0.0779482	7.95e-06
cg11668419	chr1:68025026		SERBP1 (-128904), GADD45A (-125833)	0.657663	0.0432633	7.96e-06
cg11054816	chr11:117183853	BACE1;BACE1;BACE1;BACE1	BACE1 (-21325), BACE1 (+3118)	0.666623	-0.0658799	7.97e-06
cg15912082	chr2:218247632	DIRC3	TNP1 (-522851), TNS1 (+561163)	0.583959	0.0651557	7.98e-06
cg17984267	chr4:185928894		ACSL1 (-181680), HELT (-11188)	0.745039	-0.0319651	7.98e-06
cg04250920	chr17:79798629		P4HB (+19914), GCGR (+36620)	0.478814	-0.0501804	7.99e-06
cg20051949	chr11:126619800	KIRREL3;KIRREL3	KIRREL3 (+250965), ST3GAL4 (+394261)	0.588818	0.0427309	7.99e-06
cg20552236	chr15:75090958	CSK;CSK	LMAN1L (-14235), CSK (+16534)	0.56905	0.0249702	7.99e-06
cg18801311	chr12:6417620		PLEKHG6 (-1981)	0.359403	-0.0459709	8.01e-06
cg01436362	chr1:229479015	C1orf96	C1orf96 (-328)	0.0428404	0.00571263	8.01e-06
cg21492378	chr9:123850279	CEP110	CNTRL (-294)	0.640524	-0.0710296	8.02e-06
cg06022561	chr2:242702553	D2HGDH	GAL3ST2 (-13686), D2HGDH (+28524)	0.594168	0.0576564	8.03e-06
cg15942979	chr8:22497061	BIN3	BIN3 (+29599), KIAA1967 (+34523)	0.424134	0.0678355	8.03e-06
cg22125902	chr1:26002535	MAN1C1	SEPN1 (-124131), MAN1C1 (+58577)	0.351143	0.0751804	8.03e-06
cg07608052	chr5:176937527	DOK3;DOK3;DOK3	DOK3 (-670)	0.610351	-0.0493643	8.04e-06
cg06966839	chr17:55685941	MSI2;MSI2	MRPS23 (+241491), MSI2 (+352011)	0.693201	-0.0596947	8.04e-06
cg03169059	chr2:240145022	HDAC4	HDAC4 (+177620), TWIST2 (+388350)	0.533577	-0.0717406	8.04e-06
cg11804414	chr12:122712137	DIABLO;DIABLO;DIABLO;DIABLO	DIABLO (-70)	0.532412	0.0625749	8.05e-06
cg21159128	chr1:54693933	SSBP3;SSBP3;SSBP3	MRPL37 (+28094), SSBP3 (+178158)	0.53317	-0.0816823	8.05e-06
cg17846127	chr15:89940505	LOC254559	POLG (-62480), RHCG (+99293)	0.670744	-0.0577187	8.05e-06
cg24957609	chr12:27125095	TM7SF3	FGFR1OP2 (+33791), TM7SF3 (+42243)	0.370306	0.0813061	8.06e-06
cg07642949	chr6:52442464	TRAM2	TRAM2 (-603)	0.138617	-0.0195827	8.07e-06
cg01593673	chr17:46648014	HOXB3	HOXB2 (-25622), HOXB3 (+3795)	0.533534	-0.0408708	8.08e-06
cg20813589	chr11:504930	RNH1;RNH1;RNH1;RNH1;RNH1;RNH1;RNH1;RNH1	RNH1 (+1890), PTDSS2 (+54651)	0.591373	-0.0566351	8.09e-06
cg22478317	chr2:110271930		SEPT10 (+99852), SH3RF3 (+525934)	0.480221	0.0510707	8.1e-06
cg07684519	chr12:29303184		FAR2 (-73413), CCDC91 (+893050)	0.389037	-0.0512424	8.11e-06
cg27316369	chr17:79799376		P4HB (+19167), GCGR (+37367)	0.702652	-0.0528771	8.11e-06
cg14603031	chr7:2563184	LFNG;LFNG;LFNG;LFNG	LFNG (+3706), BRAT1 (+32207)	0.318906	-0.0429911	8.12e-06
cg08474929	chr11:118810923		BCL9L (-29311), UPK2 (-16084)	0.456121	-0.0304317	8.12e-06
cg20497635	chr17:998504	ABR;ABR;ABR	ABR (+84626), TIMM22 (+98148)	0.565664	-0.0776242	8.14e-06
cg10476003	chr6:31540169	LTA;LTA;LTA	TNF (-4122), TNF (-3180), LTA (+294)	0.44579	0.0626973	8.14e-06
cg01581098	chr7:105754353	SYPL1	SYPL1 (-1297)	0.81359	-0.0394573	8.14e-06
cg01417714	chr1:155223726	FAM189B;FAM189B	GBA (-9074), FAM189B (+1547)	0.588871	-0.0500862	8.17e-06
cg01298987	chr16:30005856	HIRIP3	INO80E (-1674), HIRIP3 (+1560)	0.469159	-0.0430529	8.17e-06
cg22684041	chr19:1904554	SCAMP4;ADAT3	ADAT3 (-818), SCAMP4 (-818)	0.362739	-0.0506687	8.17e-06
cg04005943	chr10:73350048	CDH23;CDH23	C10orf105 (+129529), CDH23 (+193358)	0.387212	-0.0593569	8.19e-06
cg07147614	chr10:134095646	STK32C	STK32C (+25830), DPYSL4 (+95233)	0.595032	-0.0325766	8.19e-06
cg10157098	chr7:128354967	FAM71F1	CALU (-24378), METTL2B (+238185)	0.375588	-0.0285457	8.19e-06
cg12345526	chr2:173159062		DLX2 (-191585), ITGA6 (-133251)	0.619879	-0.0807156	8.21e-06
cg11884030	chr7:4652822		FOXK1 (-69107)	0.148193	-0.0210466	8.22e-06
cg27405731	chr7:101571203	CUX1;CUX1;CUX1	SH2B2 (-357201), CUX1 (+110322)	0.66986	-0.0655103	8.22e-06
cg13744039	chr3:184475074		VPS8 (-54856), EPHB3 (+195488)	0.628427	-0.0362667	8.24e-06
cg03834767	chr7:90794392	CDK14	FZD1 (-99390), CDK14 (+455681)	0.479888	-0.0689978	8.25e-06
cg21534299	chr1:44821474	ERI3	ERI3 (-536)	0.654336	-0.0575205	8.25e-06
cg00083790	chr12:132944010		P2RX2 (-251392), GALNT9 (-38106)	0.830778	-0.0286892	8.26e-06
cg04716530	chr16:30485684	ITGAL;ITGAL	ITGAL (+1702), ZNF768 (+52225)	0.714192	0.0385072	8.26e-06
cg07300408	chr14:21058360	RNASE12;RNASE11;RNASE12;RNASE11	RNASE11 (+56), RNASE12 (+621)	0.527461	-0.0462861	8.27e-06
cg02240622	chr15:40601467	PLCB2	PLCB2 (-1294)	0.533268	-0.0710689	8.28e-06
cg25800638	chr2:24527092	ITSN2;ITSN2;ITSN2	PFN4 (-180942), ITSN2 (+56304)	0.712456	-0.0563008	8.28e-06
cg14427590	chr17:60695089		MRC2 (-9672), TLK2 (+138704)	0.639048	-0.0357776	8.29e-06
cg04521626	chr17:4714200	PLD2	MINK1 (-22434), PLD2 (+3805)	0.361295	-0.0304161	8.32e-06
cg04894537	chr11:2763171	KCNQ1;KCNQ1	CDKN1C (+143823), KCNQ1 (+296951)	0.365116	-0.0466292	8.32e-06
cg04304802	chr10:73499965	CDH23	C10orf105 (-20388), C10orf54 (+33371)	0.351337	-0.0483708	8.33e-06
cg08869244	chr11:67373841	NDUFV1;NDUFV1	NDUFV1 (-481)	0.638307	-0.0344443	8.33e-06
cg05876824	chr6:134438569		SLC2A12 (-64781), SGK1 (+200626)	0.20689	-0.027346	8.35e-06
cg07995200	chr6:108865761		FOXO3 (-16307), LACE1 (+249664)	0.764435	-0.0456915	8.35e-06
cg18388547	chr1:35513161		ZMYM1 (-31810), ZMYM6 (-15593)	0.399404	-0.0257498	8.38e-06
cg19533955	chr3:99790878	C3orf26;FILIP1L;FILIP1L	FILIP1L (+42470), C3orf26 (+254201)	0.609799	-0.0861003	8.38e-06
cg19455189	chr2:231742734	ITM2C;ITM2C;ITM2C	ITM2C (+13114), GPR55 (+47206)	0.306284	-0.0428161	8.38e-06
cg13741668	chr9:85679694		RASEF (-1652)	0.425335	0.0526912	8.4e-06
cg14283454	chr18:46449389	SMAD7	SMAD7 (+27691), CTIF (+383963)	0.252482	-0.034257	8.41e-06
cg01758942	chr3:52551074	STAB1	NT5DC2 (+16718), STAB1 (+21719)	0.735824	0.0272186	8.43e-06
cg20848988	chr7:36247779	EEPD1	ANLN (-181652), EEPD1 (+54944)	0.350577	-0.049492	8.44e-06
cg24414325	chr12:56414442	IKZF4	IKZF4 (-246)	0.584486	-0.0674597	8.44e-06
cg04597393	chr8:142276533		SLC45A4 (-37861), GPR20 (+100831)	0.370397	-0.07854	8.45e-06
cg27141474	chr2:38358225	C2orf58	CYP1B1 (-54903), ATL2 (+246206)	0.477654	-0.071909	8.46e-06
cg10718056	chr6:28884599	TRIM27	SCAND3 (-329488), TRIM27 (+7168)	0.580282	-0.0875638	8.47e-06
cg22633280	chr10:110671907		NONE	0.295826	-0.0243537	8.48e-06
cg23664708	chr17:80196903	SLC16A3;SLC16A3;SLC16A3	SLC16A3 (+10622), CSNK1D (+34690)	0.227181	-0.0227971	8.48e-06
cg25940827	chr1:22182100	HSPG2	LDLRAD2 (+43343), HSPG2 (+81649)	0.947406	0.00763379	8.5e-06
cg11324504	chr22:38474147	SLC16A8	SLC16A8 (+5022), PICK1 (+20886)	0.567436	-0.0429533	8.51e-06
cg10207609	chr7:80267619	CD36;CD36;CD36	GNAT3 (-126378), CD36 (-8025)	0.568485	-0.0804458	8.51e-06
cg22731637	chr11:45231545	PRDM11	TP53I11 (-258938), SYT13 (+76338)	0.445943	-0.0490471	8.52e-06
cg27627524	chr8:131325625	ASAP1	GSDMC (-526492), ASAP1 (+130280)	0.540858	-0.0826541	8.53e-06
cg21310090	chr20:44538669	PLTP;PLTP	NEURL2 (-18769), PLTP (+2333)	0.552235	-0.0556655	8.55e-06
cg17166812	chr1:161169574	NDUFS2;ADAMTS4	NDUFS2 (-2362), ADAMTS4 (-730)	0.32652	-0.0317997	8.55e-06
cg20274462	chr8:95980625		C8orf38 (-56588), TP53INP1 (-19011)	0.319223	-0.034695	8.56e-06
cg14764661	chr17:60704382	MRC2	MRC2 (-379)	0.193088	-0.0284844	8.57e-06
cg22095582	chr15:90131512	C15orf42	C15orf42 (+12695), KIF7 (+67169)	0.471987	-0.0264534	8.57e-06
cg16601359	chr12:2955294		NRIP2 (-11074), FOXM1 (+31026)	0.500063	-0.033454	8.58e-06
cg27317813	chr12:4398508	CCND2	C12orf5 (-31850), CCND2 (+15607)	0.5141	-0.0649132	8.59e-06
cg23280720	chr6:139483193	HECA	HECA (+26945), TXLNB (+130014)	0.287974	0.0597202	8.59e-06
cg26167930	chr15:64363681		DAPK2 (-25161), FAM96A (+22525)	0.572657	-0.0752998	8.6e-06
cg00677574	chr17:43221327	ACBD4;ACBD4;ACBD4;ACBD4	HEXIM1 (-3356)	0.231299	-0.0351782	8.6e-06
cg13171679	chr8:41258634		SFRP1 (-91645), GOLGA7 (-89446)	0.477558	-0.0574875	8.6e-06
cg16051954	chr1:227139852	CABC1	ADCK3 (+11915), CDC42BPA (+365973)	0.744741	-0.0539343	8.61e-06
cg14640670	chr5:139494937	PURA;PURA	IGIP (-10583), PURA (+1230)	0.302951	0.0318772	8.62e-06
cg07658508	chr4:973177	SLC26A1	IDUA (-7607), DGKQ (-5834)	0.725031	-0.0773413	8.63e-06
cg00024416	chr22:24240387		LOC284889 (+729)	0.330504	-0.0345747	8.65e-06
cg17974145	chr7:101671556	CUX1;CUX1;CUX1	SH2B2 (-256848), CUX1 (+210675)	0.665112	-0.0534889	8.65e-06
cg15135286	chr2:33359281	LTBP1;LTBP1;LTBP1;LTBP1;LTBP1	RASGRP3 (-379660), LTBP1 (+186913)	0.717867	-0.0591065	8.66e-06
cg06468347	chr17:3705875	ITGAE	ITGAE (-1339)	0.483418	-0.0701375	8.66e-06
cg24199006	chr10:106089203	ITPRIP	ITPRIP (+4459), GSTO2 (+60573)	0.176073	-0.0218721	8.68e-06
cg23990942	chr19:40946878	SERTAD3;SERTAD3	SERTAD1 (-14947), SERTAD3 (+3403)	0.536397	-0.0577188	8.68e-06
cg04543901	chr17:63519783		AXIN2 (+37956), RGS9 (+386328)	0.303978	0.063754	8.68e-06
cg08106973	chr1:40399833		MYCL1 (-32147), MFSD2A (-20950)	0.494301	-0.0768992	8.69e-06
cg06855983	chr19:13984313	MIR181C;MIR181D	NANOS3 (-3749)	0.393582	-0.0404628	8.69e-06
cg18128887	chr1:24861708	RCAN3	C1orf130 (-20858), RCAN3 (+32322)	0.210369	0.0590862	8.69e-06
cg16239536	chr19:1079617	HMHA1	HMHA1 (+12444), POLR2E (+15773)	0.454068	0.0556914	8.7e-06
cg07760161	chr17:7588378	TP53;WRAP53;TP53;TP53;TP53	WRAP53 (-1010)	0.470545	0.0495784	8.7e-06
cg04604656	chr19:1356153	MUM1;MUM1	NDUFS7 (-27553), MUM1 (+1178)	0.327362	-0.0311979	8.72e-06
cg13585930	chr10:72027357	NPFFR1	PPA1 (-34168), NPFFR1 (+16092)	0.394092	-0.066013	8.72e-06
cg14144728	chr1:1101462	MIR200B	C1orf159 (-49727), TTLL10 (-7823)	0.509111	0.0363463	8.72e-06
cg12339920	chr5:135370288	TGFBI	SMAD5 (-98247), TGFBI (+5705)	0.304183	-0.0498116	8.72e-06
cg12265130	chr11:59437344	PATL1	PATL1 (-834)	0.480897	-0.0543737	8.72e-06
cg11277834	chr3:11323560	ATG7;ATG7;ATG7	ATG7 (+9551), VGLL4 (+361837)	0.784597	-0.0281906	8.73e-06
cg08642068	chr20:31591776	SPAG4L	BPIFB2 (-3630), SUN5 (+462)	0.794755	-0.0489471	8.73e-06
cg08300570	chr7:92353454	CDK6;CDK6	CDK6 (+112486), RBM48 (+195368)	0.602947	-0.06945	8.73e-06
cg26472910	chr13:28673762	FLT3	FLT3 (+966)	0.291095	-0.0472176	8.75e-06
cg11281110	chr13:112335776		SOX1 (-386136), C13orf16 (+362762)	0.741427	0.0333614	8.75e-06
cg19502998	chrX:40038858		ATP6AP2 (-401357), BCOR (-82140)	0.592412	-0.071225	8.77e-06
cg14102437	chr2:33359688	LTBP1;LTBP1;LTBP1;LTBP1;LTBP1;LTBP1;LTBP1;LTBP1;LTBP1	RASGRP3 (-379253), LTBP1 (+187320)	0.499212	-0.0603779	8.77e-06
cg13408655	chr9:101820844	COL15A1	TGFBR1 (-46567), COL15A1 (+114707)	0.298077	-0.0406186	8.79e-06
cg05601974	chr7:150941389	SMARCD3;SMARCD3;SMARCD3	SMARCD3 (+4359), CHPF2 (+11805)	0.525163	-0.0290005	8.8e-06
cg22513955	chr17:1665123	SERPINF1	SERPINF1 (-135)	0.553771	-0.0367898	8.81e-06
cg17356733	chr21:34774627	IFNGR2	IFNGR2 (-574)	0.669636	-0.082749	8.81e-06
cg26902557	chr11:1585852	DUSP8;HCCA2	MOB2 (-77905), DUSP8 (+7297)	0.288251	-0.0397567	8.83e-06
cg11143671	chr1:180904018	KIAA1614	STX6 (+88027), XPR1 (+302873)	0.358867	-0.027582	8.83e-06
cg15721448	chr8:144239503	LY6H;LY6H;LY6H	LY6H (+2251), LY6E (+139602)	0.452314	-0.0469494	8.83e-06
cg02945192	chr19:1038140	CNN2;CNN2	ABCA7 (-1961)	0.162718	-0.0177913	8.84e-06
cg08181251	chr10:99443455	AVPI1	AVPI1 (+3559), PI4K2A (+43013)	0.486626	-0.0751454	8.84e-06
cg25353896	chr22:44568753	PARVG;PARVG	PARVG (-8503), PARVB (+148597)	0.316802	-0.0399086	8.85e-06
cg13948857	chr5:131763756	C5orf56	SLC22A5 (+58356), IRF1 (+62708)	0.317594	-0.0404772	8.85e-06
cg17094249	chr1:24867657		C1orf130 (-14909), RCAN3 (+38271)	0.225561	-0.0391529	8.85e-06
cg26862175	chr3:52528955	STAB1	STAB1 (-400)	0.502232	-0.0479402	8.86e-06
cg27054847	chr6:131386869		EPB41L2 (-2408)	0.717452	0.0255705	8.87e-06
cg02261047	chr16:85962182		FOXF1 (-581950), IRF8 (+29409)	0.365525	-0.0520031	8.87e-06
cg19994779	chr14:105482622	CDCA4;CDCA4	AHNAK2 (-37929), CDCA4 (+4802)	0.400447	-0.0277169	8.87e-06
cg21587984	chr6:32295237	C6orf10	NOTCH4 (-103394), BTNL2 (+79662)	0.518025	-0.0640248	8.89e-06
cg26874693	chr12:111618936	CUX2	CUX2 (+147109), FAM109A (+187988)	0.139762	-0.018353	8.9e-06
cg21442998	chr3:11597936	VGLL4;ATG7;VGLL4;ATG7;VGLL4;ATG7;VGLL4	VGLL4 (+87461), ATG7 (+283927)	0.632447	-0.046429	8.91e-06
cg20136855	chr1:12233852	TNFRSF1B	VPS13D (-56260), TNFRSF1B (+6793)	0.281578	0.0489082	8.91e-06
cg11122944	chr17:9924800	GAS7;GAS7;GAS7	RCVRN (-116117), GAS7 (+177067)	0.348057	-0.0434647	8.91e-06
cg22652378	chr17:78533842	RPTOR;RPTOR	CHMP6 (-431798), RPTOR (+15218)	0.759605	-0.0536626	8.92e-06
cg08642285	chr15:68498589	CALML4;CALML4	CALML4 (-142)	0.318842	-0.0464077	8.92e-06
cg18443571	chr15:90547692	ZNF710	ZNF710 (+2941), IDH2 (+98015)	0.522852	-0.0672161	8.93e-06
cg20641026	chr10:22906638	PIP4K2A	PIP4K2A (+96864), SPAG6 (+272265)	0.637107	-0.0518326	8.93e-06
cg08160072	chr2:40009501		THUMPD2 (-3086)	0.571139	-0.0755806	8.95e-06
cg27082881	chr3:11062724	SLC6A1	HRH1 (-133489), SLC6A1 (+28305)	0.66077	0.0272714	8.95e-06
cg25346117	chr1:116923256	ATP1A1;ATP1A1	ATP1A1 (+7462), CD58 (+190458)	0.531052	-0.0769789	8.95e-06
cg08548498	chr20:43883546	SLPI	SLPI (-341)	0.35229	-0.0563155	8.97e-06
cg00674628	chr14:102970251		RCOR1 (-88744), TECPR2 (+140952)	0.291607	-0.0316867	8.99e-06
cg03568673	chr13:20796216	GJB6;GJB6;GJB6;GJB6	GJB2 (-29103), GJB6 (+10317)	0.602399	-0.0852076	8.99e-06
cg13639341	chr20:271672	C20orf96	ZCCHC3 (-6531), DEFB132 (+33296)	0.203854	-0.0262439	9e-06
cg02292809	chr6:17101478		ATXN1 (-339758), RBM24 (-180330)	0.530893	-0.0728795	9.02e-06
cg02749463	chr17:46646359	HOXB3	HOXB2 (-23967), HOXB3 (+5450)	0.586861	-0.0643113	9.02e-06
cg20300343	chr1:149719461		FCGR1A (-34788), PPIAL4B (+166459)	0.191081	-0.0272492	9.04e-06
cg10646368	chr15:83974335		SH3GL3 (-141755), BNC1 (-20868)	0.47917	0.0223273	9.05e-06
cg22649349	chr6:3848898	FAM50B	FAM50B (-733)	0.6604	-0.0374015	9.05e-06
cg09169633	chr15:91447749	MAN2A2	MAN2A2 (+330)	0.789258	-0.0339638	9.06e-06
cg21281463	chr19:38423760	SIPA1L3	SIPA1L3 (+25893), DPF1 (+291129)	0.414124	-0.0707787	9.07e-06
cg03714676	chr8:48174649	KIAA0146	CEBPD (+476076)	0.643081	-0.0708953	9.09e-06
cg18005337	chr2:98340655	ZAP70	ZAP70 (+10625), TMEM131 (+271698)	0.904224	-0.0297144	9.09e-06
cg16742874	chr10:77055847		COMTD1 (-60078), ZNF503 (+105665)	0.260739	-0.0404489	9.1e-06
cg19525078	chr12:29581042	OVCH1	ERGIC2 (-46900), OVCH1 (+69576)	0.341086	-0.0481951	9.12e-06
cg07457375	chr6:33151008	COL11A2;COL11A2;COL11A2	COL11A2 (+9236), HLA-DPB1 (+107306)	0.666738	0.0342141	9.12e-06
cg21021905	chr6:112058751	FYN;FYN	WISP3 (-316619), FYN (-17487)	0.666164	0.0420763	9.13e-06
cg16872613	chr10:131260015		MGMT (-5438)	0.653923	0.0382942	9.13e-06
cg16628334	chr6:137812305		IFNGR1 (-271739), OLIG3 (+3225)	0.463234	-0.035319	9.13e-06
cg03515897	chr14:95980971		C14orf49 (-38799), GLRX5 (-20351)	0.626329	-0.041417	9.14e-06
cg01105337	chr20:2308707	TGM3	TGM6 (-52846), TGM3 (+32095)	0.516905	0.0349005	9.14e-06
cg14259902	chr19:11489054	EPOR	EPOR (+5963), LPPR2 (+22993)	0.785831	-0.0240321	9.15e-06
cg21382392	chr1:157069578	ETV3L;ETV3L	ETV3L (+21)	0.400011	-0.0467972	9.15e-06
cg15297628	chr11:69240844		CCND1 (-215028), TPCN2 (+424495)	0.448018	0.0821121	9.15e-06
cg15994604	chr11:34676683	EHF	PDHX (-260993), EHF (+22673)	0.506258	-0.0746733	9.15e-06
cg18642234	chr3:49394622	GPX1;GPX1;GPX1	USP4 (-17087), GPX1 (+1168)	0.495731	-0.0524642	9.17e-06
cg24437859	chr12:7066614	PTPN6;PTPN6;PTPN6	PTPN6 (+10875), PHB2 (+13301)	0.451052	0.0611092	9.17e-06
cg22509679	chr12:10379548		KLRD1 (-80868), GABARAPL1 (+14060)	0.770073	-0.0422675	9.19e-06
cg00994601	chr6:31628797	C6orf47	CSNK2B (-4859), C6orf47 (-249)	0.185141	-0.0247598	9.19e-06
cg02543850	chr11:33346306	HIPK3;HIPK3	C11orf41 (-217570), HIPK3 (+67139)	0.618067	-0.0641802	9.2e-06
cg06382664	chr11:73098877	RELT;RELT	PLEKHB1 (-259716), RELT (+11473)	0.497511	-0.0526752	9.21e-06
cg13065683	chr7:39760443		CDK13 (-229515), RALA (+97292)	0.621311	0.0266874	9.21e-06
cg17159187	chr8:144420118		TOP1MT (-3069)	0.504604	-0.0594213	9.23e-06
cg00219816	chr8:96280555	C8orf37	PLEKHF2 (+134607), GDF6 (+892464)	0.77453	-0.0489501	9.24e-06
cg11671363	chr5:148810177	MIR145;LOC728264	IL17B (-51340), CSNK1A1 (+120829)	0.793021	-0.0507835	9.24e-06
cg21638533	chr12:6658625	IFFO1;IFFO1;IFFO1	IFFO1 (+6623), GAPDH (+14969)	0.465768	-0.0633284	9.26e-06
cg08418670	chr19:4374567	SH3GL1	SH3GL1 (+25997), MPND (+31044)	0.838265	-0.0504049	9.26e-06
cg06545761	chr16:87441441	ZCCHC14	MAP1LC3B (+15641), ZCCHC14 (+84018)	0.741553	-0.0482506	9.26e-06
cg18535415	chr1:200983238	KIF21B	KIF21B (+9589), GPR25 (+141073)	0.679524	-0.052142	9.27e-06
cg04578317	chr14:105189737	ADSSL1	ADSSL1 (-6490), INF2 (+33795)	0.749727	-0.023552	9.27e-06
cg16206504	chr13:114917223		CDC16 (-83138), RASA3 (-19129)	0.50117	-0.0504807	9.28e-06
cg24663338	chr1:8005108		TNFRSF9 (-1884)	0.600616	-0.0772788	9.29e-06
cg07578772	chr3:150420821	FAM194A	SIAH2 (+60441), SELT (+99756)	0.434218	0.0604554	9.29e-06
cg09676376	chr12:54779077	ZNF385A;ZNF385A;ZNF385A	GPR84 (-20808), ZNF385A (+6005)	0.458536	-0.0563094	9.3e-06
cg08550523	chr1:219047954		LYPLAL1 (-299237), TGFB2 (+529279)	0.577546	-0.0847383	9.3e-06
cg13229972	chr1:110335018		CSF1 (-118214), EPS8L3 (-28375)	0.442461	-0.0519205	9.3e-06
cg20718319	chr17:7311282	NLGN2	C17orf61 (-3833), NLGN2 (-219)	0.34576	-0.0255159	9.31e-06
cg13443911	chr9:101866107	TGFBR1;TGFBR1	TGFBR1 (-1304)	0.734223	-0.03601	9.31e-06
cg09982224	chr11:67775972	ALDH3B1	UNC93B1 (-4380), ALDH3B1 (-1817)	0.477352	-0.0499832	9.32e-06
cg14841929	chr5:138514289	SIL1;SIL1	LRRTM2 (-303233), SIL1 (+19775)	0.347491	-0.0384987	9.34e-06
cg25596405	chr8:28961333	KIF13B	KIF13B (+159276), HMBOX1 (+213423)	0.626038	-0.0843165	9.34e-06
cg25163651	chr15:21906149		OR4M2 (-462328)	0.660522	-0.0256869	9.34e-06
cg23526087	chr14:68973466	RAD51L1	ZFP36L1 (+289493), RAD51B (+686971)	0.378096	0.0618247	9.34e-06
cg05873568	chr14:105155145	INF2;INF2;INF2	INF2 (-797)	0.323104	-0.038761	9.35e-06
[truncated: 3,656 more rows]

## Sheet: Supplementary Table S2
DMRs	Gene(s)	nProbes	P value
chr6:31539539-31540751	LTA	19	2.575e-26
chr2:157182707-157185559	NR4A2	14	5.489e-26
chr17:37893803-37896621	GRB7	18	7.027e-24
chr11:33913187-33914647	LMO2	6	5.13e-19
chr16:89042948-89044883	CBFA2T3	10	9.943e-19
chr6:33400021-33401543	SYNGAP1	11	1.064e-18
chr6:28874479-28875371	TRIM27	7	1.168e-18
chr20:57582371-57583710	CTSZ	23	2.594e-18
chr11:69259247-69260315	LOC102724265	9	2.871e-18
chr6:32904061-32905321	HLA-DMB	13	4.304e-18
chr11:94277826-94279069	FUT4;LOC105369438	11	4.947e-18
chr11:843897-844687	TSPAN4	11	7.398e-18
chr17:75315081-75316785	SEPT9	15	2.609e-17
chr6:31582285-31584224	AIF1	8	3.386e-17
chr6:31544694-31546086	TNF	13	1.628e-16
chr17:75445905-75446662	SEPT9	7	2.289e-16
chr17:73641809-73642992	SMIM6;RECQL5	10	2.964e-16
chr11:67204799-67206435	CORO1B;PTPRCAP	11	8.254e-16
chr11:315102-316457	IFITM1	8	1.211e-15
chr12:54778312-54779368	ZNF385A;ZNF385A;LOC102724050;ZNF385A	5	2.103e-15
chr1:153329460-153330777	S100A9	11	2.21e-15
chr1:203733971-203734560	LAX1	6	2.264e-15
chr12:122711988-122712382	LOC101593348;DIABLO	9	3.104e-15
chr17:3819339-3820911	P2RX1	9	4.06e-15
chr20:45946271-45947787	ZMYND8;LOC100131496;ZMYND8	6	4.29e-15
chr16:3114948-3115810	IL32	9	4.906e-15
chr22:44568337-44568914	PARVG	10	1.255e-14
chr7:2773782-2774655	GNA12;AMZ1	8	1.302e-14
chr3:52528714-52529525	STAB1	11	2.501e-14
chr7:128579876-128580793	IRF5	6	2.543e-14
chr19:827429-828171	AZU1	8	3.011e-14
chr21:43823604-43824263	UBASH3A	8	3.16e-14
chr6:30459512-30460799	HLA-E	11	7.372e-14
chr1:36947785-36948982	CSF3R	6	7.927e-14
chr17:19290353-19291121	MFAP4	8	1.236e-13
chr7:2647333-2648786	IQCE	10	1.306e-13
chr22:17955976-17956642	CECR2	6	1.424e-13
chr19:36399185-36400438	TYROBP	7	1.514e-13
chr1:167486978-167487763	CD247	5	1.813e-13
chr19:35629791-35630475	FXYD1	8	2.774e-13
chr12:96389483-96390144	HAL	6	3.589e-13
chr1:47899212-47900321	LINC01389;FOXD2-AS1	8	4.278e-13
chr7:100880751-100882176	CLDN15	6	4.329e-13
chr12:125002332-125003559	NCOR2	9	5.8e-13
chr6:15504844-15505461	JARID2	7	6.152e-13
chr19:851045-852814	ELANE	6	6.437e-13
chr15:29212889-29213861	APBA2	7	6.833e-13
chr5:1107577-1109032	SLC12A7	9	8.152e-13
chr6:37503074-37504611	LOC100505530	7	1.08e-12
chr19:50015178-50015976	FCGRT	6	1.13e-12
chr14:23588162-23589420	CEBPE	7	1.169e-12
chr17:3704471-3704622	ITGAE	7	1.257e-12
chr6:31650735-31651363	LY6G5C	21	1.36e-12
chr20:3051954-3052484	OXT	10	2.059e-12
chr2:98329337-98330088	ZAP70	8	2.148e-12
chr19:1155030-1155739	SBNO2	5	2.342e-12
chr1:9788517-9789175	CLSTN1;PIK3CD	6	2.524e-12
chr6:41254433-41254998	TREM1	5	2.687e-12
chr10:104535521-104536122	WBP1L	10	2.763e-12
chr17:72709026-72709732	CD300LF;CD300LF;RAB37	5	3.427e-12
chr6:30168645-30170341	TRIM26	7	3.861e-12
chr4:1294566-1295079	MAEA	5	3.884e-12
chr5:149867577-149868856	NDST1-AS1	4	4.155e-12
chr16:125896-127450	MPG	9	4.183e-12
chr16:89002930-89003834	CBFA2T3	6	4.409e-12
chr17:1548881-1549682	SCARF1;SCARF1;RILP;SCARF1	7	4.561e-12
chr7:4754502-4755416	FOXK1	7	6.022e-12
chr17:79004947-79006167	BAIAP2-AS1	7	6.378e-12
chr7:100463206-100464146	SLC12A9	7	7.117e-12
chr1:154942910-154943933	SHC1	6	8.256e-12
chr11:504301-504938	RNH1	7	8.566e-12
chr11:57528838-57529615	CTNND1;TMX2-CTNND1	6	8.915e-12
chrX:153637261-153637828	DNASE1L1	10	1.079e-11
chr6:158507753-158508189	SYNJ2	4	1.175e-11
chr10:49892302-49893550	WDFY4	16	1.323e-11
chr17:5137892-5138697	LOC100130950;SCIMP	5	1.356e-11
chr17:37322330-37323735	ARL5C	6	1.439e-11
chr17:76036514-76037563	TNRC6C	7	1.443e-11
chr10:72362292-72363217	PRF1	10	1.452e-11
chr7:2058865-2060180	MAD1L1	10	1.501e-11
chr17:7461260-7462250	TNFSF13;TNFSF13;TNFSF13;TNFSF12-TNFSF13	7	1.505e-11
chr15:41061384-41062274	C15orf62;DNAJC17	9	1.674e-11
chr12:124864528-124865131	NCOR2	5	1.841e-11
chr8:38831148-38832336	HTRA4;PLEKHA2	9	1.953e-11
chr20:43882990-43883747	SLPI	6	2.043e-11
chr7:5257805-5258486	WIPI2	4	2.285e-11
chr20:45179157-45179414	OCSTAMP	6	2.289e-11
chr17:33775394-33776684	SLFN13	13	2.622e-11
chr12:123518833-123519477	PITPNM2	4	2.652e-11
chr19:46318439-46319154	SYMPK;RSPH6A	8	2.794e-11
chr17:2907678-2908370	RAP1GAP2	6	2.907e-11
chr6:32294503-32295238	LOC101929163;C6orf10	5	3.111e-11
chr15:100890907-100891258	SPATA41	5	3.312e-11
chr22:50746891-50747879	PLXNB2	6	3.602e-11
chr4:6694923-6695699	S100P	9	3.62e-11
chr1:32715483-32717003	LCK	7	4.51e-11
chr16:4729905-4730658	MGRN1	5	4.574e-11
chr17:46667587-46667813	HOXB-AS3	6	4.787e-11
chr14:105147461-105147782	MIR4710	5	4.966e-11
chr6:32158927-32160075	GPSM3	7	5.038e-11
chr22:30476089-30476526	HORMAD2;HORMAD2-AS1	10	5.754e-11
chr7:99970448-99971017	PILRA	5	5.929e-11
chr6:30647034-30648021	PPP1R18	10	7.874e-11
chr11:66084469-66085847	CD248	8	8.515e-11
chr10:134045514-134046238	STK32C	6	8.775e-11
chr16:4714080-4714816	MGRN1	7	8.928e-11
chr3:128779498-128780165	GP9	7	9.382e-11
chr22:47081634-47082261	CERK	5	1.032e-10
chr3:11267020-11267628	HRH1	5	1.066e-10
chr6:29692281-29692996	HLA-F	7	1.086e-10
chr6:31322348-31323398	MIR6891;HLA-B	5	1.186e-10
chr7:142493732-142494245	PRSS3P2	6	1.328e-10
chr17:1665119-1665304	SERPINF1	7	1.418e-10
chr13:51639953-51641070	GUCY1B2	8	1.649e-10
chr17:76129402-76130497	TMC8	7	1.673e-10
chr2:33359198-33359689	LTBP1	6	1.799e-10
chr11:47399893-47400331	SPI1	8	2.026e-10
chr7:105319437-105319820	ATXN7L1	6	2.039e-10
chr1:24861604-24862382	RCAN3	6	2.066e-10
chr2:108903952-108904504	SULT1C2	3	2.147e-10
chr1:202130344-202131185	PTPN7	5	2.536e-10
chr11:2321770-2322544	C11orf21	16	2.779e-10
chr3:10334717-10335289	GHRLOS	5	3.04e-10
chr11:128561675-128562409	FLI1;SENCR	8	3.31e-10
chr6:33264844-33265394	RGL2	9	3.456e-10
chr6:28885017-28886048	TRIM27	4	3.507e-10
chr2:240161619-240162324	HDAC4	5	3.806e-10
chr16:474271-474529	RAB11FIP3	4	3.829e-10
chr12:4397947-4398619	CCND2	4	4.428e-10
chr17:41738893-41739927	MEOX1	6	4.466e-10
chr1:26880547-26881329	MIR1976;RPS6KA1	6	5e-10
chr7:119131-119862	LOC102723672	4	5.514e-10
chr11:117695486-117696016	FXYD2;FXYD6-FXYD2	4	5.55e-10
chr13:111317935-111318641	CARS2	5	5.565e-10
chr22:38713874-38714467	CSNK1E;LOC400927-CSNK1E	10	5.629e-10
chr8:142192468-142192719	DENND3	4	6.569e-10
chr4:154710961-154711907	SFRP2	18	6.903e-10
chr12:56329296-56329904	DGKA	5	8.03e-10
chr13:40762150-40762470	LINC00332	6	8.146e-10
chr8:27468684-27469674	CLU	7	8.351e-10
chr11:2846681-2847463	KCNQ1	6	9.038e-10
chr19:840737-841083	PRTN3	6	9.19e-10
chr3:111717534-111718566	TAGLN3	11	9.414e-10
chr17:62774590-62775714	ARHGAP27P1-BPTFP1-KPNA2P3;ARHGAP27P1	4	9.831e-10
chr12:124990897-124991140	NCOR2	4	9.938e-10
chr3:9958613-9959129	IL17RC	4	1.004e-09
chr15:74218418-74218922	LOXL1-AS1;LOXL1	11	1.056e-09
chr11:66055170-66055684	YIF1A	4	1.091e-09
chr12:56413935-56414883	LOC105369781;IKZF4	6	1.117e-09
chr1:112057879-112058751	TMIGD3	6	1.193e-09
chr8:144543486-144544042	ZC3H3	5	1.195e-09
chr11:59823993-59824542	MS4A3	7	1.285e-09
chr6:41168801-41169050	TREML2	6	1.393e-09
chr15:86315115-86315212	KLHL25	3	1.506e-09
chr1:27961334-27962413	FGR	9	1.538e-09
chr16:3306524-3307327	MEFV	5	1.734e-09
chr11:3175007-3175637	OSBPL5	4	1.771e-09
chr1:209847618-209848902	LOC101930114;LOC101930114;G0S2	6	1.783e-09
chr17:25798415-25799448	KSR1	8	1.835e-09
chr1:19217472-19218213	ALDH4A1	4	1.92e-09
chr1:159046391-159047035	AIM2	6	2.033e-09
chr10:97515222-97515754	ENTPD1-AS1;ENTPD1;ENTPD1;ENTPD1;ENTPD1	5	2.041e-09
chr4:48136234-48136453	TXK	3	2.144e-09
chr13:114874494-114875413	RASA3	6	2.176e-09
chr6:35991802-35992686	SLC26A8	6	2.187e-09
chr12:6657949-6658946	IFFO1	8	2.37e-09
chr15:68497992-68498858	CALML4	4	2.375e-09
chr3:49459855-49460522	AMT;NICN1;AMT	9	2.538e-09
chr10:73848817-73849627	SPOCK2	9	2.567e-09
chr10:5488225-5488629	NET1	8	2.57e-09
chr1:221054615-221055965	HLX	8	2.616e-09
chr17:43221220-43221576	ACBD4	4	2.62e-09
chr17:58499300-58500187	C17orf64	9	2.839e-09
chr2:158114069-158114425	GALNT5	6	2.848e-09
chr21:45232232-45232602	AATBC	5	2.868e-09
chr14:22974951-22975522	DAD1	5	2.901e-09
chr15:90547692-90548044	ZNF710	3	2.934e-09
chr17:62084205-62084360	ICAM2	5	3.6e-09
chr4:1166528-1167424	SPON2	14	3.654e-09
chr17:46645972-46646445	HOXB3	4	3.865e-09
chr12:111618925-111619456	CUX2	8	3.882e-09
chr11:330536-331180	IFITM3	5	4.234e-09
chr1:55012989-55013957	ACOT11	5	4.314e-09
chr22:23923255-23923611	IGLL1	3	4.601e-09
chr2:225265371-225266877	FAM124B	12	4.607e-09
chr11:65546557-65547173	AP5B1	5	4.661e-09
chr2:242801896-242802193	PDCD1	5	4.815e-09
chr3:122043799-122044173	CSTA	4	4.94e-09
chr9:125796809-125797285	RABGAP1;GPR21	3	5.132e-09
chr11:118781150-118781979	MIR4492;BCL9L	10	5.276e-09
chr22:26875499-26876076	HPS4	7	5.392e-09
chr10:102279330-102280156	SEC31B	11	5.879e-09
chr7:75956931-75957377	YWHAG	7	6.713e-09
chr19:13054427-13054719	CALR	4	6.88e-09
chr17:7341191-7341937	FGF11	6	7e-09
chr1:247496053-247496576	ZNF496	3	7.467e-09
chr17:1477843-1478890	SLC43A2	7	7.472e-09
chr5:176936877-176937528	DOK3	7	7.489e-09
chr21:45773782-45774295	TRPM2	3	7.607e-09
chr22:36236303-36236761	RBFOX2	6	7.769e-09
chr11:66103481-66104486	RIN1	13	7.79e-09
chr22:50720288-50721121	PLXNB2	5	7.968e-09
chr17:998432-998712	ABR	3	8.053e-09
chr1:206729034-206729614	RASSF5	6	8.151e-09
chr5:148809664-148810204	CARMN	8	8.215e-09
chr17:80084554-80085083	CCDC57	4	8.575e-09
chr1:2081984-2082523	PRKCZ	4	8.641e-09
chr17:17603531-17604185	RAI1	6	8.866e-09
chr3:39322646-39323540	CX3CR1	7	9.343e-09
chr7:130129946-130130597	MEST;MESTIT1	13	9.489e-09
chr1:25291041-25291585	RUNX3	6	9.734e-09
chr5:178956838-178957435	RUFY1	5	9.895e-09
chr20:19955436-19955869	RIN2	4	9.995e-09
chr11:10476494-10476977	AMPD3	5	1.022e-08
chr14:24867164-24868083	NYNRIN	5	1.094e-08
chr1:32708234-32708486	MTMR9LP	5	1.109e-08
chr4:183795310-183795823	DCTD	4	1.169e-08
chr20:61583537-61584160	SLC17A9	10	1.198e-08
chr8:42356127-42356872	SLC20A2	4	1.225e-08
chr7:2563184-2563910	LFNG	6	1.229e-08
chr16:21170695-21171240	DNAH3;TMEM159;TMEM159	6	1.25e-08
chr16:89390609-89390969	LOC100287036;ANKRD11;ANKRD11	4	1.277e-08
chr16:46918956-46919195	GPT2	5	1.322e-08
chr21:34774164-34775046	IFNGR2	6	1.394e-08
chr1:155043744-155044346	EFNA4	7	1.436e-08
chr14:24640947-24641707	REC8	11	1.44e-08
chr16:88589918-88590468	ZFPM1	6	1.449e-08
chr1:79085162-79085766	IFI44L	5	1.462e-08
chr7:73894573-73895279	GTF2IRD1	7	1.499e-08
chr11:2920052-2921177	SLC22A18AS;SLC22A18AS;SLC22A18	17	1.565e-08
chr2:160654086-160655082	CD302;LY75-CD302	7	1.573e-08
chr11:3177622-3178323	OSBPL5	6	1.59e-08
chr10:3824016-3824556	KLF6	4	1.639e-08
chr10:63809073-63809171	ARID5B	6	1.664e-08
chr5:177913434-177913486	COL23A1	3	1.688e-08
chr14:23305548-23305958	MMP14	6	1.708e-08
chr20:62367372-62368257	LIME1;ZGPAT;LIME1	9	1.71e-08
chr2:7171869-7172298	RNF144A	5	1.754e-08
chr13:114916698-114917298	RASA3	4	1.835e-08
chr7:1095005-1095721	GPR146;C7orf50;GPR146	5	1.902e-08
chr10:102821427-102822003	KAZALD1	7	2.048e-08
chr11:829035-829617	CRACR2B	4	2.262e-08
chr11:67775763-67776577	ALDH3B1	6	2.36e-08
chr17:79799358-79799550	P4HB	5	2.418e-08
chr11:64980819-64981597	SLC22A20	7	2.471e-08
chr12:89744150-89744878	DUSP6	9	2.82e-08
chr16:14397207-14397893	MIR193B;MIR193BHG	7	2.84e-08
chr16:85478580-85479302	MIR5093	8	2.858e-08
chr7:27201523-27202345	HOXA10-HOXA9;HOXA9	3	3.171e-08
chr1:154164699-154164995	TPM3	3	3.352e-08
chr6:30652907-30653756	PPP1R18	12	3.353e-08
chr3:196351986-196352143	LINC01063	3	3.387e-08
chr11:67203360-67203662	PTPRCAP	4	3.502e-08
chr6:33174613-33175226	HSD17B8	7	3.581e-08
chr11:67141961-67142563	LOC100130987	5	3.641e-08
chr11:128554939-128555750	LOC101929538	6	3.775e-08
chr17:56401623-56402239	TSPOAP1	5	3.856e-08
chr11:124767455-124768016	ROBO4	8	3.86e-08
chr17:57917974-57918683	MIR21;VMP1	6	4.094e-08
chr19:5074224-5074759	KDM4B	4	4.169e-08
chr14:105391018-105391636	PLD4	3	4.214e-08
chr2:37545307-37545669	PRKD3	4	4.238e-08
chr1:44398868-44399895	ARTN	10	4.597e-08
chr6:154677796-154678594	IPCEF1	4	4.812e-08
chr17:4079262-4079653	ANKFY1	4	4.945e-08
chr14:69256677-69256978	ZFP36L1	4	5e-08
chr6:33384179-33384538	PHF1;CUTA;PHF1	7	5.03e-08
chr11:312766-313528	IFITM1	7	5.04e-08
chr16:8738240-8738609	METTL22	6	5.045e-08
chr19:35819775-35820182	CD22	6	5.097e-08
chr17:27917879-27918339	GIT1	5	5.212e-08
chr3:48471218-48471902	PLXNB1	8	5.37e-08
chr10:102760724-102760971	LZTS2	3	5.569e-08
chr17:72442928-72443402	GPRC5C	6	5.62e-08
chr3:195897833-195897913	LINC00885	3	5.733e-08
chr1:38941882-38942645	LINC01343	7	5.804e-08
chr18:60903834-60904419	BCL2	4	6.06e-08
chr3:188664887-188666023	TPRG1-AS1	9	6.198e-08
chr19:18385244-18385725	KIAA1683	5	6.289e-08
chr19:15391339-15391947	BRD4	4	6.367e-08
chr11:118214762-118215113	CD3G	5	6.391e-08
chr3:186505240-186505714	SNORA4;EIF4A2	3	6.885e-08
chr17:37024020-37024761	LASP1	6	7.076e-08
chr5:39219245-39219699	FYB	3	7.204e-08
chr5:76115672-76116536	F2RL1	7	7.216e-08
chr16:85981310-85981948	IRF8	6	7.329e-08
chr1:32739049-32740035	LCK	4	7.334e-08
chr2:65593761-65594479	SPRED2	5	8.041e-08
chr15:43809486-43810132	MAP1A	5	8.274e-08
chr12:53343514-53343850	KRT18;KRT8;KRT8	3	8.969e-08
chr17:6898738-6899578	ALOX12-AS1;ALOX12	12	9.13e-08
chr7:151504844-151505117	PRKAG2	3	9.287e-08
chr2:108994116-108994529	SULT1C4	6	9.643e-08
chr16:88989069-88989388	CBFA2T3	3	9.728e-08
chr19:54584636-54584817	TARM1	2	9.868e-08
chr15:41795475-41796045	ITPKA;LTK	2	9.972e-08
chr12:6641751-6642355	NCAPD2	4	1.022e-07
chr3:45984743-45985169	FYCO1;CXCR6	4	1.041e-07
chr20:1471884-1472420	SIRPB2	6	1.124e-07
chr1:145715134-145715720	NBPF10;CD160;CD160;NBPF20	5	1.176e-07
chr12:6492890-6493522	LTBR	8	1.241e-07
chr11:1891699-1892889	LSP1	14	1.255e-07
chr8:21769695-21769904	DOK2	3	1.255e-07
chr16:86011615-86012086	IRF8	4	1.267e-07
chr7:2653651-2654121	IQCE	6	1.292e-07
chr20:47874072-47874156	ZNFX1	3	1.37e-07
chr17:75451779-75452101	40057	5	1.386e-07
chr1:167408509-167409199	CD247	7	1.419e-07
chr10:88727732-88728573	ADIRF	9	1.473e-07
chr11:46366419-46367101	DGKZ	9	1.506e-07
chr1:25254088-25254150	RUNX3	3	1.53e-07
chr15:40399004-40399132	BMF	3	1.533e-07
chr21:45575559-45576086	C21orf33	4	1.554e-07
chr1:161183762-161184306	NDUFS2	3	1.578e-07
chr11:67069814-67070239	ANKRD13D	3	1.601e-07
chr18:13611370-13611825	LDLRAD4	7	1.603e-07
chr8:21916635-21917016	DMTN	5	1.643e-07
chr7:101361395-101361746	MYL10	3	1.691e-07
chr5:138723394-138723817	MZB1	2	1.709e-07
chr22:25799070-25799505	LRP5L	3	1.729e-07
chr16:66399929-66400570	CDH5	6	1.756e-07
chr17:65471303-65471508	PITPNC1	5	1.791e-07
chr3:50359849-50360691	HYAL2	8	1.803e-07
chrX:123479823-123480595	SH2D1A	5	1.847e-07
chr17:7792059-7792675	CHD3	6	1.856e-07
chr5:154230141-154230439	FAXDC2	5	1.866e-07
chr1:12203571-12204097	TNFRSF8	3	1.875e-07
chr12:117482953-117483311	TESC	4	1.955e-07
chr1:41981735-41982393	HIVEP3	7	1.971e-07
chr12:9141740-9142342	KLRG1	3	1.978e-07
chr12:1098663-1099118	RAD52	3	1.985e-07
chr4:8207058-8207326	SH3TC1	4	2.18e-07
chr6:134497084-134497756	SGK1	9	2.18e-07
chr12:49627010-49627625	TUBA1C	2	2.255e-07
chr6:4890079-4890625	CDYL	5	2.269e-07
chr11:64642144-64642559	EHD1	4	2.271e-07
chr3:42694783-42695308	LOC101928323;ZBTB47	4	2.353e-07
chr7:98739496-98740023	SMURF1	5	2.447e-07
chr1:42384056-42385161	HIVEP3	8	2.467e-07
chr14:25045625-25046122	CTSG	3	2.628e-07
chr11:128418949-128419513	ETS1	4	2.76e-07
chr1:27729801-27730186	WASF2	4	2.801e-07
chr1:156459986-156460748	MEF2D	5	2.809e-07
chr1:172628020-172628264	FASLG	3	3.065e-07
chr10:8373416-8373660	LINC00708	4	3.104e-07
chr11:69264259-69264680	LOC102724265	6	3.422e-07
chr4:681086-681510	MFSD7	4	3.572e-07
chr22:45609402-45609422	KIAA0930	3	3.582e-07
chr12:122019031-122019526	KDM2B	6	3.585e-07
chr17:9940004-9940322	GAS7	4	3.674e-07
chr17:79128918-79129079	AATK	3	3.676e-07
chr16:30485383-30485967	ITGAL	6	3.74e-07
chr7:150216489-150217082	GIMAP7	5	3.759e-07
chr11:19736648-19737238	NAV2	4	3.764e-07
chr20:20036653-20037151	CFAP61;CRNKL1;CRNKL1	6	3.776e-07
chr1:9775755-9776134	PIK3CD	4	3.779e-07
chr17:78747934-78748495	RPTOR	6	3.803e-07
chr17:38465281-38465511	RARA	7	3.819e-07
chr4:183728549-183729462	TENM3	5	3.979e-07
chr17:46657274-46658171	MIR10A;HOXB3	6	4.251e-07
chr10:134258421-134258820	C10orf91	3	4.285e-07
chr3:16974160-16974682	PLCL2	3	4.399e-07
chr17:79881066-79882043	MAFG	7	4.417e-07
chr6:133035150-133035380	VNN1	4	4.648e-07
chr15:70767183-70767650	LOC101929151	4	4.656e-07
chr19:5838729-5839000	FUT6	6	4.852e-07
chr22:50173724-50174171	BRD1	8	4.995e-07
chr5:964196-964655	LOC100506688	4	5.031e-07
chr3:32855732-32856105	TRIM71	2	5.293e-07
chr6:166876490-166877039	RPS6KA2;RPS6KA2-IT1	8	5.401e-07
chr19:38794554-38795052	YIF1B;C19orf33	7	5.451e-07
chr6:110736422-110737054	DDO	6	5.475e-07
chr8:144896176-144896695	SCRIB	4	5.549e-07
chr11:6503801-6504367	TIMM10B	3	5.633e-07
chr17:56356470-56356964	MPO	3	5.794e-07
chr16:89381904-89382371	ANKRD11	4	5.966e-07
chr19:45975990-45976489	FOSB	4	6.032e-07
chr1:37941263-37941855	ZC3H12A	3	6.107e-07
chr10:134231487-134231550	PWWP2B	3	6.112e-07
chr16:646395-646580	RAB40C	2	6.444e-07
chr19:847943-848072	PRTN3	4	6.644e-07
chr7:4746131-4746463	FOXK1	3	6.808e-07
chr13:113422162-113422672	ATP11A	4	6.84e-07
chr1:206945924-206946188	IL10	3	6.909e-07
chr2:219252533-219252819	SLC11A1	4	7e-07
chr1:3703894-3704560	LRRC47	5	7.347e-07
chr11:2554583-2555407	KCNQ1	4	7.746e-07
chr6:36665554-36665621	RAB44	3	7.858e-07
chr17:2839005-2839188	RAP1GAP2	3	7.944e-07
chr7:155790771-155791372	LOC389602	5	8.136e-07
chr16:88832476-88832701	PIEZO1	5	8.201e-07
chr1:236686012-236687157	LGALS8;LGALS8;LGALS8;LGALS8-AS1	8	8.378e-07
chr2:231789465-231790038	GPR55	2	8.432e-07
chr17:42431748-42432166	FAM171A2	4	8.779e-07
chr11:118084314-118085737	JAML	4	8.989e-07
chr13:114908876-114909334	RASA3	4	9.141e-07
chr7:81399308-81399748	HGF	6	9.206e-07
chr16:4103161-4103534	ADCY9	5	9.564e-07
chr10:5688470-5688621	ASB13	3	9.66e-07
chr12:54765670-54765989	ZNF385A;LOC102724050	2	9.812e-07
chr13:114270609-114270795	TFDP1	4	1.004e-06
chr2:233981788-233982000	INPP5D	3	1.025e-06
chr6:32847441-32847846	LOC100294145	16	1.087e-06
chr5:54275155-54275199	ESM1	2	1.091e-06
chrX:130964695-130965144	FIRRE	6	1.095e-06
chr1:44703750-44704074	ERI3-IT1;ERI3	3	1.115e-06
chr5:92913741-92914320	NR2F1-AS1	6	1.182e-06
chr16:89009557-89010148	LOC100129697;CBFA2T3	4	1.202e-06
chr11:63273507-63274231	LGALS12	3	1.214e-06
chr2:219246468-219247056	SLC11A1	4	1.217e-06
chr17:78560478-78560917	RPTOR	3	1.22e-06
chrX:70272769-70273385	SNX12	6	1.255e-06
chr22:38092643-38093208	TRIOBP	11	1.285e-06
chr21:46348306-46349060	ITGB2;ITGB2-AS1	4	1.288e-06
chr2:113884734-113885278	IL1RN	3	1.294e-06
chr1:153332972-153333351	S100A9	2	1.333e-06
chr4:152966935-152967416	LOC100996286	4	1.353e-06
chr19:3369478-3370245	NFIC	6	1.388e-06
chr4:174428790-174429873	SCRG1	8	1.389e-06
chr17:79792777-79793440	PPP1R27	10	1.472e-06
chr18:74114570-74114729	ZNF516	3	1.479e-06
chr17:1104665-1104806	ABR	3	1.48e-06
chr6:447226-447778	IRF4	3	1.55e-06
chr4:8193123-8193354	SH3TC1	3	1.628e-06
chr13:114829170-114829834	RASA3	4	1.702e-06
chr17:43502999-43503639	ARHGAP27	6	1.725e-06
chr14:101908561-101909022	LOC100507277	6	1.751e-06
chr19:14785593-14785850	ADGRE3	5	1.778e-06
chr3:195946851-195947063	SLC51A	3	1.844e-06
chr6:128222053-128222391	THEMIS	3	1.845e-06
chr5:134735597-134735915	H2AFY	7	1.866e-06
chr4:7657070-7657709	SORCS2	5	1.877e-06
chr22:24105087-24105693	C22orf15	5	1.884e-06
chr17:27044629-27045303	RAB34	9	1.896e-06
chr15:32933661-32934186	SCG5	7	1.994e-06
chr17:46669113-46669782	HOXB-AS3;HOXB5;HOXB-AS3	8	2.014e-06
chr13:34184932-34185312	STARD13	5	2.05e-06
chr12:124876101-124876651	NCOR2	3	2.115e-06
chr1:3099804-3100498	PRDM16	6	2.213e-06
chr17:1617291-1617466	MIR22HG	5	2.224e-06
chr11:118213272-118213415	CD3D	3	2.236e-06
chr2:8685837-8686185	LINC01814	4	2.242e-06
chr7:2769681-2769866	AMZ1;GNA12	2	2.245e-06
chr11:1073496-1073642	MUC2	3	2.388e-06
chr5:139138880-139139202	PSD2-AS1	3	2.514e-06
chr19:36247523-36248078	HSPB6	6	2.523e-06
chr1:117529478-117530010	PTGFRN	5	2.545e-06
chr16:85295997-85296504	LINC00311	4	2.547e-06
chr8:143833942-143834540	LYPD2	3	2.553e-06
chr7:26897182-26897715	SKAP2	7	2.561e-06
chrX:153770045-153770627	IKBKG;IKBKG;G6PD	6	2.578e-06
chr10:90611782-90612233	ANKRD22	5	2.601e-06
chr5:68710808-68711278	MARVELD2	7	2.715e-06
chr19:4539943-4540334	LRG1	4	2.736e-06
chr14:92333765-92334272	TC2N	4	2.844e-06
chr17:80833526-80834229	TBCD	4	2.971e-06
chr12:7066563-7066939	PTPN6	5	2.984e-06
chr7:151547969-151548112	PRKAG2	3	2.998e-06
chr8:28918821-28919235	KIF13B	3	3.003e-06
chr15:26044050-26044290	ATP10A	3	3.034e-06
chr17:55533142-55533390	MSI2	3	3.063e-06
chr1:11795409-11796298	AGTRAP	14	3.169e-06
chr19:3136091-3136711	GNA15	5	3.221e-06
chr8:124171115-124171422	TBC1D31	3	3.291e-06
chr8:6734962-6735560	DEFB1	4	3.297e-06
chr11:57407421-57407843	MIR130A	3	3.3e-06
chr12:772529-772983	NINJ2	5	3.362e-06
chr2:239983650-239984106	HDAC4	5	3.407e-06
chr13:114918456-114918703	RASA3	3	3.47e-06
chr21:36263347-36263809	RUNX1	3	3.491e-06
chr6:41215806-41216091	TREML5P	3	3.501e-06
chr16:28518200-28518386	IL27	3	3.519e-06
chr8:42234243-42234976	DKK4	7	3.52e-06
chr19:4950822-4950889	UHRF1	2	3.528e-06
chr6:32810224-32810834	PSMB8	6	3.629e-06
chr7:630473-630915	PRKAR1B	5	3.644e-06
chr12:117042332-117042918	MAP1LC3B2	4	3.658e-06
chr19:2607726-2607851	GNG7	3	3.706e-06
chr6:31550090-31550700	LTB	4	3.841e-06
chr14:104171259-104171841	XRCC3	4	3.876e-06
chr1:1713676-1714272	NADK	6	3.888e-06
chr5:176734343-176734859	MXD3	4	3.891e-06
chr1:26097918-26098311	MAN1C1	4	3.961e-06
chr14:22989081-22989584	DAD1	3	4.075e-06
chr3:132035647-132036068	ACPP	2	4.077e-06
chr12:113530915-113531466	DTX1	3	4.158e-06
chr6:30624016-30624770	DHX16	9	4.164e-06
chr1:1241087-1241673	ACAP3	2	4.177e-06
chr16:30721139-30721716	SRCAP	4	4.28e-06
chr16:85560739-85561303	GSE1	2	4.322e-06
chr12:14413090-14413691	ATF7IP	4	4.334e-06
chr3:114012316-114012913	PPM1L	5	4.337e-06
chr3:160475035-160475337	TIGIT	5	4.337e-06
chr20:62318426-62318589	RTEL1-TNFRSF6B;RTEL1	4	4.546e-06
chr11:75522097-75522400	LOC100506113	2	4.577e-06
chr20:47896769-47897452	SNORD12B;ZFAS1;SNORD12;ZFAS1	7	4.625e-06
chr15:67417860-67418429	SMAD3	5	4.677e-06
chr1:54562040-54562544	TCEANC2	4	4.689e-06
chr16:85518792-85519309	GSE1	8	4.692e-06
chr19:54877827-54878039	LAIR1	2	4.732e-06
chr14:25043420-25043759	CTSG	3	4.968e-06
chr17:79297435-79297619	TMEM105	3	5.082e-06
chr11:818466-819129	PNPLA2	7	5.129e-06
chr15:91427184-91427966	FES	8	5.166e-06
chr19:846117-846355	PRTN3	3	5.231e-06
chr5:156607836-156608119	ITK	3	5.242e-06
chr20:3745817-3746316	C20orf27	2	5.29e-06
chr17:77961719-77962241	TBC1D16	4	5.35e-06
chr6:10521142-10521716	GCNT2	6	5.439e-06
chr18:21452730-21453132	LAMA3	7	5.459e-06
chr17:3705631-3705876	ITGAE	3	5.524e-06
chr4:682834-683241	MFSD7	5	5.558e-06
chr20:3065343-3065583	AVP	7	5.58e-06
chr6:209712-209810	LOC285766	3	5.636e-06
chr7:158263204-158263278	PTPRN2	3	5.636e-06
chr17:78851149-78851504	RPTOR	3	5.64e-06
chr9:139927245-139927647	FUT7;C9orf139	2	5.699e-06
chr15:85574661-85575241	PDE8A	2	5.716e-06
chr17:46233714-46233946	MIR1203;SKAP1	3	5.758e-06
chr17:79228937-79229386	SLC38A10	3	5.904e-06
chr8:141599141-141599437	AGO2	5	5.941e-06
chr5:1494980-1495357	LPCAT1	5	6.201e-06
chr19:14671371-14671513	TECR	3	6.233e-06
chr8:22548006-22548953	EGR3	5	6.292e-06
chr2:394115-394573	FAM150B	5	6.339e-06
chr1:7022041-7022285	CAMTA1	4	6.635e-06
chr16:3639160-3639689	SLX4	2	6.711e-06
chr16:87866696-87866834	SLC7A5	3	6.717e-06
chr6:31846769-31847029	SLC44A4	10	6.781e-06
chr17:77755547-77755966	CBX2	2	6.803e-06
chr9:35650526-35651000	SIT1	3	7e-06
chr6:158066609-158066901	ZDHHC14	3	7.053e-06
chr21:45713704-45713720	AIRE	2	7.115e-06
chr22:43042879-43043271	CYB5R3	4	7.392e-06
chr13:113633379-113633677	MCF2L	6	7.396e-06
chr3:4856096-4856200	SH3BP5	2	7.475e-06
chr3:15311021-15311270	ITPR1	4	7.475e-06
chr11:67052509-67052993	GRK2	4	7.587e-06
chr17:4648566-4649077	ZMYND15	5	7.642e-06
chr9:132145105-132145578	LINC01503	2	7.684e-06
chr17:9862752-9863082	GAS7	9	7.761e-06
chr19:4543487-4544096	SEMA6B	4	7.804e-06
chr13:33780078-33780363	STARD13	5	7.939e-06
chr1:65730339-65730495	DNAJC6	6	7.987e-06
chr13:74805233-74805591	LINC00402	3	8.007e-06
chr1:23887324-23887817	ID3	3	8.053e-06
chr11:116706051-116706154	APOA1	3	8.135e-06
chr14:23775746-23775795	BCL2L2;BCL2L2-PABPN1	4	8.229e-06
chr5:79553267-79553607	SERINC5	3	8.306e-06
chr11:8385712-8385768	STK33	2	8.543e-06
chr18:13641529-13641895	LDLRAD4	4	8.592e-06
chr16:57391655-57392199	CCL22	4	8.901e-06
chr1:92952702-92953280	GFI1	5	8.971e-06
chr2:242810748-242811150	RTP5	4	9.212e-06
chr12:52995070-52995635	KRT72	7	9.231e-06
chr12:2734150-2734592	CACNA1C	5	9.499e-06
chr17:33825172-33825375	SLFN12L	2	9.584e-06
chr17:7742762-7742972	KDM6B	2	9.613e-06
chr7:1552941-1553445	INTS1	3	9.748e-06
chr12:6553092-6553586	CD27-AS1	4	9.825e-06
chr7:1004699-1005090	COX19	4	9.84e-06
chr4:89978251-89978567	FAM13A	3	9.979e-06
chr12:68553396-68553820	IFNG	3	1.013e-05
chr16:86018680-86018937	IRF8	3	1.022e-05
chr1:9129487-9129792	SLC2A5	4	1.024e-05
chr2:242710824-242711047	D2HGDH	3	1.033e-05
chr20:57798096-57798304	ZNF831	2	1.038e-05
chr13:114261869-114261987	TFDP1	3	1.041e-05
chr4:76996414-76996691	ART3	2	1.05e-05
chr22:51016604-51017163	CHKB-CPT1B;CPT1B	12	1.071e-05
chr20:4804581-4804719	RASSF2	3	1.085e-05
chr6:166908071-166908812	RPS6KA2	6	1.088e-05
chr7:37024552-37024714	ELMO1	2	1.096e-05
chr20:44538288-44538676	PLTP	5	1.106e-05
chr1:158149228-158149723	CD1D	3	1.112e-05
chr6:31560441-31560872	NCR3	5	1.113e-05
chr5:80528609-80529341	CKMT2;RNU5E-1;RNU5D-1	8	1.146e-05
chr11:113953462-113953839	ZBTB16	4	1.157e-05
chr8:128808017-128808555	MIR1204;PVT1	3	1.165e-05
chr16:72088244-72088623	HP	2	1.174e-05
chr8:144638852-144639364	GSDMD	3	1.184e-05
chr22:29600139-29600658	EMID1	2	1.185e-05
chr5:150678162-150678335	SLC36A3	2	1.21e-05
chr1:36785859-36786286	SH3D21	2	1.212e-05
chr5:16508920-16509324	FAM134B	5	1.26e-05
chr11:113846918-113846938	HTR3A	3	1.287e-05
chr8:145003653-145004145	PLEC	3	1.294e-05
chr1:117280833-117281443	CD2	2	1.305e-05
chr11:67777618-67777953	ALDH3B1	8	1.327e-05
chr2:63279495-63280098	OTX1	2	1.336e-05
chr7:80267619-80267944	CD36	2	1.354e-05
chr19:43969650-43969887	LYPD3	5	1.461e-05
chr7:32497799-32498108	LOC100130673	2	1.475e-05
chr12:121615078-121615202	P2RX7	2	1.48e-05
chr4:100736658-100737139	DAPP1	2	1.491e-05
chr16:2879944-2880432	ZG16B	7	1.497e-05
chr10:6214016-6214080	PFKFB3	3	1.575e-05
chr14:105154557-105155146	INF2	6	1.577e-05
chr6:127663200-127663628	ECHDC1	3	1.638e-05
chr2:60687132-60687393	BCL11A	2	1.657e-05
chr11:71725340-71725591	NUMA1;LOC100128494;NUMA1	3	1.679e-05
chr2:220074208-220074532	ABCB6;ZFAND2B	2	1.688e-05
chr17:179611-179839	RPH3AL	2	1.692e-05
chr2:218937635-218938007	RUFY4	3	1.75e-05
chr6:106546704-106546825	PRDM1	5	1.776e-05
chr11:123430575-123431163	GRAMD1B	5	1.785e-05
chr11:68081226-68081687	LRP5	3	1.79e-05
chr1:200842756-200843334	GPR25	4	1.837e-05
chr10:101297245-101297643	NKX2-3	4	1.838e-05
chr8:8820844-8821259	ERI1	4	1.873e-05
chr6:30720080-30720492	IER3	8	1.883e-05
chr10:126106425-126106615	OAT	4	1.891e-05
chr20:31591776-31592148	SUN5	2	1.936e-05
chr19:47840110-47840367	C5AR2	3	1.957e-05
chr6:32808504-32808690	PSMB8	5	1.969e-05
chr11:45825356-45825891	SLC35C1	9	1.997e-05
chr12:131590393-131590597	ADGRD1	3	2.032e-05
chr2:196398826-196399404	SLC39A10	2	2.04e-05
chr16:85116332-85116514	KIAA0513	4	2.059e-05
chr17:7482456-7482987	CD68	4	2.066e-05
chr11:64563983-64564323	MAP4K2	4	2.068e-05
chr17:75096202-75096383	SEC14L1	3	2.074e-05
chr6:130544510-130544833	SAMD3	2	2.117e-05
chr2:173508040-173508157	LOC101927759	2	2.144e-05
chr6:3025064-3025326	PDK1	2	2.144e-05
chr19:543909-544350	GZMM	3	2.147e-05
chr5:150020212-150020339	SYNPO	3	2.169e-05
chr1:155910523-155910968	RXFP4	4	2.2e-05
chr21:43221380-43221842	PRDM15	5	2.229e-05
chr1:160765919-160766536	LY9	2	2.252e-05
chr19:17877419-17877847	FCHO1	6	2.297e-05
chr11:59950068-59950526	MS4A6A	3	2.355e-05
chr18:21572622-21572749	TTC39C	4	2.368e-05
chr2:97524767-97525010	SEMA4C	4	2.386e-05
chr1:157069242-157069612	ETV3L	4	2.413e-05
chr3:151048337-151048407	MED12L	2	2.474e-05
chr12:122444450-122444622	WDR66	3	2.518e-05
chr11:613478-613793	IRF7	3	2.527e-05
chr17:80189962-80190155	SLC16A3	7	2.541e-05
chr2:241807708-241808260	AGXT	6	2.544e-05
chr16:50347766-50347896	GP5	3	2.545e-05
chr3:194119861-194120151	ADCY7	4	2.545e-05
chr17:3824384-3824498	ATP2A3	3	2.547e-05
chr6:26196580-26197072	HIST1H3D	4	2.585e-05
chr17:56355331-56355432	MPO	3	2.612e-05
chr14:89631066-89631503	FOXN3	2	2.629e-05
chr2:128458240-128458846	SFT2D3	8	2.676e-05
chr17:78753756-78754373	RPTOR	6	2.678e-05
chr8:142219329-142219445	SLC45A4	2	2.691e-05
chr8:28961315-28961357	KIF13B	3	2.709e-05
chr7:95025611-95026673	PON3	23	2.722e-05
chr9:133768931-133769185	QRFP	3	2.723e-05
chr16:89033692-89034100	CBFA2T3	5	2.731e-05
chr19:33726655-33727146	SLC7A10	4	2.74e-05
chr6:30796199-30796408	LINC00243	6	2.762e-05
chr17:29297380-29297874	RNF135	13	2.797e-05
chr20:11898478-11898852	BTBD3	4	2.848e-05
chr3:37495166-37495655	ITGA9	2	2.849e-05
chr14:23284518-23284969	SLC7A7	3	2.865e-05
chr6:32920657-32921806	HLA-DMA	5	2.873e-05
chr2:74210857-74210961	DGUOK-AS1	3	2.914e-05
chr16:88907184-88907371	GALNS	2	2.947e-05
chr12:58210661-58211194	AVIL	4	3.04e-05
chr4:174431860-174432426	SCRG1	3	3.075e-05
chr7:2681369-2681437	TTYH3	2	3.078e-05
chr8:22131675-22131900	LOC100507071	2	3.103e-05
chr7:5518392-5518919	FBXL18	3	3.114e-05
chr11:62211788-62212196	AHNAK	5	3.117e-05
chr2:11885266-11885561	LPIN1	3	3.127e-05
chr1:24229232-24229683	CNR2	5	3.135e-05
chr4:40632723-40633270	RBM47	5	3.202e-05
chr1:166916762-166917268	ILDR2	5	3.231e-05
chr1:161091682-161091981	DEDD;NIT1	2	3.233e-05
chr6:32819911-32819965	TAP1	3	3.238e-05
chr20:31351813-31352400	DNMT3B	3	3.264e-05
chr10:80853937-80854036	ZMIZ1	3	3.281e-05
chr6:11771473-11771841	ADTRP	4	3.399e-05
chr16:81527107-81527505	CMIP	6	3.409e-05
chr2:241562085-241562651	GPR35	5	3.428e-05
chr13:31019673-31020219	HMGB1	4	3.467e-05
chr16:85937106-85937497	IRF8	2	3.516e-05
chrX:53310660-53311102	IQSEC2	5	3.547e-05
chr3:155421735-155422130	PLCH1	5	3.556e-05
chr7:1127420-1127768	GPER1;GPER1;C7orf50	3	3.585e-05
chr17:75318655-75318883	40057	2	3.612e-05
chr2:96808802-96809175	DUSP2	2	3.632e-05
chr4:76480681-76481300	C4orf26	6	3.65e-05
chr22:45125218-45125667	PRR5;PRR5-ARHGAP8	4	3.741e-05
chr16:1521617-1521677	CLCN7	3	3.766e-05
chr2:85640762-85641255	CAPG	6	3.806e-05
chr3:58652346-58652898	FAM3D	3	3.829e-05
chr18:61557687-61557736	SERPINB2	2	3.858e-05
chr6:32942205-32942809	BRD2	9	3.895e-05
chr1:110166563-110166665	AMPD2	3	3.905e-05
chr11:117947555-117947998	TMPRSS4;TMPRSS4;TMPRSS4-AS1	6	3.911e-05
chr8:142245164-142245478	SLC45A4	2	3.911e-05
chr11:118810606-118810924	UPK2	2	3.963e-05
chr6:108883330-108883910	FOXO3	2	4.142e-05
chr6:15244618-15244879	JARID2	4	4.146e-05
chr4:8230689-8230848	SH3TC1	3	4.19e-05
chr6:11779817-11779942	ADTRP	3	4.2e-05
chr11:59633874-59634277	TCN1	4	4.224e-05
chr1:204328843-204329511	PLEKHA6	9	4.23e-05
chr12:8211214-8211392	C3AR1	2	4.268e-05
chr10:94451736-94452312	HHEX	3	4.293e-05
chr10:22608674-22608952	COMMD3;COMMD3-BMI1	3	4.412e-05
chr12:29303160-29303220	FAR2	3	4.449e-05
chr17:46622012-46622900	HOXB2;HOXB-AS1	11	4.51e-05
chr5:176759081-176759171	LMAN2	2	4.527e-05
chr4:101438804-101439229	EMCN	2	4.53e-05
chr1:37937403-37937946	LINC01137	2	4.61e-05
chr3:49170727-49171344	LAMB2	7	4.642e-05
chr7:5523636-5523692	FBXL18	2	4.679e-05
chr8:37731969-37732225	RAB11FIP1	3	4.757e-05
chr7:157090031-157090147	UBE3C	2	4.768e-05
chr12:29376421-29376873	FAR2	4	4.794e-05
chr19:5288214-5288632	PTPRS	2	4.832e-05
chrX:133955434-133955536	FAM122C	2	4.844e-05
chr4:7637501-7637534	SORCS2	2	4.849e-05
chr8:1708438-1708527	LOC101927752	3	4.852e-05
chr3:71730677-71731212	EIF4E3	2	4.884e-05
chr2:238578376-238578492	LRRFIP1	3	4.919e-05
chr17:57915665-57915774	VMP1	4	4.996e-05
chr1:9224003-9224199	MIR34AHG	2	5.024e-05
chr2:43188839-43188941	LINC01819	3	5.116e-05
chr1:27849102-27849296	AHDC1	3	5.123e-05
chr1:200983238-200983314	KIF21B	2	5.137e-05
chr22:45072588-45073166	PRR5	7	5.178e-05
chr16:57125654-57125837	CPNE2	5	5.231e-05
chr2:8422236-8422333	LINC00299	3	5.236e-05
chr7:4832112-4832536	AP5Z1	5	5.241e-05
chr3:184297380-184297523	EPHB3	3	5.551e-05
chr22:37584018-37584442	C1QTNF6	3	5.557e-05
chr3:14319984-14320524	LINC01267	2	5.558e-05
chr4:81119178-81119474	PRDM8	5	5.581e-05
chr19:1271019-1271372	CIRBP	6	5.607e-05
chr13:29148952-29149133	FLT1	2	5.8e-05
chr17:62777761-62778414	ARHGAP27P1-BPTFP1-KPNA2P3	7	5.823e-05
chr7:120629316-120629639	CPED1	3	5.834e-05
chr17:46653711-46654331	HOXB3;HOXB4	3	5.983e-05
chr3:194875931-194876450	XXYLT1	2	6.397e-05
chrX:40004432-40004482	BCOR	2	6.454e-05
chr10:88717364-88717927	SNCG;MMRN2	4	6.56e-05
chr12:111840792-111841025	SH2B3	3	6.646e-05
chr12:25541364-25541566	LMNTD1	2	6.655e-05
chr3:32509018-32509544	CMTM7	9	6.68e-05
chr6:28887247-28887285	TRIM27	2	6.723e-05
chr22:50052294-50052408	C22orf34	3	6.734e-05
chr19:14089284-14089712	RFX1	3	6.769e-05
chr17:72462417-72462985	CD300A	5	6.902e-05
chr11:2406923-2407268	CD81	3	6.993e-05
chr9:140022932-140023417	GRIN1	2	7.009e-05
chr16:27237122-27237720	NSMCE1	3	7.409e-05
chr2:32490766-32490836	NLRC4	2	7.445e-05
chr11:1884988-1885098	LSP1	2	7.464e-05
chr1:27687074-27687696	MAP3K6	5	7.468e-05
chr17:77763166-77763498	CBX2	3	7.502e-05
chr16:87588559-87588894	LOC101928737	3	7.505e-05
chr10:114575091-114575682	VTI1A	2	7.521e-05
chr5:157282503-157282618	CLINT1	2	7.633e-05
chr6:2940619-2940958	SERPINB6	2	7.692e-05
chr16:81666633-81667168	CMIP	2	7.87e-05
chr2:231742734-231743194	ITM2C	2	8.014e-05
chr19:52390810-52391368	ZNF649-AS1;ZNF577;ZNF577	7	8.025e-05
chr3:71276214-71276337	FOXP1	2	8.087e-05
chr2:66671478-66671728	MEIS1	3	8.112e-05
chr1:156095882-156096302	LMNA	4	8.32e-05
chr4:10022984-10023202	SLC2A9	2	8.341e-05
chr17:80581805-80581926	WDR45B	2	8.419e-05
chr20:55967678-55968295	RBM38	2	8.51e-05
chr10:73497514-73497773	C10orf105;CDH23	4	8.549e-05
chr10:8103415-8103674	GATA3	2	8.6e-05
chr4:10101400-10101554	WDR1	2	8.653e-05
chr15:58844359-58844584	LIPC	3	8.707e-05
chr2:231090329-231090746	SP110;SP140	5	9.039e-05
chr11:2677341-2677769	KCNQ1;KCNQ1OT1	2	9.084e-05
chr4:38138950-38139046	TBC1D1	2	9.184e-05
chr17:9967417-9967500	GAS7	3	9.473e-05
chr6:159462964-159463301	TAGAP	4	9.54e-05
chr4:174411279-174411724	SCRG1	2	9.612e-05
chr20:19915716-19916088	RIN2	7	9.726e-05
chr5:139040546-139041015	CXXC5	5	9.808e-05
chr19:3387811-3388048	NFIC	3	9.911e-05
chr6:6900945-6901066	RREB1	3	0.0001002
chr12:25102072-25102522	BCAT1	6	0.0001008
chr1:153363020-153364021	S100A8	4	0.0001043
chr10:134221633-134222219	PWWP2B	4	0.000106
chrX:39863822-39864207	BCOR	2	0.0001064
chr16:84650202-84650331	COTL1	2	0.000107
chr16:11348611-11348685	SOCS1	3	0.0001082
chr2:241644188-241644241	AQP12A	2	0.0001107
chr12:123469284-123469670	PITPNM2	3	0.0001124
chr16:4731821-4732974	MGRN1	4	0.0001141
chr17:41857603-41857927	C17orf105	4	0.0001162
chr2:160473062-160473529	LOC643072;BAZ2B	3	0.0001169
chr2:71132993-71133503	VAX2	2	0.0001183
chr1:20914028-20914323	CDA	2	0.0001184
chr7:73442282-73442532	ELN	6	0.0001222
chr16:57701317-57702000	ADGRG3	3	0.0001227
chr17:40438312-40438512	STAT5A	3	0.0001239
chr5:1555791-1555888	SDHAP3	3	0.0001242
chr17:8869948-8869962	PIK3R5	2	0.0001265
chr1:64937345-64937529	CACHD1	3	0.0001343
chr17:66452343-66452568	PRKAR1A;WIPI1;WIPI1;WIPI1	2	0.0001353
chr5:177889945-177890048	COL23A1	2	0.000137
chr1:160708987-160709240	SLAMF7	3	0.0001415
chr16:1519785-1519974	CLCN7	2	0.0001427
chr16:3559551-3559688	CLUAP1	3	0.0001441
chr10:130832268-130832394	MGMT	3	0.00015
chr1:235105604-235105873	LOC101927851	3	0.0001605
chr15:31689509-31689707	KLF13	3	0.0001635
chr1:153538406-153539059	S100A2	3	0.0001692
chr10:129794994-129795004	PTPRE	2	0.0001711
chr2:240225062-240225143	HDAC4	2	0.0001785
chr7:971027-971131	ADAP1	2	0.0001802
chrX:65238507-65238738	MIR223	3	0.0001806
chr18:43915662-43915902	RNF165	2	0.000187
chr2:27614142-27614311	PPM1G	2	0.0001897
chr17:74024829-74024967	EVPL	2	0.0001939
chr22:37655614-37655775	RAC2	2	0.000195
chr9:135936732-135936902	CEL	2	0.0001983
chr10:25010738-25010880	ARHGAP21	2	0.000201
chr12:125223502-125223680	SCARB1	4	0.0002012
chr20:24974362-24974514	APMAP	2	0.0002034
chr10:3138418-3138535	PFKP	3	0.0002106
chr4:1076041-1076248	RNF212	2	0.0002212
chr5:598724-598907	LOC100996325	3	0.0002294
chr1:27902069-27902688	AHDC1	3	0.0002308
chr6:3848218-3848635	FAM50B	4	0.0002348
chr19:51628115-51628122	SIGLEC9	2	0.0002432
chr17:79877314-79877390	MAFG	2	0.0002622
chr22:29729206-29729348	SNORD125;MIR3653;AP1B1	4	0.0002832
chr11:69240805-69240845	LOC102724265	2	0.0002945
chr22:44575802-44576382	PARVG	3	0.0003005
chr9:127018815-127018841	NEK6	2	0.0003056
chr15:93128681-93128778	LINC00930	3	0.0003165
chr19:947612-947766	ARID3A	3	0.0003251
chr1:149903180-149903316	MTMR11	3	0.0003309
chr8:6481582-6481609	MCPH1-AS1;MCPH1	2	0.0003347
chr5:137474830-137475380	NME5	7	0.000347
chr1:2949633-2949674	ACTRT2	3	0.0003523
chr13:113540400-113540632	ATP11A	4	0.0003534
chr12:1608961-1609742	LINC00942	2	0.0003767
chr4:56718320-56718366	EXOC1	2	0.0004077
chr17:29152934-29152969	CRLF3	2	0.0004095
chr3:129024601-129024713	HMCES	3	0.0004201
chr7:25897344-25898297	MIR148A	6	0.0004259
chr7:97875259-97875334	TECPR1	3	0.0004364
chr4:1304836-1305114	MAEA	2	0.0004619
chr12:123753186-123753273	CDK2AP1	3	0.0004775
chr8:1870722-1870799	ARHGEF10	2	0.0005106
chr2:179395885-179395936	TTN-AS1;MIR548N;TTN	3	0.0005312
chr7:151328093-151328117	PRKAG2	2	0.0005566
chr1:111769133-111770275	CHI3L2	4	0.0006011
chr20:62715756-62716333	OPRL1	6	0.0006019
chr17:1686671-1686738	SMYD4	2	0.0006324
chr3:4794020-4794083	ITPR1	3	0.0007022
chr5:969899-969940	LOC100506688	3	0.0007502
chr1:101184304-101184333	VCAM1	2	0.0008505
chr7:4752983-4753003	FOXK1	2	0.0008732
chr2:219233544-219233651	CATIP	2	0.0009408
chr10:134429846-134429870	INPP5A	2	0.00101
chr17:33866067-33866074	SLFN14	3	0.001023
chr13:107143980-107144037	EFNB2	3	0.001036
chr22:27014006-27014549	CRYBB1	4	0.001074
chr6:166856056-166856095	RPS6KA2	2	0.001213
chr8:21914287-21914525	DMTN	2	0.001255
chr1:225998870-225999184	EPHX1	2	0.001269
chr17:3907349-3907471	ZZEF1	2	0.001274
chr17:202588-202760	RPH3AL	4	0.001303
chr14:39734964-39735212	MIA2;LOC100288846	2	0.001409
chr15:22915986-22915993	CYFIP1	2	0.001478
chr17:79361650-79361743	LOC100130370	2	0.00153
chr7:101571203-101571220	CUX1	2	0.001733
chr19:55385581-55385588	FCAR	2	0.002206
chr14:81893829-81893936	STON2	3	0.00225
chr8:145086659-145086715	SPATC1	2	0.002511
chr12:1922058-1922068	CACNA2D4	2	0.002668
chr19:14049294-14049579	PODNL1	3	0.002784
chr2:98340425-98340656	ZAP70	3	0.002983
chr17:80870107-80870164	TBCD	2	0.003128
chr6:52858998-52859108	GSTA4	3	0.0033
chr2:238599734-238599762	LRRFIP1	2	0.003432
chr1:204183060-204183530	GOLT1A	7	0.003703
chr2:169939873-169939877	DHRS9	2	0.00434
chr2:29149895-29149903	WDR43	2	0.004346
chr16:788035-788185	NARFL	3	0.004401
chr16:68270129-68270632	ESRP2	5	0.004634
chr11:822397-822403	PNPLA2	2	0.004764
chr16:85881624-85882098	COX4I1	4	0.004817
chr1:36787356-36787933	EVA1B	2	0.005619
chr11:1872753-1872757	LSP1	2	0.006679
chr16:1538740-1538804	PTX4	2	0.007677
chr6:167535909-167536185	CCR6	6	0.008404
chr11:2308362-2308488	C11orf21	2	0.008514
chr8:22561149-22561239	PEBP4	3	0.009189
chr4:3374909-3375145	RGS12	2	0.01591
chr11:128694303-128694680	FLI1	3	0.01681
chr15:89939252-89939510	MIR9-3HG	2	0.02079
chr7:100239172-100239308	TFR2	3	0.02099
chr16:4421445-4421604	CORO7;CORO7;CORO7-PAM16	3	0.02162
chr8:29210580-29210801	DUSP4	4	0.02169
chr1:207082828-207082947	FCMR	3	0.02314
chr7:150038502-150038599	RARRES2	2	0.02338
chr3:47050950-47051342	NBEAL2	2	0.02519
chr1:92414221-92414521	BRDT	4	0.02624
chr6:29944093-29944131	HCG9	2	0.02877
chr1:156261298-156261404	TMEM79	3	0.03532
chr10:114713024-114713188	TCF7L2	3	0.03546
chr5:179220545-179220821	LTC4S	4	0.04038
chr8:72757787-72757828	MSC-AS1	2	0.04383
chr22:46449498-46449982	PRR34;PRR34-AS1	5	0.04606
chr7:4765095-4765313	FOXK1	2	0.04793

## Sheet: Supplementary Table S3
ID	Name	nGenes	nTest	P value
GO:0002376	immune system process	1860	444	9.50874e-24
GO:0009611	response to wounding	1031	269	1.16888e-19
GO:0050900	leukocyte migration	219	74	1.11173e-14
GO:0048584	positive regulation of response to stimulus	1392	324	6.09548e-13
GO:0050776	regulation of immune response	711	181	1.12777e-12
GO:0050778	positive regulation of immune response	434	121	4.50094e-12
GO:0001775	cell activation	604	156	1.84456e-11
GO:1902531	regulation of intracellular signal transduction	1296	308	2.16966e-11
GO:0080134	regulation of response to stress	865	203	1.47708e-10
GO:0031347	regulation of defense response	489	122	8.61331e-10
GO:0002694	regulation of leukocyte activation	358	98	8.86441e-10
GO:0001817	regulation of cytokine production	456	115	9.39851e-10
GO:0030228	lipoprotein particle receptor activity	14	10	5.36495e-09
GO:0002697	regulation of immune effector process	252	73	5.76453e-09
GO:0006897	endocytosis	374	102	8.7618e-09
GO:0040011	locomotion	1070	255	8.85142e-09
GO:0070887	cellular response to chemical stimulus	1925	403	1.49432e-08
GO:0035556	intracellular signal transduction	1497	333	2.29477e-08
GO:0042035	regulation of cytokine biosynthetic process	99	34	4.01498e-08
GO:1901700	response to oxygen-containing compound	1139	255	6.03857e-08
GO:0002706	regulation of lymphocyte mediated immunity	90	32	2.23522e-07
GO:0098552	side of membrane	293	78	3.32512e-07
GO:0044126	regulation of growth of symbiont in host	18	10	3.67191e-07
GO:0044130	negative regulation of growth of symbiont in host	18	10	3.67191e-07
GO:0044144	modulation of growth of symbiont involved in interaction with host	18	10	3.67191e-07
GO:0044146	negative regulation of growth of symbiont involved in interaction with host	18	10	3.67191e-07
GO:0032318	regulation of Ras GTPase activity	225	70	4.05514e-07
GO:0043406	positive regulation of MAP kinase activity	192	56	5.42241e-07
GO:0051336	regulation of hydrolase activity	945	219	7.93986e-07
GO:0030675	Rac GTPase activator activity	16	10	1.23068e-06
GO:0006468	protein phosphorylation	529	133	1.41e-06
GO:0030029	actin filament-based process	396	108	1.48427e-06
GO:0012501	programmed cell death	1064	232	1.55265e-06
GO:0038024	cargo receptor activity	64	23	1.75239e-06
GO:0050871	positive regulation of B cell activation	60	22	1.87958e-06
GO:0006796	phosphate-containing compound metabolic process	1822	378	1.9418e-06
GO:0001816	cytokine production	103	32	2.5894e-06
GO:0045639	positive regulation of myeloid cell differentiation	71	26	2.85943e-06
GO:0009986	cell surface	525	121	2.93332e-06
GO:0032103	positive regulation of response to external stimulus	175	48	3.15631e-06
GO:0043085	positive regulation of catalytic activity	1001	221	3.27334e-06
GO:0001525	angiogenesis	286	77	3.7529e-06
GO:0042470	melanosome	98	32	4.00364e-06
GO:0048770	pigment granule	98	32	4.00364e-06
GO:0031982	vesicle	1129	240	4.51529e-06
GO:0007015	actin filament organization	128	41	5.20372e-06
GO:0032649	regulation of interferon-gamma production	72	24	6.65483e-06
GO:0060191	regulation of lipase activity	119	39	7.98394e-06
GO:0032655	regulation of interleukin-12 production	46	17	1.00028e-05
GO:0032496	response to lipopolysaccharide	222	57	1.01793e-05
GO:0005102	receptor binding	1243	252	2.27269e-05
GO:0048535	lymph node development	15	8	2.4654e-05
GO:2000116	regulation of cysteine-type endopeptidase activity	195	52	2.4671e-05
GO:0045806	negative regulation of endocytosis	30	13	2.78654e-05
GO:0045577	regulation of B cell differentiation	21	10	2.83928e-05
GO:0005088	Ras guanyl-nucleotide exchange factor activity	116	41	2.91944e-05
GO:0045058	T cell selection	34	15	3.62929e-05
GO:0045073	regulation of chemokine biosynthetic process	13	7	3.91449e-05
GO:0050730	regulation of peptidyl-tyrosine phosphorylation	179	49	4.87509e-05
GO:0046632	alpha-beta T cell differentiation	39	15	6.11873e-05
GO:0035924	cellular response to vascular endothelial growth factor stimulus	27	12	6.13735e-05
GO:0030219	megakaryocyte differentiation	15	8	7.1732e-05
GO:0045121	membrane raft	210	57	7.43085e-05
GO:0030010	establishment of cell polarity	65	25	8.39666e-05
GO:0002861	regulation of inflammatory response to antigenic stimulus	20	9	8.6082e-05
GO:0002244	hematopoietic progenitor cell differentiation	49	18	9.39598e-05
GO:0002532	production of molecular mediator involved in inflammatory response	14	7	9.64596e-05
GO:0016323	basolateral plasma membrane	178	48	0.000107478
GO:0005178	integrin binding	92	30	0.000109512
GO:0042832	defense response to protozoan	17	8	0.000114241
GO:0002544	chronic inflammatory response	14	7	0.000131334
GO:0032403	protein complex binding	648	149	0.00015993
GO:0097191	extrinsic apoptotic signaling pathway	91	27	0.000164397
GO:0045346	regulation of MHC class II biosynthetic process	12	6	0.000186295
GO:0051402	neuron apoptotic process	36	14	0.000205495
GO:0042730	fibrinolysis	19	8	0.000208884
GO:0008373	sialyltransferase activity	20	9	0.000216267
GO:0010623	developmental programmed cell death	27	11	0.000239061
GO:0030947	regulation of vascular endothelial growth factor receptor signaling pathway	30	12	0.000333582
GO:0021535	cell migration in hindbrain	13	7	0.000495428
GO:0000287	magnesium ion binding	183	49	0.000495886
GO:0043209	myelin sheath	39	15	0.000515721
GO:0030674	protein binding	128	37	0.000527185
GO:1900407	regulation of cellular response to oxidative stress	19	8	0.000538228
GO:0016641	oxidoreductase activity	16	7	0.000597808
GO:0019207	kinase regulator activity	135	37	0.000618579
GO:0048471	perinuclear region of cytoplasm	525	116	0.000622974
GO:0019865	immunoglobulin binding	18	7	0.000642628
GO:0050706	regulation of interleukin-1 beta secretion	20	8	0.000647088
GO:0014065	phosphatidylinositol 3-kinase signaling	22	10	0.000651649
GO:0032495	response to muramyl dipeptide	12	6	0.000660501
GO:0045787	positive regulation of cell cycle	126	35	0.00071991
GO:0097066	response to thyroid hormone	17	7	0.000740501
GO:0090382	phagosome maturation	48	15	0.000767347
GO:0048537	mucosal-associated lymphoid tissue development	12	6	0.00077566
GO:0051452	intracellular pH reduction	20	8	0.000777355
GO:0055085	transmembrane transport	874	177	0.000827129
GO:0034219	carbohydrate transmembrane transport	21	8	0.000898844
GO:0008655	pyrimidine-containing compound salvage	10	5	0.000907215
GO:0018210	peptidyl-threonine modification	43	15	0.000919177
GO:0009112	nucleobase metabolic process	66	19	0.000933761
GO:0043548	phosphatidylinositol 3-kinase binding	23	10	0.00101515
GO:0005768	endosome	628	133	0.00101765
GO:0010959	regulation of metal ion transport	224	56	0.0011735
GO:0002102	podosome	18	8	0.00126607
GO:0033962	cytoplasmic mRNA processing body assembly	10	5	0.00138024
GO:0019471	4-hydroxyproline metabolic process	10	5	0.0014354
GO:0050786	RAGE receptor binding	11	5	0.00143921
GO:0034767	positive regulation of ion transmembrane transport	24	10	0.0015317
GO:0050832	defense response to fungus	24	8	0.00183817
GO:0015248	sterol transporter activity	14	6	0.00187423
GO:0006107	oxaloacetate metabolic process	10	5	0.00189939
GO:2000353	positive regulation of endothelial cell apoptotic process	10	5	0.00197312
GO:0001772	immunological synapse	25	9	0.00197929
GO:0016572	histone phosphorylation	19	8	0.00203861
GO:0015850	organic hydroxy compound transport	93	25	0.00204059
GO:0010893	positive regulation of steroid biosynthetic process	12	6	0.00212552
GO:2000194	regulation of female gonad development	10	5	0.00216891
GO:0044243	multicellular organismal catabolic process	79	24	0.00218217
GO:0006970	response to osmotic stress	61	18	0.00220133
GO:0032892	positive regulation of organic acid transport	22	8	0.00225279
GO:0000323	lytic vacuole	449	98	0.00230914
GO:0005764	lysosome	449	98	0.00230914
GO:0004709	MAP kinase kinase kinase activity	24	9	0.00238371
GO:0072350	tricarboxylic acid metabolic process	15	6	0.00247087
GO:0005912	adherens junction	212	56	0.00260232
GO:0048599	oocyte development	33	12	0.00265671
GO:0008289	lipid binding	561	117	0.00275808
GO:0050840	extracellular matrix binding	44	14	0.002764
GO:0034364	high-density lipoprotein particle	27	9	0.00277031
GO:0008354	germ cell migration	11	5	0.00288604
GO:0042162	telomeric DNA binding	17	7	0.00316402
GO:0060211	regulation of nuclear-transcribed mRNA poly(A) tail shortening	10	5	0.00316896
GO:0060213	positive regulation of nuclear-transcribed mRNA poly(A) tail shortening	10	5	0.00316896
GO:2000060	positive regulation of protein ubiquitination involved in ubiquitin-dependent protein catabolic process	13	6	0.00317685
GO:0010181	FMN binding	15	6	0.00328559
GO:0000979	RNA polymerase II core promoter sequence-specific DNA binding	30	11	0.00354674
GO:0009081	branched-chain amino acid metabolic process	23	8	0.00357648
GO:0005844	polysome	28	10	0.0038544
GO:1900739	regulation of protein insertion into mitochondrial membrane involved in apoptotic signaling pathway	25	9	0.003932
GO:1900740	positive regulation of protein insertion into mitochondrial membrane involved in apoptotic signaling pathway	25	9	0.003932
GO:0055094	response to lipoprotein particle	11	5	0.00428043
GO:0005242	inward rectifier potassium channel activity	22	8	0.00431634
GO:0070265	necrotic cell death	16	6	0.00439159
GO:0060260	regulation of transcription initiation from RNA polymerase II promoter	15	6	0.00449219
GO:0060986	endocrine hormone secretion	11	5	0.00473155
GO:0032794	GTPase activating protein binding	14	6	0.00483696
GO:0007617	mating behavior	22	8	0.00491375
GO:0036065	fucosylation	12	5	0.00492858
GO:0034045	pre-autophagosomal structure membrane	11	5	0.00501385
GO:0045814	negative regulation of gene expression	29	10	0.00514517
GO:0006768	biotin metabolic process	10	5	0.00596288
GO:0097150	neuronal stem cell maintenance	11	5	0.00619804
GO:0043531	ADP binding	27	10	0.00643878
GO:0061029	eyelid development in camera-type eye	11	5	0.00698845
GO:0005520	insulin-like growth factor binding	25	9	0.00722755
GO:0060259	regulation of feeding behavior	13	5	0.00727242
GO:0004521	endoribonuclease activity	46	13	0.00741006
GO:0032836	glomerular basement membrane development	11	5	0.00780504
GO:0042149	cellular response to glucose starvation	16	6	0.00819532
GO:0045930	negative regulation of mitotic cell cycle	25	9	0.00844824
GO:0001608	G-protein coupled nucleotide receptor activity	10	4	0.00929849
GO:0045028	G-protein coupled purinergic nucleotide receptor activity	10	4	0.00929849
GO:0009303	rRNA transcription	20	7	0.00983644
GO:0043954	cellular component maintenance	16	6	0.0103102
GO:0006356	regulation of transcription from RNA polymerase I promoter	13	5	0.0107522
GO:0015924	mannosyl-oligosaccharide mannosidase activity	10	4	0.0179125

## Sheet: Supplementary Table S4
	n	BL	POD1	P value (POD1-BL)	POD4/7	P value (POD4/7-BL)
Alanine amino transferase (iu/l)	13	15.2±3.8	17.2±6.7	0.329485	28.1±14.3	0.0156433
Total bilirubin (µmol/l)	13	8.2±4.3	13.3±6.0	0.0041934	8.9±3.2	0.575316
Alkaline phosphatase (iu/l)	13	82.8±22.7	66.9±23.8	1.1453e-05	99.9±43.7	0.197375
Albumin (g/l)	17	44.2±3.7	35.6±2.9	1.18809e-10	37.4±3.8	3.03574e-07
Sodium (mEq/l)	26	137.9±3.9	135.7±3.6	0.000241018	135.7±4.5	0.0217894
Potassium (mEq/l)	25	4.4±0.4	4.4±0.6	0.534295	4.4±0.4	0.543723
Urea (mmol/l)	21	6.9±2.3	6.3±2.5	0.174349	7.2±5.0	0.85002
Creatine (µmol/l)	26	85.5±31.3	85.8±38.9	0.960573	84.8±33.0	0.886201
GFR (ml/min/1.73m2)	26	68.3±16.5	68.8±17.9	0.839513	69.2±18.2	0.795315
Hemoglobin (g/l)	26	123.4±17.6	102.7±14.6	5.3286e-09	103.3±13.0	1.26488e-06
Hematocrit (%)	26	36.9±5.0	30.6±4.5	6.16202e-09	30.0±5.6	5.52413e-06
Red blood cell count (*10E6/µl )	26	4.04±0.53	3.38±0.53	3.23797e-09	3.42±0.49	1.69872e-06
Platelets (*1.000/µl )	26	247.5±73.9	212.5±71.1	8.66358e-07	291.4±96.8	0.000884648
White blood cell count (*1.000/µl )	26	9.73±3.82	11.35±3.43	0.0407821	8.65±2.51	0.106833
Neutrophil count (*1.000/µl )	26	7.57±3.76	9.33±3.12	0.0300357	6.26±2.07	0.0640434
Lymphocyte count (*1.000/µl )	26	1.28±0.47	1.11±0.55	0.0234482	1.34±0.60	0.555165
Monocyte count (*1.000/µl )	26	0.68±0.35	0.85±0.38	0.00564246	0.70±0.24	0.752282
Eosinophil count (*1.000/µl )	26	0.15±0.16	0.04±0.07	0.00403418	0.29±0.16	5.9382e-06
Basophil count (*1.000/µl )	26	0.05±0.05	0.02±0.04	0.00208247	0.05±0.05	1

## Sheet: Supplementary Table S5
	BL	POD1	P value (POD1-BL)	POD4/7	P value (POD4/7-BL)
Plasma blasts	1.25±0.25	1.38±0.28	0.0227506	1.26±0.34	0.804639
CD8+CD28-CD45RA- T cells	9.27±9.67	9.28±12.29	0.997175	4.83±16.11	0.0886542
Naive CD8 T cells	143.7±64.1	130.8±60.8	0.0495747	145.6±70.2	0.848938
Naive CD4 T cells	521±214	495±223	0.116359	558±227	0.146622
CD8 T cells	0.082±0.058	0.064±0.041	0.0121765	0.058±0.047	0.000695255
CD4T cells	0.34±0.13	0.29±0.14	0.00118779	0.36±0.14	0.509032
Natural killer cells	0.165±0.094	0.130±0.087	0.00597051	0.119±0.068	0.00302591
B cells	0.070±0.071	0.065±0.072	0.265104	0.078±0.053	0.240154
Monocytes	0.30±0.13	0.41±0.16	4.42803e-05	0.36±0.14	0.0413074
Est Lym/Mono (n = 26)*1	2.72±1.73	2.03±2.22	0.0309013	2.67±2.57	0.916277
Act Lym/Mono (n = 26)*2	2.31±1.46	1.62±1.41	0.000388891	2.10±1.08	0.443623

## Sheet: Supplementary Table S6
Illumina 450K probe	Position	UCSC gene reference	GREAT annotation	BL DNAm	DNAm change	P value
cg26022992	chr1:145507616	RBM8A	RBM8A (+60)	0.0824475	0.0203556	1.02438e-08
cg06544731	chr1:24738219		NIPAL3 (-4025)	0.679694	0.0381245	3.49791e-08
cg09060469	chr1:204912595	NFASC;NFASC;NFASC;NFASC;NFASC;NFASC	CNTN2 (-99744), NFASC (+114814)	0.787257	0.02376	3.66225e-08
cg25715328	chr19:9649297	ZNF426;ZNF426	ZNF426 (+5)	0.045201	-0.00783043	4.49392e-08
cg17176946	chr11:108811287	DDX10	C11orf87 (-481558), DDX10 (+275472)	0.871057	-0.0198015	5.13126e-08
cg26426898	chr20:709094		SCRT2 (-52272), C20orf54 (+40133)	0.404081	-0.0271806	7.15474e-08
cg09670701	chr15:34876396	GOLGA8B	GOLGA8B (-48175), GJD2 (+170292)	0.0572051	0.00826688	8.19092e-08
cg01738412	chr7:87505461	SLC25A40;SLC25A40;DBF4	DBF4 (-82), SLC25A40 (+230)	0.0494148	-0.00656224	1.256e-07
cg10725932	chr11:71934276		INPPL1 (-1605)	0.0594351	-0.00878896	1.27222e-07
cg15708373	chr8:81397789	ZBTB10;ZBTB10	ZBTB10 (-658)	0.0442477	0.00750276	1.38903e-07
cg08174577	chr2:52007582		NRXN1 (-747909)	0.873358	0.0128772	1.60266e-07
cg03898802	chr21:37617652	DOPEY2	MORC3 (-74834), DOPEY2 (+80814)	0.87452	0.0191934	2.10374e-07
cg23600372	chr12:56036796		METTL7B (-38533), OR10P1 (+6121)	0.585675	-0.0496584	2.26455e-07
cg15412772	chr17:38175389	MED24;MED24	CSF3 (+3776), MED24 (+35499)	0.741488	-0.0296106	3.05462e-07
cg01242400	chr20:62366250	ZGPAT;ZGPAT;ZGPAT	SLC2A4RG (-4960), LIME1 (-882)	0.721856	0.0168648	3.42084e-07
cg23893332	chr14:94576048	IFI27;IFI27	IFI27 (-1030)	0.592316	-0.0346468	3.84869e-07
cg27035251	chr19:17958825	JAK3;JAK3	JAK3 (+15)	0.0914689	-0.0100654	4.22161e-07
cg10458392	chr19:3600539	TBXA2R;TBXA2R	TBXA2R (+6291), HMG20B (+27597)	0.727387	0.0212421	4.27621e-07
cg23679478	chr12:110841619	ANAPC7;ANAPC7	ANAPC7 (-85)	0.0820321	-0.0124614	4.65579e-07
cg19674350	chr21:43229429	PRDM15;PRDM15	RIPK4 (-42181), PRDM15 (+70161)	0.815835	0.029975	4.78016e-07
cg26381048	chr12:132632420	NOC4L	DDX51 (-3541), NOC4L (+3428)	0.939899	0.00788594	5.17756e-07
cg05310784	chr4:83298502		HNRNPD (-3354)	0.938798	-0.011129	5.27871e-07
cg08689784	chr19:9420290		ZNF699 (-4496)	0.0543994	-0.00740996	5.44966e-07
cg18325315	chr7:73897230	GTF2IRD1;GTF2IRD1	GTF2I (-174799), GTF2IRD1 (+29111)	0.698703	-0.0303361	5.95249e-07
cg05453411	chr16:89300123		ZNF778 (+16013), ANKRD11 (+256845)	0.489881	-0.0272374	6.36538e-07
cg18767321	chr22:39096505	JOSD1	JOSD1 (-47)	0.140562	-0.0168592	6.45886e-07
cg07281377	chr16:1113891		SSTR5 (-8864), SOX8 (+82084)	0.956041	-0.00957821	7.75811e-07
cg11727338	chr10:641626	DIP2C	DIP2C (+93981), ZMYND11 (+415693)	0.794039	0.0324381	7.76799e-07
cg14078789	chr9:5650737	KIAA1432	KIAA1432 (+21619), ERMP1 (+182343)	0.878907	-0.0306088	7.81846e-07
cg17283039	chr22:29787625		AP1B1 (-3054)	0.760703	-0.0252782	7.85204e-07
cg08851837	chr16:57558820	CCDC102A	DOK4 (-38436), GPR114 (-17780)	0.671477	-0.0324601	8.40691e-07
cg19866433	chr1:15685238	FHAD1	EFHD2 (-51152), TMEM51 (+205010)	0.847562	-0.0192564	9.03469e-07
cg27131607	chr17:61851115	DDX42;CCDC47;DDX42	DDX42 (-451), CCDC47 (-28)	0.247978	-0.0359277	9.76946e-07
cg12587618	chr11:1979879		MRPL23 (+11378), IGF2 (+182461)	0.879934	0.0167831	1.05652e-06
cg21604660	chr5:54469045	CDC20B;MIR449C;CDC20B;CDC20B	GPX8 (+13062), IDAS (+54097)	0.0802937	-0.0127308	1.08384e-06
cg18175470	chr10:62150864	ANK3	ANK3 (-1231)	0.848084	-0.0297297	1.13777e-06
cg00782697	chr10:134454481	INPP5A	INPP5A (+103129), NKX6-2 (+145055)	0.951518	-0.0113316	1.14343e-06
cg07720143	chr17:20942543	USP22	USP22 (+3808), CDRT15L2 (+459507)	0.615822	0.038486	1.15833e-06
cg16511708	chr18:23671264	SS18;SS18	SS18 (-654)	0.0579624	-0.00640858	1.31056e-06
cg11914370	chr8:146176420	ZNF16;ZNF16	ZNF16 (-147)	0.0709151	0.0114568	1.31209e-06
cg01785417	chr1:11538721	PTCHD2	PTCHD2 (-573)	0.0782276	-0.00874851	1.32759e-06
cg10101074	chr13:46961818	C13orf18	KIAA0226L (-184)	0.0518814	0.00862224	1.34783e-06
cg21623748	chr12:54378787	HOXC10	HOXC10 (-158)	0.0754538	-0.011249	1.41044e-06
cg04208666	chr6:19734707		ID4 (-102909)	0.884543	0.0130792	1.41248e-06
cg00830419	chr2:20371971		LAPTM4A (-120183), SDC1 (+52955)	0.827839	-0.0212306	1.46226e-06
cg21330313	chr7:44259047	CAMK2B;CAMK2B;CAMK2B;CAMK2B;CAMK2B;CAMK2B;CAMK2B;CAMK2B	YKT6 (+18470), CAMK2B (+106182)	0.943639	0.00734098	1.60771e-06
cg05035616	chr16:56374523	GNAO1;GNAO1	AMFR (+84920), GNAO1 (+149273)	0.617274	0.0287044	1.62422e-06
cg01523799	chr1:65613685	AK3L1;AK3L1;AK3L1;AK3L1	AK4 (+454)	0.105231	-0.0140049	1.71904e-06
cg12125241	chr15:85575240	PDE8A;PDE8A	AKAP13 (-348630), PDE8A (+50036)	0.646941	0.0363514	1.73207e-06
cg04808658	chr3:52470040	SEMA3G	SEMA3G (+9002), PHF7 (+25514)	0.963487	0.00551394	1.74779e-06
cg19037357	chr7:130081024	TSGA14	CEP41 (-171)	0.0371786	-0.00523372	1.7615e-06
cg01436362	chr1:229479015	C1orf96	C1orf96 (-328)	0.0428404	0.00572372	1.77604e-06
cg04214938	chr2:119496171		EN1 (+109587), INSIG2 (+650122)	0.850432	0.0177935	1.792e-06
cg12692199	chr17:7138010	DVL2	DVL2 (-148)	0.0429337	0.007157	1.80106e-06
cg01618923	chr13:49883335	CAB39L;CAB39L	CDADC1 (+61289), CAB39L (+92399)	0.852565	0.0181234	1.82774e-06
cg03897436	chr16:1425469	UNKL	GNPTG (+23570), UNKL (+39235)	0.953824	0.00639853	1.84798e-06
cg20380470	chr10:131987945		GLRX3 (+53307)	0.901365	0.0136813	1.89151e-06
cg12573502	chr11:2485281	KCNQ1;KCNQ1	KCNQ1 (+19061), CDKN1C (+421713)	0.875824	0.0140146	2.0906e-06
cg21576590	chr19:3204556	NCLN	CELF5 (-20144), NCLN (+18682)	0.910147	0.011061	2.09574e-06
cg24544803	chr6:29596840	GABBR1;GABBR1;GABBR1	GABBR1 (+4121), OR2H2 (+41158)	0.071719	0.0127082	2.2142e-06
cg17161088	chr2:149836984	KIF5C	LYPD6B (-57996), KIF5C (+204193)	0.872269	0.0171255	2.26861e-06
cg16989248	chr7:56117955	CCT6A;PSPH;CCT6A	CCT6A (-1422), PSPH (+1312)	0.869988	0.0156997	2.35746e-06
cg22949458	chr10:97667581	C10orf131	CCNJ (-135577), ENTPD1 (+196046)	0.0721964	-0.0090869	2.36315e-06
cg04939408	chr2:202898810	FZD7	FZD7 (-499)	0.0706528	0.0138024	2.40305e-06
cg06335980	chr16:2326666	ABCA3	RNPS1 (-8809), ABCA3 (+64080)	0.846668	0.0181425	2.64151e-06
cg11893698	chr8:143463667	TSNARE1	FLJ43860 (-946338), TSNARE1 (+20875)	0.96553	0.00541389	2.67755e-06
cg16318226	chr13:113671048	MCF2L;MCF2L	F7 (-89056), MCF2L (+47514)	0.80542	0.0256637	2.69384e-06
cg23694811	chr1:166823514	POGK	POGK (+14791), TADA1 (+22139)	0.866635	-0.0149638	2.72475e-06
cg26691430	chr6:85995946		TBX18 (-522048), NT5E (-163355)	0.844708	0.0156671	2.76542e-06
cg14608422	chr10:75634225	CAMK2G;CAMK2G;CAMK2G;CAMK2G;CAMK2G;CAMK2G;CAMK2G;CAMK2G;CAMK2G;CAMK2G	CAMK2G (+123)	0.0460457	0.0176837	2.8264e-06
cg25250414	chr15:75871478	PTPN9;PTPN9	PTPN9 (+146)	0.0718325	-0.0101501	2.94351e-06
cg01609171	chr16:127997	MPG;MPG;MPG	MPG (-171)	0.0388207	-0.00506749	3.19198e-06
cg01716683	chr6:32947913	BRD2;BRD2	BRD2 (+7053), HLA-DOA (+29475)	0.757596	-0.0241215	3.21078e-06
cg25741794	chr1:15736999	EFHD2	EFHD2 (+609)	0.102186	-0.0144243	3.2265e-06
cg22039839	chr20:60777952		HRH3 (+17370), GTPBP5 (+19872)	0.942525	0.00639952	3.33808e-06
cg21685427	chr20:42187356	SGK2	SGK2 (-7380), L3MBTL1 (+51037)	0.707677	-0.043401	3.41184e-06
cg05149425	chr12:129308602	SLC15A4	SLC15A4 (-62)	0.0338915	0.00811944	3.41883e-06
cg22507535	chr5:132073257	KIF3A;KIF3A	KIF3A (+7)	0.0614338	-0.00704291	3.44818e-06
cg18512092	chr2:27274554	AGBL5;AGBL5;AGBL5;AGBL5	AGBL5 (+64)	0.0633979	-0.00586269	3.64612e-06
cg12077754	chr2:75089669	HK2	POLE4 (-96105), HK2 (+29888)	0.864917	0.0188164	3.79825e-06
cg16271524	chr11:66139231	SLC29A2;SLC29A2	SLC29A2 (+59)	0.0360295	-0.00407681	3.94524e-06
cg11376341	chr10:21796152		NEBL (-609622), C10orf140 (+10598)	0.940562	-0.0172983	3.99791e-06
cg23393196	chr17:3528793	SHPK	TRPV1 (-28458), SHPK (+10822)	0.803791	-0.0205808	4.11594e-06
cg13887029	chr6:31746795	VARS	VWA7 (-1688)	0.898887	0.0102699	4.26996e-06
cg14750501	chr19:30302912	CCNE1;CCNE1;CCNE1	CCNE1 (+12)	0.0861369	-0.00950376	4.40052e-06
cg00305740	chr7:73392697		ELN (-49729), WBSCR28 (+117209)	0.811004	0.0256631	4.44748e-06
cg15434296	chr18:21242922	ANKRD29	NPC1 (-76342), LAMA3 (-26639)	0.248419	-0.0392044	4.54633e-06
cg12104982	chr19:5592815	SAFB2	SAFB2 (+30122), ZNRF4 (+137390)	0.926806	0.0099041	4.57369e-06
cg03873049	chr5:149625194	CAMK2A;CAMK2A	CAMK2A (+44208), SLC6A7 (+55675)	0.825234	0.0186611	4.58531e-06
cg14558428	chr5:142784982	NR3C1;NR3C1;NR3C1;NR3C1	NR3C1 (-938)	0.0655262	-0.00849951	4.58731e-06
cg16740785	chr12:57847927	INHBE	INHBE (-1168)	0.881334	-0.0138746	4.60884e-06
cg22507723	chr12:58131768	AGAP2;AGAP2	AGAP2 (+260)	0.861742	0.0144399	4.65973e-06
cg11116013	chr10:134973794	KNDC1	KNDC1 (-176)	0.238346	-0.01463	4.74654e-06
cg04835811	chr4:174431922		SCRG1 (-111306), HAND2 (+19455)	0.4407	-0.0307516	4.7469e-06
cg06421138	chr6:111750934	REV3L	REV3L (+53497), KIAA1919 (+170453)	0.663582	0.0436772	4.75006e-06
cg14515032	chr17:2900269	RAP1GAP2;RAP1GAP2	OR1D5 (+66631), RAP1GAP2 (+200538)	0.689755	0.0346973	4.76691e-06
cg16794390	chr17:18148240	FLII	FLII (+13814), LLGL1 (+19305)	0.797363	0.0174028	4.81016e-06
cg01597685	chr6:11591981		TMEM170B (+53471), C6orf105 (+187298)	0.84354	0.0159467	4.89006e-06
cg00503447	chr6:26180928		HIST1H2BE (-3095)	0.498633	0.0430633	4.91383e-06
cg17566334	chr6:163514605	PACRG;PACRG;PACRG	PARK2 (-365772), QKI (-321069)	0.798286	0.0378255	4.91666e-06
cg00658427	chr14:102431823	DYNC1H1	DYNC1H1 (+959)	0.0899187	-0.00725226	5.10694e-06
cg08198280	chr21:43737065	TFF3	TFF3 (-1360)	0.796686	0.0183365	5.12462e-06
cg10345404	chr8:27187123	PTK2B;PTK2B;PTK2B;PTK2B	PTK2B (+4128), CHRNA2 (+149689)	0.788457	0.0199113	5.17854e-06
cg10489318	chr8:1623378	DLGAP2	CLN8 (-88491), DLGAP2 (+173810)	0.912553	0.00990924	5.36419e-06
cg26728334	chr13:113430397	ATP11A;ATP11A	MCF2L (-193137), ATP11A (+85755)	0.749332	0.0250633	5.39591e-06
cg24293903	chr10:101418955	ENTPD7	ENTPD7 (-307)	0.0780531	-0.00904416	5.40745e-06
cg08606174	chr17:79944936	ASPSCR1	ASPSCR1 (+9511), STRA13 (+35836)	0.712785	0.0243056	5.47011e-06
cg20113888	chr7:100732273	TRIM56	SERPINE1 (-38105), TRIM56 (+3488)	0.938932	0.00610124	5.47052e-06
cg17675639	chr13:32420820	EEF1DP3	FRY (-184616), RXFP2 (+107142)	0.0542119	-0.00649684	5.55474e-06
cg17425567	chr19:36422583		TYROBP (-23373), LRFN3 (-5438)	0.0603028	-0.00678588	5.56354e-06
cg01947482	chr14:105859242	PACS2;PACS2	TEX22 (-5677), PACS2 (+78491)	0.918665	0.0105672	5.59936e-06
cg26633120	chr2:105654408	MRPS9	MRPS9 (-74)	0.0527489	-0.00611391	5.76928e-06
cg11072201	chrX:108976163	ACSL4;ACSL4	ACSL4 (+457)	0.296314	0.0244562	5.77149e-06
cg24596116	chr12:68665317		IL22 (-18037), MDM1 (+60843)	0.613525	-0.0400313	5.94721e-06
cg26884154	chr19:7702224	STXBP2;STXBP2	PCP2 (-3655), STXBP2 (+234)	0.0783237	-0.00658636	6.15074e-06
cg25330264	chr7:4806949	FOXK1	KIAA0415 (-8312), FOXK1 (+85020)	0.815405	-0.0215075	6.27209e-06
cg09934894	chr14:95982881		C14orf49 (-40709), GLRX5 (-18441)	0.294693	-0.0218219	6.33259e-06
cg27538352	chrX:49032410	PRICKLE3	PLP2 (+4227), PRICKLE3 (+10365)	0.907106	0.0132328	6.40527e-06
cg07998558	chr7:150648497	KCNH2;KCNH2;KCNH2	KCNH2 (+26904), ABP1 (+98925)	0.77905	0.0211896	6.73501e-06
cg26541516	chr1:1051657	C1orf159;C1orf159	C1orf159 (+78)	0.0471536	0.00383746	6.7987e-06
cg02765085	chr16:4003782		CREBBP (-73662), ADCY9 (+162403)	0.895382	0.0161028	6.80777e-06
cg24585000	chr1:6117011	KCNAB2;KCNAB2	KCNAB2 (+11031), CHD5 (+123182)	0.674354	0.0260424	6.95767e-06
cg21283680	chr3:15384005	SH3BP5	SH3BP5 (-9902), METTL6 (+85036)	0.769674	-0.0329024	7.06835e-06
cg18428825	chr10:80394069		ZMIZ1 (-434722), RPS24 (+600552)	0.738049	-0.0308123	7.18743e-06
cg11344791	chr12:58088353	OS9;OS9;OS9;OS9	OS9 (+616)	0.134888	-0.013435	7.21087e-06
cg26969596	chr11:2189603	TH;TH;TH	INS-IGF2 (-7165), TH (+3431)	0.954197	0.00489404	7.22999e-06
cg04231085	chr16:85561302		KIAA0182 (-85621), KIAA0513 (+499893)	0.793991	-0.036839	7.23294e-06
cg12383964	chr10:134681298		NKX6-2 (-81762), TTC40 (+74790)	0.895999	0.0143844	7.36181e-06
cg10955208	chr12:108604021	WSCD2	WSCD2 (+80511), CMKLR1 (+110417)	0.926369	0.0103566	7.4331e-06
cg08135718	chr7:101819329	CUX1;CUX1;CUX1	SH2B2 (-109075), CUX1 (+358448)	0.866436	0.0170004	7.46792e-06
cg14527029	chr3:120401095	HGD;HGD	HGD (+322)	0.85805	-0.0183732	7.49926e-06
cg24866700	chr19:2235103	MIR1227;PLEKHJ1	SF3A2 (-1712)	0.35028	-0.0279465	7.5021e-06
cg07474108	chr4:79697329	BMP2K;BMP2K	BMP2K (-202)	0.0472874	-0.00514646	7.50475e-06
cg04557125	chr4:41884292		PHOX2B (-133306), TMEM33 (-52844)	0.0768097	-0.00974839	7.5601e-06
cg23676042	chr8:114389438	CSMD3;CSMD3;CSMD3	CSMD3 (+59803)	0.835331	0.017244	7.60899e-06
cg21488093	chr2:178973092	PDE11A	RBM45 (-4089)	0.90303	-0.0154394	7.61388e-06
cg02240370	chr10:101996963	CWF19L1;SNORA12	CHUK (-7620), CWF19L1 (+30473)	0.806888	0.0383604	7.71171e-06
cg15626105	chr3:100690901	ABI3BP	ABI3BP (+21432), TFG (+262516)	0.471515	0.0301747	7.71186e-06
cg15605897	chr2:132250229	FAM128A;LOC150776	MZT2A (-166), LOC150776 (-156)	0.0741867	-0.00829858	7.72697e-06
cg04340928	chr16:55067613		IRX6 (-290857), IRX5 (+102503)	0.923503	0.00631112	7.79554e-06
cg18051361	chr4:123542066	IL21	IL21 (+144)	0.711683	0.027154	7.82178e-06
cg01091448	chr5:34008127	AMACR;AMACR;AMACR;AMACR;AMACR;AMACR;AMACR;AMACR;AMACR;AMACR;AMACR;AMACR	AMACR (+92)	0.0456235	-0.0069595	7.92095e-06
cg04757428	chr20:62284615	STMN3	RTEL1 (-4547), STMN3 (+164)	0.0328834	-0.00463673	7.94533e-06
cg10759361	chr14:91527096	RPS6KA5;RPS6KA5	RPS6KA5 (-104)	0.0496127	-0.00502941	7.95024e-06
cg16500173	chr3:185825565	ETV5	TRA2B (-169642), ETV5 (+1335)	0.104531	-0.0154742	8.02765e-06
cg23290482	chr17:36997720	C17orf98	PIP4K2B (-41563), RPL23 (+12332)	0.720814	0.0251172	8.18028e-06
cg09662896	chr4:44728642	GNPDA2	GNPDA2 (-31)	0.04764	-0.00677735	8.18309e-06
cg12861193	chr7:62693631		LOC643955 (+70802)	0.959847	-0.00604647	8.20699e-06
cg17124278	chr6:31632953	BAT4;BAT4;CSNK2B	C6orf47 (-4405), CSNK2B (-703), GPANK1 (+453)	0.0274231	-0.00366661	8.214e-06
cg02510802	chr20:31592147	SPAG4L;SPAG4L	BPIFB2 (-3259), SUN5 (+91)	0.886059	-0.0176346	8.27289e-06
cg12197421	chr6:30653736	KIAA1949;KIAA1949	DHX16 (-12907), PPP1R18 (+1356)	0.105624	-0.0136364	8.33537e-06
cg04688645	chr3:99772843	C3orf26;FILIP1L;FILIP1L	FILIP1L (+60505), C3orf26 (+236166)	0.886576	-0.0139552	8.37055e-06
cg04236079	chr14:105609516	JAG2;JAG2	GPR132 (-77763), JAG2 (+25644)	0.788033	0.0209508	8.39231e-06
cg27367952	chr2:219221586	C2orf62;C2orf62	TMBIM1 (-64307), SLC11A1 (-25165)	0.0748103	0.0110908	8.42577e-06
cg22118112	chr20:62657367	PRPF6	SOX18 (+23611), PRPF6 (+44937)	0.944727	0.00891298	8.59482e-06
cg26912412	chr17:7080427	ASGR1	ASGR2 (-62298), ASGR1 (+2455)	0.0564941	0.0120371	8.6083e-06
cg10366851	chr10:131406630	MGMT	MGMT (+141177), EBF3 (+355460)	0.818059	0.0263067	8.70487e-06
cg05321038	chrX:119121513		NKAP (-43779), RHOXF2 (+90193)	0.77421	0.0317904	8.89807e-06
cg15856832	chr3:49127364	QRICH1;QRICH1	IMPDH2 (-60490), QRICH1 (+4139)	0.756993	0.0315351	9.17484e-06
cg14935343	chr6:41909710	CCND3;CCND3;CCND3;CCND3	CCND3 (-159)	0.084997	-0.00804305	9.18741e-06
cg15770933	chr2:242704546	D2HGDH	GAL3ST2 (-11693), D2HGDH (+30517)	0.856726	0.0160918	9.28594e-06
cg18385440	chr15:29212889	APBA2;APBA2	APBA2 (-953)	0.397408	-0.0195143	9.29488e-06
cg13232119	chr14:69283484		ZFP36L1 (-20525), ACTN1 (+162598)	0.0801629	-0.010248	9.38322e-06
cg05316065	chr8:130799007	GSDMC;GSDMC	GSDMC (+126)	0.475257	-0.0381235	9.43867e-06
cg22956315	chr5:159435973	TTC1	TTC1 (-206)	0.0342508	0.00708485	9.56991e-06
cg15779843	chr7:7678631	RPA3	COL28A1 (-103172), RPA3 (+79606)	0.867259	0.0158153	9.6041e-06
cg09244872	chr12:100867409	NR1H4	NR1H4 (-29728), SLC17A8 (+116553)	0.556726	-0.0263501	9.73782e-06
cg00239272	chr13:114762045	RASA3	GAS6 (-195000), RASA3 (+136049)	0.956234	0.00568909	9.78421e-06
cg01395402	chr3:63898123	ATXN7;ATXN7	ATXN7 (+14049), PSMD6 (+110996)	0.0411355	0.008712	9.82065e-06
cg17013432	chr1:40506131	CAP1;CAP1	CAP1 (-123)	0.0424953	-0.00632855	9.99048e-06
cg26778336	chr17:36714423	SRCIN1	SRCIN1 (+47759), ARHGAP23 (+129704)	0.0545266	-0.00672832	1.00079e-05
cg08580015	chr8:6470839	MCPH1	AGPAT5 (-95038), ANGPT2 (-50056)	0.834208	0.0204647	1.00928e-05
cg14554372	chr8:28259708		FZD3 (-92013), ZNF395 (-15732)	0.0358981	-0.00671969	1.01202e-05
cg02061596	chr6:168351335	MLLT4;MLLT4;MLLT4	HGC6.3 (+26283), MLLT4 (+123665)	0.866862	0.0180177	1.01631e-05
cg24869186	chr1:47610822	CYP4A22	CYP4A22 (+7716), PDZK1IP1 (+44948)	0.853154	-0.01673	1.01683e-05
cg27539546	chr16:29911634	SEZ6L2;SEZ6L2;ASPHD1;SEZ6L2;SEZ6L2	SEZ6L2 (-1050), ASPHD1 (-512)	0.122879	-0.0141355	1.04045e-05
cg27076536	chr16:70728001	VAC14	MTSS1L (-8048), VAC14 (+107059)	0.894446	0.0112303	1.04576e-05
cg25622317	chr11:1002295	AP2A2	MUC6 (+34410), AP2A2 (+76487)	0.916655	0.00790986	1.04624e-05
cg21606780	chr1:197881327	LHX9	DENND1B (-136705), LHX9 (-5189)	0.071004	0.0147888	1.07233e-05
cg13393276	chr11:13484763	BTBD10;BTBD10	BTBD10 (+74)	0.0545983	0.00651797	1.07974e-05
cg17333990	chr19:15252440		ILVBL (-15864), NOTCH3 (+59351)	0.637488	0.0261066	1.08481e-05
cg05590294	chr12:9913395	CD69;CD69;CD69	CD69 (+101)	0.0864457	-0.0107484	1.08522e-05
cg19784903	chr17:45786737	TBKBP1	TBX21 (-23872), TBKBP1 (+14108)	0.93743	0.00682611	1.09387e-05
cg12947224	chr13:114189945	TMCO3	TFDP1 (-49110), TMCO3 (+44638)	0.958772	-0.00723492	1.09517e-05
cg25424031	chr4:188895421		ZFP42 (-21503)	0.897306	-0.0177357	1.12595e-05
cg27380915	chr7:12796513		ARL4A (+70062)	0.683039	-0.0352883	1.1277e-05
cg15033464	chr11:120037634		POU2F3 (-69714), TRIM29 (-28772)	0.793673	-0.0365221	1.13869e-05
cg06527213	chr15:86315211	KLHL25;MIR1276	KLHL25 (+22977), AKAP13 (+391341)	0.643166	-0.029361	1.14549e-05
cg10577346	chr11:8704225	RPL27A;RPL27A	RPL27A (+231)	0.0790901	-0.0149752	1.14638e-05
cg19963178	chr13:113538045	ATP11A;ATP11A	MCF2L (-85489), ATP11A (+193403)	0.796035	0.0257264	1.16007e-05
cg17121828	chr19:56125916		ZNF865 (+958)	0.910737	0.0102382	1.18894e-05
cg05145454	chr1:154155903	TPM3;TPM3;TPM3;TPM3;TPM3	NUP210L (-28312), TPM3 (+8705)	0.0942153	-0.0137514	1.1915e-05
cg05729827	chr15:75968409	CSPG4	SNX33 (+27062), CSPG4 (+36779)	0.729439	0.020632	1.19633e-05
cg16125725	chr15:70101302		TLE3 (+288953), RPLP1 (+356144)	0.730511	-0.0525119	1.21332e-05
cg09976724	chr15:41186526	VPS18	VPS18 (-101)	0.0782631	-0.00917627	1.2237e-05
cg11865578	chr3:47043996	NBEAL2	NBEAL2 (+22824), SETD2 (+161470)	0.919773	0.0119505	1.22856e-05
cg04421259	chr14:102430618	DYNC1H1	DYNC1H1 (-246)	0.0635724	-0.00829273	1.23526e-05
cg10846328	chr2:127818131	BIN1;BIN1;BIN1;BIN1;BIN1;BIN1;BIN1;BIN1;BIN1;BIN1	BIN1 (+46771), GYPC (+404448)	0.844288	0.0172226	1.24424e-05
cg08539210	chr16:90038463	CENPBD1;AFG3L1;CENPBD1;AFG3L1;AFG3L1	CENPBD1 (+776)	0.13598	0.0138073	1.24822e-05
cg27108388	chr21:46929959	COL18A1;COL18A1;COL18A1	SLC19A1 (+32425), COL18A1 (+54536)	0.95446	0.00608431	1.25032e-05
cg17789809	chr3:181343322	SOX2OT	DNAJC19 (-635761), SOX2 (-86389)	0.862489	-0.0269556	1.26066e-05
cg07211684	chr4:160211221	RAPGEF2	RAPGEF2 (+22224)	0.850054	0.0157336	1.26837e-05
cg06625767	chr5:176836695	F12	F12 (-119)	0.708498	-0.0420775	1.28515e-05
cg10319629	chr12:132285459		MMP17 (-27481), SFSWAP (+89825)	0.824699	0.0201058	1.32696e-05
cg15391105	chr7:158649696	WDR60	ESYT2 (-27378), VIPR2 (+287952)	0.0637278	-0.0079685	1.33002e-05
cg11676221	chr2:43823573	THADA;THADA	THADA (-389)	0.0613057	0.0129579	1.33039e-05
cg24772167	chr2:26205606	KIF3C	KIF3C (-164)	0.0440189	-0.00591529	1.33378e-05
cg13659542	chr2:31044986		CAPN13 (-14676), GALNT14 (+316605)	0.684432	-0.0308895	1.33605e-05
cg17046289	chr12:125473431	DHX37	BRI3BP (-4762), DHX37 (+235)	0.0481001	0.00936598	1.33618e-05
cg07434244	chr1:209847729	G0S2	G0S2 (-940)	0.428409	-0.0177522	1.34597e-05
cg07967679	chr12:52626814	KRT7	KRT7 (-139)	0.292526	0.0249039	1.34959e-05
cg01162224	chr16:87855236		SLC7A5 (+47863), JPH3 (+218738)	0.0904992	0.0130369	1.35383e-05
cg00054248	chr17:74303798	QRICH2	RNF157 (-67409), PRPSAP1 (+46431)	0.928078	0.00743833	1.35447e-05
cg00281048	chr4:80573233		GK2 (-243862), ANTXR2 (+421243)	0.849256	0.0275929	1.36813e-05
cg07156929	chr6:34856927	ANKS1A;TAF11	TAF11 (-1109), ANKS1A (-110)	0.215464	-0.0198147	1.3764e-05
cg12439527	chr15:75649017	MAN2C1	NEIL1 (+9687), MAN2C1 (+11923)	0.955077	0.00545695	1.38389e-05
cg04944527	chr18:12068065		ANKRD62 (-34639), IMPA2 (+86639)	0.774254	-0.0258704	1.387e-05
cg10654737	chr15:25655057	UBE3A;UBE3A	UBE3A (+29117), SNURF (+454988)	0.822422	0.0231693	1.39749e-05
cg16564894	chr7:150884429	ASB10;ASB10;ASB10;ASB10;ASB10	ASB10 (+489)	0.758692	-0.0338079	1.3988e-05
cg08423420	chr9:138371492	KIAA0649	PPP1R26 (-155)	0.0339812	0.00597924	1.40309e-05
cg16510070	chr16:27438621	IL21R;IL21R;IL21R;IL21R	IL21R (+43)	0.703199	0.0379417	1.40536e-05
cg06791083	chr1:2006465	PRKCZ;PRKCZ	SKI (-153668), PRKCZ (+24557)	0.838839	0.0196057	1.42429e-05
cg05760765	chr12:125243098		NCOR2 (-191089), SCARB1 (+105420)	0.844271	-0.0227716	1.429e-05
cg04042248	chr2:11214061		PQLC3 (-81478), KCNF1 (+161999)	0.610079	-0.0385225	1.44936e-05
cg00466301	chr20:56285388	PMEPA1;PMEPA1;PMEPA1;PMEPA1	PMEPA1 (-358)	0.106935	-0.00763037	1.45457e-05
cg25778479	chr7:16686771	BZW2;BZW2;ANKMY2;BZW2	ANKMY2 (-1330), BZW2 (+1013)	0.182524	-0.0211082	1.45711e-05
cg27090062	chr5:92939842		NR2F1 (+20800), POU5F2 (+137466)	0.189722	0.0252343	1.4619e-05
cg27585147	chr2:15498900	NBAS	DDX1 (-232869)	0.873388	-0.0166724	1.48285e-05
cg08482670	chr6:31628298	C6orf47;C6orf47	C6orf47 (+250)	0.0366768	-0.00493315	1.48895e-05
cg14609448	chr21:34896882	GART;GART;GART;GART	DNAJC28 (-32860), GART (+17581)	0.87473	-0.0203131	1.49051e-05
cg16240683	chr1:23697258	C1orf213;C1orf213;C1orf213;ZNF436	ZNF436 (-2380)	0.830814	0.0271096	1.49201e-05
cg09858108	chr8:58055024		FAM110B (-852088), IMPAD1 (-148595)	0.453437	0.0311924	1.494e-05
cg16098780	chr10:81107244	PPIF;PPIF	PPIF (+25)	0.0435949	-0.00488838	1.50723e-05
cg24623422	chr2:61293584	KIAA1841;KIAA1841;KIAA1841	C2orf74 (-96044), PUS10 (-48220)	0.0819406	-0.00577145	1.51873e-05
cg24017470	chr18:12947925	SEH1L;SEH1L	SEH1L (-57)	0.121799	0.0213266	1.53009e-05
cg10678018	chr19:3228827	BRUNOL5	NFIC (-137737), CELF5 (+4127)	0.0922212	0.0228112	1.53024e-05
cg14438885	chr17:59475396		TBX2 (-1860)	0.200373	-0.0196753	1.53647e-05
cg07355507	chr6:16804166		RBM24 (-477642), ATXN1 (-42446)	0.891912	0.0119366	1.53831e-05
cg05655671	chr1:184943630	FAM129A;FAM129A	FAM129A (+51)	0.0519791	-0.00617731	1.54367e-05
cg16577588	chr1:158079311		CD1D (-70425), KIRREL (+116249)	0.849356	-0.0152087	1.55137e-05
cg11794265	chr5:132073270	KIF3A	KIF3A (-6)	0.0502151	0.00818908	1.55201e-05
cg09648313	chr6:736838		FOXQ1 (-575836), EXOC2 (-43730)	0.925954	0.00886347	1.56104e-05
cg14167982	chr11:64684723	ATG2A	ATG2A (-2)	0.122276	-0.0157171	1.57226e-05
cg18009376	chr17:80056900	FASN	FASN (-795)	0.0279565	-0.00442651	1.58023e-05
cg04920474	chr2:44395004	PPM1B;PPM1B;PPM1B;PPM1B;PPM1B	PPM1B (-995)	0.101098	-0.0195606	1.59353e-05
cg21492832	chr14:105993308	TMEM121	TMEM121 (+356)	0.0821488	0.0211053	1.5982e-05
cg08465785	chr4:128391703		SLC25A31 (-259851)	0.940669	-0.00983693	1.61723e-05
cg09048586	chr5:64920189	TRIM23;C5orf44;TRIM23;TRIM23;C5orf44;C5orf44;C5orf44	TRIM23 (-3)	0.0353162	-0.00394588	1.636e-05
cg23358710	chr17:60704660	MRC2	MRC2 (-101)	0.0458357	-0.00585067	1.63656e-05
cg24706213	chr1:109633347	TMEM167B	TMEM167B (-55)	0.0886004	-0.010576	1.63803e-05
cg12373982	chr17:54857549		C17orf67 (+35821), NOG (+186490)	0.0646525	-0.0078963	1.64132e-05
cg03057173	chr16:57552056	CCDC102A	DOK4 (-31672), GPR114 (-24544)	0.921923	0.00941451	1.64217e-05
cg05397010	chr15:42448259	PLA2G4F;PLA2G4F	PLA2G4F (+579)	0.81221	0.0212291	1.64281e-05
cg19866325	chr1:47078752	MOBKL2C;MOBKL2C	MKNK1 (-8787), MOB3C (+2052)	0.947992	0.00655541	1.64286e-05
cg08532057	chr13:25875436	NUPL1;NUPL1	NUPL1 (-229)	0.249447	0.0238165	1.65884e-05
cg13847858	chr1:160287822	COPA;COPA;SUMO1P3	DCAF8 (-55473), NCSTN (-25240)	0.807352	-0.0211747	1.66546e-05
cg17972631	chr1:9970653	CTNNBIP1;CTNNBIP1	CTNNBIP1 (-338)	0.0789233	0.0212536	1.66793e-05
cg11849327	chr10:76682695	MYST4	KAT6B (+96317), DUPD1 (+135576)	0.843299	-0.0159408	1.66961e-05
cg06764387	chr10:1576684	ADARB2	IDI1 (-481624), ADARB2 (+202985)	0.850729	0.0180322	1.67245e-05
cg10767372	chr8:93153801		RUNX1T1 (-45920), C8orf83 (+824570)	0.759503	0.0237196	1.68234e-05
cg00172074	chr4:184237386	WWC2	CLDN22 (+4540), WWC2 (+216924)	0.880075	-0.0203824	1.71215e-05
cg24540066	chr1:5891521		NPHP4 (+161011)	0.484237	0.0171069	1.71895e-05
cg16483388	chr12:7261943	C1RL;LOC283314	C1RL (-75)	0.044617	-0.00604776	1.72712e-05
cg09501509	chr6:89745356		RNGTT (-72009), PNRC1 (-45072)	0.621002	-0.0331841	1.73105e-05
cg08091621	chr7:2092088	MAD1L1;MAD1L1;MAD1L1	MAD1L1 (+180494), ELFN1 (+343291)	0.619916	0.0259373	1.74852e-05
cg19402405	chr10:64576514	EGR2;EGR2;EGR2;EGR2	EGR2 (-389)	0.0701802	-0.00948229	1.76207e-05
cg14665062	chr5:88462828		MEF2C (-262907)	0.763415	-0.0426576	1.78911e-05
cg01241375	chr9:102861774	INVS;INVS;ERP44	ERP44 (-445), INVS (+264)	0.0602475	-0.00556709	1.78922e-05
cg04226714	chr8:49833948	SNAI2;SNAI2	SNAI2 (+50)	0.0963564	-0.0106524	1.79156e-05
cg15226532	chr19:44506876	ZNF230	ZNF230 (-200)	0.0629292	-0.0065432	1.79791e-05
cg27350841	chr15:39422058		RASGRP1 (-565052), THBS1 (-451221)	0.875869	-0.0195819	1.81121e-05
cg11409796	chr1:173446294	PRDX6	PRDX6 (-191)	0.100541	-0.0120055	1.81319e-05
cg11806528	chr1:113051977	WNT2B;WNT2B	WNT2B (+608)	0.234702	-0.0183954	1.85339e-05
cg16852837	chr18:51750955	MBD2;MBD2;MBD2;MBD2	MBD2 (+202)	0.0455322	-0.00444564	1.85584e-05
cg08301597	chr12:95397587	NDUFA12	NDUFA12 (-77)	0.0582137	-0.00713679	1.88825e-05
cg22395811	chr4:164945455	2019-03-01	TKTL2 (-550409), MARCH1 (+358951)	0.614915	0.021149	1.90964e-05
cg21428896	chr8:142295629		SLC45A4 (-56957), GPR20 (+81735)	0.883058	0.0173083	1.92475e-05
cg00574213	chr1:1906947	KIAA1751	TMEM52 (-56208), GABRD (-43820)	0.783295	0.0233579	1.93478e-05
cg19176530	chr2:71295334	NAGK	NAGK (-73)	0.0647931	-0.00738906	1.95562e-05
cg09370594	chr19:2291872	LINGO3	AX747191 (+1874), LINGO3 (+16283)	0.955379	0.00625765	1.96073e-05
cg22199615	chr2:167233070	SCN9A	SCN9A (-574)	0.20189	-0.0362448	1.97289e-05
cg01771850	chr17:80847137	TBCD	ZNF750 (-49207), B3GNTL1 (+162548)	0.856479	0.0212125	1.9831e-05
cg10499166	chr1:23345815	KDM1A;KDM1A	KDM1A (-125)	0.0932517	-0.0080443	1.99631e-05
cg26767544	chr15:64985295	OAZ2	OAZ2 (+10166), ZNF609 (+193677)	0.894893	-0.0167447	2.00239e-05
cg07077080	chr8:30585289	GSR	GSR (+196)	0.120875	-0.0140646	2.0215e-05
cg16876647	chr2:43451842	ZFP36L2	HAAO (-432092), ZFP36L2 (+1902)	0.0599101	-0.0104611	2.03626e-05
cg22519738	chr19:4684891	DPP9	C19orf10 (-14477), DPP9 (+38963)	0.925749	0.00793714	2.04553e-05
cg12809787	chr5:112196944	SRP19	SRP19 (+60)	0.0630062	-0.00971558	2.05105e-05
cg12495069	chr2:1652362	PXDN	PXDN (+95928), TPO (+235130)	0.919796	0.0123148	2.06432e-05
cg09863384	chr11:66039732	RAB1B	CNIH2 (-5963), RAB1B (+3677)	0.913489	-0.0129965	2.09804e-05
cg08613122	chr7:597568	PRKAR1B;PRKAR1B;PRKAR1B;PRKAR1B;PRKAR1B;PRKAR1B	HEATR2 (-168769), PDGFA (-38088)	0.868448	0.0119597	2.10542e-05
cg02482614	chr1:995013		RNF223 (+14673), AGRN (+39511)	0.0715507	-0.00915642	2.11716e-05
cg13618342	chr7:139184869		CLEC2L (-23804), KLRG2 (-16413)	0.044522	-0.00672009	2.12381e-05
cg20490126	chr1:25870007	LDLRAP1	LDLRAP1 (-68)	0.211153	-0.0163032	2.12633e-05
cg14744919	chr8:17269638	MTMR7	MTMR7 (+1401), VPS37A (+165238)	0.870682	-0.0187834	2.14398e-05
cg09950256	chr2:64836449		SERTAD2 (+44596), AFTPH (+85011)	0.130865	-0.0113237	2.14403e-05
cg13795264	chr20:47444923	PREX1	PREX1 (-504)	0.0825759	-0.00586411	2.14805e-05
cg01601841	chr17:655805	ELP2P;GEMIN4	GEMIN4 (-305)	0.0754265	-0.0117991	2.16494e-05
cg24408511	chr12:112711543	C12orf51	C12orf51 (+108352), TRAFD1 (+148195)	0.899254	-0.0180412	2.17453e-05
cg19831303	chr11:64126461	RPS6KA4;RPS6KA4	RPS6KA4 (-163)	0.149928	-0.0124796	2.19145e-05
cg04387658	chr3:121775080	CD86	CD86 (+872)	0.546003	0.0316986	2.22109e-05
cg27205559	chr7:154705775		PAXIP1 (+88906), DPP6 (+955999)	0.179993	-0.0152963	2.22729e-05
cg09376238	chr14:96830058	ATG2B	C14orf129 (-15966), BDKRB1 (+107512)	0.0447941	-0.00569448	2.25044e-05
cg06874218	chr18:3447454	TGIF1;TGIF1	TGIF1 (-4136)	0.196285	0.022655	2.25926e-05
cg18380975	chr6:34217207	C6orf1;C6orf1;C6orf1	C6orf1 (-304)	0.0559563	-0.00484436	2.25952e-05
cg04570540	chr13:113383816	ATP11A;ATP11A	MCF2L (-239718), ATP11A (+39174)	0.971057	0.00604062	2.2785e-05
cg08639379	chr1:95018889		SLC44A3 (-267011), F3 (-11477)	0.723832	0.0300935	2.28448e-05
cg09851394	chr6:35755609	C6orf127	C6orf127 (+6779), CLPS (+9511)	0.799558	0.018531	2.31998e-05
cg01083915	chr22:50964111	SCO2;SCO2;SCO2;SCO2	SCO2 (-79)	0.0297576	-0.00563465	2.32322e-05
cg10324640	chr17:73997417	CDK3	CDK3 (+431)	0.699462	0.0246605	2.33665e-05
cg19017906	chr10:111967294	MXI1	MXI1 (-68)	0.0471786	-0.00499633	2.34413e-05
cg25210134	chr15:40600265	PLCB2	PLCB2 (-92)	0.0522801	-0.00492219	2.36469e-05
cg15203214	chr6:379489		IRF4 (-12249), DUSP22 (+87389)	0.480898	-0.0253651	2.3725e-05
cg20849032	chr6:33289243	DAXX;DAXX;DAXX;DAXX	ZBTB22 (-3525)	0.83504	0.0137389	2.37602e-05
cg10978966	chr1:153353336		S100A12 (-5262), S100A8 (+10327)	0.835522	0.0182689	2.38907e-05
cg23944586	chr11:19598794	NAV2	E2F8 (-336288), NAV2 (-136086)	0.873615	-0.0196939	2.3929e-05
cg01103071	chr2:36582903	CRIM1	CRIM1 (-466)	0.0906549	-0.00977492	2.39908e-05
cg27182413	chr17:40976323	BECN1	BECN1 (-14)	0.0381473	-0.00596632	2.40959e-05
cg13978381	chr4:6911129	TBC1D14;TBC1D14	TBC1D14 (-365)	0.0681508	-0.00739549	2.42599e-05
cg06356838	chr16:67318674	PLEKHG4;PLEKHG4;PLEKHG4;PLEKHG4;PLEKHG4	PLEKHG4 (+5625), KCTD19 (+41986)	0.666275	0.0213926	2.43456e-05
cg05889681	chr14:38605532		SSTR1 (-71671), TTC6 (+341058)	0.841903	-0.03072	2.43908e-05
cg15055890	chr3:11747650	VGLL4	VGLL4 (-62253), TAMM41 (+140701)	0.78366	-0.0275769	2.44032e-05
cg21042970	chr21:27011436	JAM2	JAM2 (-152)	0.0594691	0.00567662	2.44966e-05
cg08599085	chr8:134909737		ST3GAL1 (-325555), ZFAT (+815554)	0.794852	0.0184019	2.45573e-05
cg03717961	chr10:49705591	ARHGAP22	MAPK8 (+95937), ARHGAP22 (+107546)	0.414046	-0.0183701	2.46621e-05
cg07830644	chr5:172409790	ATP6V0E1	ATP6V0E1 (-972)	0.830874	0.0234345	2.47516e-05
cg22876561	chr7:11013721	PHF14;PHF14;PHF14;PHF14	PHF14 (+223)	0.0679599	-0.00875261	2.48181e-05
cg07933092	chr16:66600311	CMTM1;CMTM1;CMTM1;CMTM1;CMTM1;CMTM1;CMTM1;CMTM1;CMTM1;CMTM1;CMTM1;CMTM1;CMTM1;CMTM1	CMTM1 (-38)	0.925336	0.00885338	2.48732e-05
cg18079653	chr10:72648646	PCBD1	PCBD1 (-106)	0.124391	0.0240613	2.49376e-05
cg18253516	chr20:62612348	SAMD10;PRPF6	PRPF6 (-82)	0.0313652	-0.00409622	2.51293e-05
cg16085611	chr12:110841331	ANAPC7;ANAPC7	ANAPC7 (+203)	0.0550981	0.00704665	2.51501e-05
cg18338319	chr2:20851152	HS1BP3	HS1BP3 (-289)	0.0291084	0.00698858	2.5314e-05
cg11851207	chr1:176176462	RFWD2;RFWD2	RFWD2 (-93)	0.0649942	-0.00944552	2.54051e-05
cg10546410	chr2:239975199	HDAC4	TWIST2 (+218527), HDAC4 (+347443)	0.956599	0.00527503	2.55239e-05
cg26489682	chr5:173472645	HMP19	HMP19 (-78)	0.192336	-0.0173016	2.58967e-05
cg15025769	chr15:72410003	MYO9A;SENP8;SENP8	SENP8 (-627), MYO9A (+418)	0.0335203	-0.00427119	2.59296e-05
cg03335938	chr22:17955976	CECR2	CECR2 (-653)	0.671863	-0.0344423	2.6186e-05
cg08888410	chr16:3139991	ZSCAN10	ZSCAN10 (+2869), IL32 (+24679)	0.960334	0.0043276	2.63636e-05
cg04985146	chr17:79670585	MRPL12	SLC25A10 (-8785), HGS (+19624)	0.0763003	-0.00803939	2.63799e-05
cg15518337	chrX:119209701	RHOXF2;RHOXF2B	NKAP (-131967), RHOXF2 (+2005)	0.776637	0.0389923	2.67304e-05
cg17522445	chr19:48675153		LIG1 (-1594), C19orf68 (+1205)	0.956671	0.0053221	2.68442e-05
cg06116636	chr1:101775294		S1PR1 (+72990), OLFM3 (+687495)	0.0762059	-0.00900661	2.68643e-05
cg22976732	chr22:28191914	MN1	MN1 (+5571)	0.545077	0.0505712	2.69421e-05
cg22152500	chr8:1274686		C8orf42 (-779356), DLGAP2 (-174882)	0.75368	0.0182755	2.75169e-05
cg24368588	chr20:61903974	ARFGAP1;ARFGAP1	ARFGAP1 (-190)	0.295573	-0.0209697	2.80417e-05
cg16920991	chr12:100536345	UHRF1BP1L;UHRF1BP1L	ANKS1B (-157914), ACTR6 (-58228)	0.0872375	-0.0102326	2.80646e-05
cg07058694	chr12:111909145	ATXN2	SH2B3 (+65394), ATXN2 (+128334)	0.807643	-0.0231993	2.84604e-05
cg23565292	chr14:50234668	KLHDC2	KLHDC2 (-118)	0.0526131	-0.00687001	2.86796e-05
cg17635724	chr6:99963449	USP45	USP45 (-198)	0.0468734	-0.00630194	2.88659e-05
cg21597811	chr8:123687197		ZHX2 (-106703)	0.776407	-0.0251625	2.90118e-05
cg06245154	chr19:45873313	ERCC2;ERCC2	ERCC2 (+531)	0.112815	-0.0170938	2.94541e-05
cg10658516	chr2:98612531	TMEM131	TMEM131 (-178)	0.14851	-0.0141131	2.95272e-05
cg19533957	chr17:65713589	NOL11	NOL11 (-471)	0.0738467	0.0176378	2.99801e-05
cg25005345	chr1:33815686	PHC2;PHC2	PHC2 (+25507), ZNF362 (+93513)	0.0692825	-0.0104354	3.01445e-05
cg24865955	chr5:141576963		NDFIP1 (+88640), SPRY4 (+127656)	0.890251	-0.0168761	3.02822e-05
cg11526347	chr5:114365928		TRIM36 (+150314), KCNN2 (+667913)	0.800606	0.0281878	3.03377e-05
cg11442734	chr2:198380754	MOBKL3;MOBKL3;MOBKL3	HSPE1-MOB4 (+16034), RFTN2 (+159829)	0.0312631	-0.00368084	3.03804e-05
cg14293864	chr9:127624284	RPL35	RPL35 (-45)	0.0246751	-0.00330294	3.03978e-05
cg14416302	chr1:150534139		ADAMTSL4 (+12242), MCL1 (+18074)	0.128574	-0.0135997	3.05753e-05
cg17148947	chr21:37433056	SETD4;SETD4	CBR1 (-9228)	0.0631782	-0.00734764	3.08695e-05
cg03219697	chr8:145653915	VPS28;VPS28;VPS28;VPS28	VPS28 (+11)	0.0403747	-0.00442336	3.08888e-05
cg25964019	chr7:21732239	DNAH11	DNAH11 (+149407), CDCA7L (+253302)	0.845143	0.0256021	3.11088e-05
cg25903072	chr15:63334703	TPM1;TPM1;TPM1;TPM1;TPM1;TPM1	TPM1 (-134)	0.293069	-0.0252005	3.11265e-05
cg07805424	chr1:55606331	USP24	USP24 (+74707), PCSK9 (+101183)	0.126348	-0.0242311	3.12059e-05
cg00417692	chr4:114378393	CAMK2D;CAMK2D;CAMK2D;CAMK2D;CAMK2D;CAMK2D	CAMK2D (+304689), ANK2 (+407609)	0.877944	-0.0205755	3.12645e-05
cg13036575	chr4:39184472	WDR19	WDR19 (+449)	0.0594114	-0.00646547	3.13495e-05
cg06620390	chr8:10192943	MSRA;MSRA;MSRA	PRSS55 (-190112), MSRA (+281114)	0.887933	-0.0201786	3.15931e-05
cg25669900	chr5:133861733	PHF15	PHF15 (-64)	0.0404171	-0.00568549	3.18532e-05
cg10762012	chr19:52511285	ZNF615	ZNF615 (+197)	0.200156	-0.0280072	3.21654e-05
cg26603524	chr1:145713802	CD160	CD160 (+1762), RNF115 (+102767)	0.0402803	-0.00525085	3.22588e-05
cg12053296	chr6:31746808	VARS	VWA7 (-1701)	0.923046	0.00990425	3.23536e-05
cg03184452	chr8:13105155	DLC1	DLC1 (+267273), KIAA1456 (+301973)	0.811564	0.0236618	3.24496e-05
cg08587415	chr6:79788107	PHIP	PHIP (-97)	0.0331562	-0.00682949	3.26732e-05
cg03874601	chr2:174505619		CDCA7 (+286059), SP3 (+324810)	0.723293	0.0392815	3.26904e-05
cg24588528	chr4:3027957	GRK4;GRK4;GRK4	HTT (-48450), GRK4 (+62615)	0.891338	-0.0171051	3.28196e-05
cg12516455	chr19:11266603	SPC24	SPC24 (-120)	0.0560033	-0.00750821	3.29094e-05
cg13861948	chr1:221509763	LOC400804	DUSP10 (+405752), HLX (+457021)	0.788102	0.0261004	3.31073e-05
cg14258756	chr1:6158059	KCNAB2;KCNAB2	KCNAB2 (+52079), CHD5 (+82134)	0.893168	-0.0192892	3.32491e-05
cg10737883	chr7:99686426	COPS6	COPS6 (-156)	0.0790461	-0.00798464	3.32604e-05
cg25465634	chr14:55658290	DLGAP5;DLGAP5;DLGAP5;DLGAP5	DLGAP5 (+105)	0.0804883	-0.0132935	3.33503e-05
cg01928779	chr9:34125731	DCAF12	DCAF12 (+1039), UBE2R2 (+308550)	0.0968659	0.00795661	3.33546e-05
cg21634944	chrX:68835885	EDA;EDA;EDA;EDA;EDA;EDA	EDA (-25)	0.32426	0.0150237	3.35629e-05
cg01986142	chr12:73085225		TRHDE (+418697)	0.796583	0.0285369	3.3632e-05
cg10488199	chr6:52013771	MIR133B	PKHD1 (-61349), IL17A (-37413)	0.560434	0.0370274	3.38842e-05
cg00865537	chr19:9879615	ZNF846	ZNF846 (-206)	0.0489417	-0.00617198	3.39444e-05
cg12651664	chr18:46477149	SMAD7	SMAD7 (-69)	0.0518756	0.00741353	3.40486e-05
cg05741530	chr14:102430709	DYNC1H1	DYNC1H1 (-155)	0.0868798	0.00840744	3.43754e-05
cg10146326	chr1:2439901		PANK4 (+18133), PLCH2 (+32148)	0.772647	0.0160657	3.43819e-05
cg06417806	chr1:161655029	RPL31P11	FCRLA (-21732), FCGR2B (+22125)	0.876921	0.0122828	3.44972e-05
cg20007462	chr11:113346207	DRD2;DRD2	DRD2 (-207)	0.102598	-0.0120051	3.4596e-05
cg07004744	chr8:641479	ERICH1	DLGAP2 (-808089), C8orf42 (-146149)	0.855463	0.0229625	3.52791e-05
cg08380005	chr16:816149	MSLN;MSLN	MSLN (+5385), MSLNL (+16776)	0.905995	0.0107394	3.56705e-05
cg24103799	chr2:16834516	FAM49A	FAM49A (+12617), MYCN (+753834)	0.813267	0.0188767	3.5917e-05
cg27564875	chr19:37341169	ZNF345	ZNF345 (-608), ZNF790 (+519)	0.0558117	-0.0051379	3.62715e-05
cg25751690	chr22:35695799	TOM1;TOM1;TOM1;TOM1;TOM1;TOM1;TOM1;TOM1;TOM1	TOM1 (+3)	0.049442	-0.00554656	3.63062e-05
cg08818130	chr3:88188285	ZNF654;ZNF654	ZNF654 (+24)	0.861506	0.0174113	3.67425e-05
cg15070096	chr1:156470876	MEF2D	MEF2D (-348)	0.0396798	-0.00362743	3.68278e-05
cg04400337	chr8:58907387	FAM110B	FAM110B (+275)	0.150286	-0.0103798	3.68818e-05
cg07311694	chr11:68437927		GAL (-14055), PPP6R3 (+209742)	0.947545	0.00549113	3.69443e-05
cg20533957	chr11:94278538	FUT4	PIWIL4 (-21935), FUT4 (+1522)	0.586047	-0.0310691	3.71611e-05
cg21302194	chr4:155412348	DCHS2;DCHS2	DCHS2 (-99900), PLRG1 (+59236)	0.0911079	-0.00807071	3.74884e-05
cg02059952	chr17:8384595	MYH10	NDEL1 (+45417), MYH10 (+149440)	0.915771	0.00952182	3.77616e-05
cg05596267	chr15:34331198	CHRM5;AVEN	AVEN (+104)	0.0391682	-0.00434102	3.78083e-05
cg22079271	chr2:233347454	ECEL1	ECEL1 (+5077), ALPI (+26622)	0.841065	-0.0216919	3.79241e-05
cg12557418	chr8:110552613	EBAG9;EBAG9;EBAG9	EBAG9 (+685)	0.049302	-0.00547161	3.83154e-05
cg07432643	chr22:50247581	ZBED4;ZBED4	ZBED4 (+85)	0.0472808	-0.00484639	3.84266e-05
cg18404335	chr6:166869078	RPS6KA2;RPS6KA2	BRP44L (-72593), RPS6KA2 (+406692)	0.858585	-0.0192709	3.87354e-05
cg09360321	chr11:129939700	APLP2;APLP2;APLP2;APLP2;APLP2;APLP2	APLP2 (-762)	0.0626176	0.0127901	3.87963e-05
cg10252516	chr19:56671462	ZNF444	GALP (-15926), ZNF444 (+18928)	0.955315	0.00509837	3.8901e-05
cg25075195	chr8:122455018		SNTB1 (-630710), HAS2 (+198611)	0.617129	0.0196158	3.89065e-05
cg16587849	chr16:50258166	PAPD5;PAPD5	ADCY7 (-63656), PAPD5 (+71338)	0.78418	0.0323355	3.89083e-05
cg22346119	chr1:6453452	ACOT7	ACOT7 (-7570), HES2 (+26526)	0.040189	-0.00578797	3.89477e-05
cg21859597	chr1:115323395	SIKE1;SIKE1	SIKE1 (-88)	0.0346733	-0.00363864	3.92366e-05
cg22203237	chr7:68983823		AUTS2 (-80081)	0.37825	-0.0348446	3.92805e-05
cg22152887	chr11:72849944	FCHSD2	FCHSD2 (+3198), ATG16L2 (+324494)	0.843188	0.0171825	3.93364e-05
cg01558916	chr19:11804727		ZNF833P (+19915), ZNF823 (+45032)	0.646111	-0.0277368	3.95028e-05
cg04865319	chr4:169791918	PALLD;PALLD;PALLD;PALLD	CBR4 (+139549), PALLD (+373702)	0.740366	-0.0369091	3.95391e-05
cg20467136	chr17:48638190	CACNA1G;CACNA1G;CACNA1G;CACNA1G;CACNA1G;CACNA1G;CACNA1G;CACNA1G;CACNA1G;CACNA1G;CACNA1G;CACNA1G;CACNA1G;CACNA1G;CACNA1G	CACNA1G (-258)	0.0499324	-0.00725378	3.96038e-05
cg06947913	chr12:50297793	FAIM2	FAIM2 (-34)	0.0574964	0.00985769	3.97371e-05
cg02812408	chr6:25153566		LRRC16A (-126089), CMAHP (-15516)	0.92994	0.00636057	3.98894e-05
cg05123139	chr15:85923174	AKAP13;AKAP13	AKAP13 (-696)	0.125075	-0.0227555	3.99756e-05
cg03847896	chr1:112154295		ADORA3 (-107553), RAP1A (-8109)	0.438919	0.0388486	4.0187e-05
cg03323444	chr12:50188704	NCKAP5L	BCDIN3D (+48207), TMBIM6 (+53113)	0.93646	0.00774706	4.03591e-05
cg20979128	chr1:16271176	ZBTB17	ZBTB17 (+31450), SPEN (+96818)	0.891162	0.0151548	4.0415e-05
cg23703303	chr8:7720259	SPAG11A	DEFB103B (-18466), SPAG11B (+14858)	0.732296	-0.0273183	4.0435e-05
cg14996408	chr1:222413581		DUSP10 (-498066), HHIPL2 (+307862)	0.768821	0.0287048	4.04942e-05
cg03890628	chr1:9666902	TMEM201	PIK3CD (-44887), TMEM201 (+17971)	0.945511	0.00841613	4.05322e-05
cg19778971	chr10:113267831		ADRA2A (+431042), GPAM (+675705)	0.850886	0.0192586	4.07923e-05
cg04730794	chr5:169144438	DOCK2	FOXI1 (-388478), DOCK2 (+80188)	0.684259	-0.0321696	4.09076e-05
cg05369582	chr1:228404763	OBSCN;OBSCN	OBSCN (+8903), TRIM11 (+189753)	0.965611	-0.00580907	4.10402e-05
cg24487908	chr6:28864305		SCAND3 (-309194), TRIM27 (+27462)	0.0401461	0.0113508	4.12449e-05
cg17817067	chr5:14713179	ANKH	ANKH (+158707), TRIO (+569351)	0.953076	0.00620109	4.1258e-05
cg07290652	chr7:137700005		AKR1D1 (-61172), CREB3L2 (-13159)	0.857514	0.0204683	4.1883e-05
cg07405552	chr10:118547891		ENO4 (-61131), HSPA12A (-45807)	0.0577299	-0.00818268	4.19691e-05
cg10897376	chr1:197880923	LHX9	DENND1B (-136301), LHX9 (-5593)	0.0730185	-0.00718867	4.20697e-05
cg03805364	chr11:117015176	PAFAH1B2	PAFAH1B2 (+177)	0.0497296	-0.0052734	4.21012e-05
cg00857968	chr6:32806547	TAP2;TAP2	TAP2 (-1)	0.122035	-0.0138213	4.21522e-05
cg26102748	chr18:77160219	NFATC1;NFATC1;NFATC1;NFATC1;NFATC1	NFATC1 (-106)	0.0846366	-0.00942243	4.22729e-05
cg11376147	chr11:57261198	SLC43A1	SLC43A1 (+21159), RTN4RL2 (+32860)	0.202059	-0.0167503	4.24268e-05
cg05085973	chr11:65340056	FAM89B;FAM89B;FAM89B;FAM89B;FAM89B;FAM89B	EHBP1L1 (-3452)	0.0373557	-0.00454011	4.27387e-05
cg21220856	chr19:52507354	ZNF615	ZNF350 (-17276), ZNF615 (+4128)	0.88894	-0.0229075	4.28721e-05
cg07808546	chr1:52456429	RAB3B	RAB3B (+6)	0.0505447	-0.00559279	4.2953e-05
cg05261824	chr6:28046730	ZNF165;ZNF165	ZNF165 (-1751)	0.793039	-0.0284365	4.31536e-05
cg16999370	chr4:122302232	QRFPR	QRFPR (-52)	0.0799826	-0.0139318	4.33136e-05
cg08943116	chr1:163380628		NUF2 (+88906)	0.682079	-0.0224747	4.33631e-05
cg25382032	chr3:184035178	EIF4G1;EIF4G1;EIF4G1;EIF4G1	FAM131A (-20097), EIF4G1 (+2896)	0.804706	0.0219997	4.34087e-05
cg13278445	chr17:7745945	KDM6B	TMEM88 (-12438), KDM6B (+2711)	0.10782	-0.0119795	4.36069e-05
cg18151068	chr1:38273342	C1orf122;YRDC;C1orf122	YRDC (+522)	0.0443365	0.00642819	4.40602e-05
cg15879179	chr4:164088111	NAF1;NAF1	NAF1 (-39)	0.141952	-0.0150306	4.48836e-05
cg13671900	chr5:3346810		IRX1 (-249357), C5orf38 (+594549)	0.900452	0.0120193	4.53548e-05
cg02280907	chr6:150326453	RAET1K	RAET1L (+20214), ULBP1 (+41311)	0.0456955	-0.00578175	4.54077e-05
cg25260543	chr7:100946792		FIS1 (-58422), RABL5 (+18300)	0.216376	-0.0228309	4.55771e-05
cg21220063	chr8:75233891	JPH1	JPH1 (-330)	0.0627185	-0.00703195	4.5776e-05
cg12775656	chr7:151078750	WDR86	NUB1 (+39904), RHEB (+138259)	0.0621813	-0.006487	4.58074e-05
cg27462398	chr1:86174642	ZNHIT6;ZNHIT6	ZNHIT6 (-527)	0.833369	-0.0195561	4.58815e-05
cg09486260	chr19:10400648	ICAM5	ICAM5 (-6)	0.075492	-0.0087885	4.60794e-05
cg25190634	chr6:79576994	IRAK1BP1	IRAK1BP1 (-194)	0.106829	0.0134958	4.66821e-05
cg02941219	chr16:56485120	NUDT21;OGFOD1;NUDT21	OGFOD1 (-303), NUDT21 (+140)	0.036686	0.00680775	4.67257e-05
cg07988989	chr2:120981274	TMEM185B	TMEM185B (-291)	0.0577853	-0.00757074	4.70752e-05
cg17357161	chr5:75698343	IQGAP2	IQGAP2 (-805)	0.055499	0.00881415	4.71715e-05
cg19977408	chr4:129209103	PGRMC2	PGRMC2 (+880)	0.161322	-0.0212069	4.73951e-05
cg10832589	chr6:149287662	UST	TAB2 (-351773), UST (+219392)	0.694985	0.0318388	4.75688e-05
cg21368479	chr6:149415018		TAB2 (-224417), UST (+346748)	0.81603	-0.0195818	4.78519e-05
cg18278528	chr5:149996672	SYNPO;SYNPO	MYOZ3 (-43731), SYNPO (+16031)	0.855293	-0.0196444	4.79622e-05
cg07193666	chr16:85608224		KIAA0182 (-38699), KIAA0513 (+546815)	0.679676	0.0257159	4.8232e-05
cg02159111	chr2:239361488		TWIST2 (-395184), ASB1 (+25863)	0.877933	0.0148761	4.85536e-05
cg07169439	chr1:10874315		TARDBP (-198363), CASZ1 (-17609)	0.838947	0.0168109	4.86484e-05
cg09235837	chr1:180200750	LHX4	LHX4 (+1318), ACBD6 (+271271)	0.0505122	-0.00616094	4.88352e-05
cg11254602	chr12:75703120	CAPS2	KCNC2 (-99610), CAPS2 (+20715)	0.85302	-0.0153556	4.88394e-05
cg15764264	chrX:151303631	MAGEA10;MAGEA10	MAGEA5 (-17221), GABRA3 (+316199)	0.78296	-0.0308747	4.89163e-05
cg19164992	chr6:3333241	SLC22A23;SLC22A23	TUBB2B (-105274), SLC22A23 (+123551)	0.903036	-0.0142614	4.92249e-05
cg23054112	chr2:204400194	RAPH1;RAPH1	RAPH1 (-137)	0.0379362	-0.0064764	4.92761e-05
cg21816377	chr11:132715777	OPCML;OPCML	OPCML (+97259), NTM (+935066)	0.832833	-0.0232753	4.96873e-05
cg01416578	chr1:228297160	MRPL55;MRPL55;MRPL55;MRPL55;MRPL55;MRPL55;MRPL55;MRPL55	MRPL55 (-148)	0.0723775	-0.0085912	4.98474e-05
cg11911454	chr12:59986233		LRIG3 (-671972), SLC16A7 (-96892)	0.78912	0.0371595	4.99335e-05

## Sheet: Supplementary Table S7
	DMRs			Probes
Test	Location	Gene(s)	Sidak P	Probe	Position	BL DNAm	DNAm change	P value
Acute (POD1-BL)	chr7:95025924-95026122	PON3	0.0001426	cg15500865	chr7:95025924	0.107706	-0.63%	0.0912661
				cg25572105	chr7:95025955	0.0821736	-0.98%	0.00574912
				cg25161512	chr7:95026066	0.123327	-0.84%	0.0515904
				cg11435506	chr7:95026073	0.144435	-1.20%	0.0844102
				cg27413563	chr7:95026090	0.195614	-1.76%	0.0367222
				cg03301582	chr7:95026095	0.166482	-1.26%	0.0863963
				cg08898155	chr7:95026097	0.184323	-1.81%	0.0108301
				cg04080282	chr7:95026106	0.369614	-2.66%	0.00284546
				cg26457160	chr7:95026121	0.503521	-1.07%	0.0516606
Persistent (POD4/7-BL)	chr22:45608345-45608714	KIAA0930	3.388e-17	cg10820551	chr22:45608345	0.744019	0.73%	0.218005
				cg04223044	chr22:45608428	0.684045	3.42%	6.94e-05
				cg12251779	chr22:45608440	0.738466	3.70%	9.13e-06
				cg22488367	chr22:45608448	0.742517	3.21%	0.00297459
				cg21935981	chr22:45608465	0.807373	4.23%	1.67e-05
				cg20061654	chr22:45608492	0.81644	4.60%	1.24e-06
				cg07795766	chr22:45608516	0.822465	2.60%	0.000128281
				cg02541592	chr22:45608686	0.803556	1.82%	0.0114366
				cg14781778	chr22:45608692	0.741404	3.24%	0.00475383
				cg20078807	chr22:45608713	0.834614	1.45%	0.00875001
	chr5:1518133-1518180	LPCAT1	1.997e-08	cg22185977	ch5:1518133	0.579339	4.42%	5.21e-10
				cg05573654	ch5:1518179	0.621778	3.01%	7.56e-05
	chr7:130646051-130646079	LINC-PINT	1.002e-07	cg20228731	chr7:130646051	0.331665	-8.92%	1.24e-07
				cg15928106	chr7:130646078	0.26161	-6.55%	3.26e-06
	chr8:142297121-142297257	LOC105375787	1.34e-07	cg25392060	chr8:142297121	0.421361	2.42%	1.07e-05
				cg26610247	chr8:142297175	0.564069	3.50%	3.69e-06
				cg21650866	chr8:142297256	0.321161	3.15%	0.00308164
	chr7:5567862-5567892	ACTB	8.018e-07	cg01741041	chr7:5567862	0.204458	2.83%	3.89e-08
				cg14145074	chr7:5567891	0.235516	2.80%	6.12e-05
	chr12:6657744-6657819	IFFO1	1.192e-06	cg27299526	chr12:6657744	0.812074	2.47%	0.000158488
				cg22434506	chr12:6657818	0.811864	4.56%	5.08e-08
	chr7:1127709-1127768	GPER1, C7orf50	2.304e-06	cg07012460	chr7:1127709	0.666682	-4.84%	3.91e-05
				cg03595161	chr7:1127767	0.582023	-3.75%	5.28e-07

## Sheet: Supplementary Table S8
ID	Name	nGenes	nTest	P value
GO:0070672	response to interleukin-15	11	3	3.44119e-10
GO:0043194	axon initial segment	10	3	8.03614e-10
GO:0004683	calmodulin-dependent protein kinase activity	21	4	1.17653e-08
GO:0002029	desensitization of G-protein coupled receptor protein signaling pathway	15	3	3.16755e-07
GO:0022401	negative adaptation of signaling pathway	15	3	3.16755e-07
GO:0035066	positive regulation of histone acetylation	16	3	5.31493e-07
GO:0021680	cerebellar Purkinje cell layer development	25	4	1.3657e-06
GO:0043502	regulation of muscle adaptation	39	5	5.23227e-06
GO:0006929	substrate-dependent cell migration	18	3	5.7723e-06
GO:0030521	androgen receptor signaling pathway	46	5	1.00864e-05
GO:0019221	cytokine-mediated signaling pathway	311	16	1.2765e-05
GO:0051019	mitogen-activated protein kinase binding	19	3	1.71719e-05
GO:0033962	cytoplasmic mRNA processing body assembly	10	2	2.0537e-05
GO:0034333	adherens junction assembly	27	4	2.34188e-05
GO:0000281	mitotic cytokinesis	20	3	3.03226e-05
GO:0016239	positive regulation of macroautophagy	10	2	3.37688e-05
GO:0043266	regulation of potassium ion transport	44	5	3.60958e-05
GO:0033270	paranode region of axon	10	2	4.05909e-05
GO:0043518	negative regulation of DNA damage response	11	2	4.27859e-05
GO:0001976	neurological system process involved in regulation of systemic arterial blood pressure	19	3	4.82748e-05
GO:0003016	respiratory system process	11	2	5.90984e-05
GO:0033017	sarcoplasmic reticulum membrane	35	4	6.80996e-05
GO:0030276	clathrin binding	23	3	7.48572e-05
GO:0034045	pre-autophagosomal structure membrane	11	2	7.99592e-05
GO:0030208	dermatan sulfate biosynthetic process	11	2	8.98374e-05
GO:0070498	interleukin-1-mediated signaling pathway	12	2	9.67409e-05
GO:0009072	aromatic amino acid family metabolic process	27	3	0.000102902
GO:0006878	cellular copper ion homeostasis	12	2	0.000105829
GO:0009415	response to water	11	2	0.000111515
GO:0060047	heart contraction	49	5	0.000124546
GO:0008016	regulation of heart contraction	144	10	0.000167544
GO:0045622	regulation of T-helper cell differentiation	23	3	0.00016937
GO:0035964	COPI-coated vesicle budding	13	2	0.000189786
GO:0048200	Golgi transport vesicle coating	13	2	0.000189786
GO:0048205	COPI coating of Golgi vesicle	13	2	0.000189786
GO:0030552	cAMP binding	21	3	0.000196444
GO:0015459	potassium channel regulator activity	37	4	0.000209896
GO:0001963	synaptic transmission	13	2	0.000223818
GO:0032309	icosanoid secretion	14	2	0.000251424
GO:0050482	arachidonic acid secretion	14	2	0.000251424
GO:0030374	ligand-dependent nuclear receptor transcription coactivator activity	44	4	0.000326127
GO:0071353	cellular response to interleukin-4	27	3	0.000329082
GO:1901338	catecholamine binding	14	2	0.000374644
GO:0009898	cytoplasmic side of plasma membrane	55	5	0.00038372
GO:0007212	dopamine receptor signaling pathway	24	3	0.000393043
GO:0008045	motor neuron axon guidance	24	3	0.000514322
GO:0044705	multi-organism reproductive behavior	28	3	0.000523876
GO:0071435	potassium ion export	11	2	0.000524458
GO:0005868	cytoplasmic dynein complex	26	3	0.000539627
GO:0007622	rhythmic behavior	28	3	0.000556582
GO:0042493	response to drug	396	18	0.000647922
GO:0005719	nuclear euchromatin	15	2	0.000672425
GO:0031432	titin binding	14	2	0.000684124
GO:0018105	peptidyl-serine phosphorylation	75	6	0.000711683
GO:0006044	N-acetylglucosamine metabolic process	16	2	0.000764538
GO:0000082	G1/S transition of mitotic cell cycle	162	9	0.000802077
GO:0031420	alkali metal ion binding	11	2	0.000857636
GO:0000315	organellar large ribosomal subunit	16	2	0.000902109
GO:0005762	mitochondrial large ribosomal subunit	16	2	0.000902109
GO:0007512	adult heart development	15	2	0.000962194
GO:0003254	regulation of membrane depolarization	30	3	0.00102856
GO:0021783	preganglionic parasympathetic nervous system development	13	2	0.0010586
GO:0042641	actomyosin	55	5	0.0010877
GO:0048168	regulation of neuronal synaptic plasticity	43	4	0.00128259
GO:0032793	positive regulation of CREB transcription factor activity	15	2	0.00131452
GO:2000647	negative regulation of stem cell proliferation	15	2	0.00151622
GO:0005865	striated muscle thin filament	17	2	0.00160698
GO:0051051	negative regulation of transport	317	14	0.00164766
GO:0005811	lipid particle	54	4	0.00172775
GO:0042559	pteridine-containing compound biosynthetic process	17	2	0.0017496
GO:0044403	symbiosis	677	24	0.00176711
GO:0044419	interspecies interaction between organisms	677	24	0.00176711
GO:0061099	negative regulation of protein tyrosine kinase activity	16	2	0.00200471
GO:0048259	regulation of receptor-mediated endocytosis	52	4	0.0021234
GO:0002495	antigen processing and presentation of peptide antigen via MHC class II	93	6	0.00219092
GO:0002504	antigen processing and presentation of peptide or polysaccharide antigen via MHC class II	93	6	0.00219092
GO:0016578	histone deubiquitination	17	2	0.00228028
GO:0017145	stem cell division	32	3	0.00230665
GO:0042119	neutrophil activation	19	2	0.0024028
GO:0060053	neurofilament cytoskeleton	12	2	0.00242273
GO:0010035	response to inorganic substance	369	15	0.00242876
GO:0034236	protein kinase A catalytic subunit binding	12	2	0.00250248
GO:0042098	T cell proliferation	37	3	0.00259936
GO:0030666	endocytic vesicle membrane	120	7	0.00260762
GO:0005096	GTPase activator activity	250	13	0.00263282
GO:0010894	negative regulation of steroid biosynthetic process	18	2	0.00279845
GO:0043204	perikaryon	53	4	0.0027987
GO:0043393	regulation of protein binding	116	7	0.00285389
GO:0005089	Rho guanyl-nucleotide exchange factor activity	71	6	0.00293582
GO:0042787	protein ubiquitination involved in ubiquitin-dependent protein catabolic process	53	4	0.00321693
GO:0017091	AU-rich element binding	19	2	0.00350595
GO:0035338	long-chain fatty-acyl-CoA biosynthetic process	18	2	0.00353435
GO:0005614	interstitial matrix	16	2	0.00381872
GO:0001556	oocyte maturation	16	2	0.00383589
GO:0071364	cellular response to epidermal growth factor stimulus	18	2	0.00406524
GO:0045995	regulation of embryonic development	93	6	0.00425488
GO:0016577	histone demethylation	19	2	0.0044503
GO:0000307	cyclin-dependent protein kinase holoenzyme complex	17	2	0.00445629
GO:0000718	nucleotide-excision repair	20	2	0.00450779
GO:0044349	DNA excision	20	2	0.00450779
GO:0031594	neuromuscular junction	49	4	0.0049727
GO:0070577	histone acetyl-lysine binding	18	2	0.00502635
GO:0036126	sperm flagellum	21	2	0.00515318
GO:0048814	regulation of dendrite morphogenesis	52	4	0.00559565
GO:0001773	myeloid dendritic cell activation	21	2	0.00570731
GO:0021591	ventricular system development	19	2	0.00579524
GO:0033077	T cell differentiation in thymus	54	4	0.00586731
GO:0035510	DNA dealkylation	20	2	0.00646365
GO:0043567	regulation of insulin-like growth factor receptor signaling pathway	21	2	0.00655212
GO:0047496	vesicle transport along microtubule	17	2	0.00663595
GO:0018200	peptidyl-glutamic acid modification	22	2	0.00757584
GO:0050699	WW domain binding	22	2	0.0083345
GO:0019200	carbohydrate kinase activity	20	2	0.00910037
GO:0051303	establishment of chromosome localization	22	2	0.00915889
GO:0035315	hair cell differentiation	35	3	0.0092915
GO:0032391	photoreceptor connecting cilium	22	2	0.00948182
GO:0045648	positive regulation of erythrocyte differentiation	22	2	0.00961375
GO:0007045	cell-substrate adherens junction assembly	20	2	0.013171
GO:0048041	focal adhesion assembly	20	2	0.013171
Supplementary Table4. Diffferentially methylated GO pathways on POD1 in the corrected model
GO: Gene Ontology, POD1: Postoperative day1
nGenes: Number of genes involved in each Gene Ontology pathway
nTest: Number of tested genes in Gene Ontology term enrichment analysis according to DMPs (P < 5.0E-5)

## Sheet: Supplementary Table S9
Illumina 450K probe	Position	UCSC gene reference	GREAT annotation	DNAm change per 10 pg/ml	P value
cg24327971	chr3:131221439	MRPL3	MRPL3 (+420)	0.00152	4.32e-10
cg13215643	chr14:59104825	DACT1;DACT1;DACT1;DACT1	DACT1 (+69)	-0.00226	1.84e-09
cg03751030	chr8:56015576	XKR4	XKR4 (+560)	-0.00325	3.08e-09
cg04565622	chr5:149381502	HMGXB3;TIGD6	TIGD6 (-773)	0.00294	3.9e-09
cg16400802	chr17:58213165		AP1S2 (-32886), CA4 (-14136)	-0.00196	5.56e-09
cg18450168	chr10:123872573	TACC2;TACC2	PLEKHA1 (-261520), TACC2 (+123885)	-0.00567	6.41e-09
cg11863899	chr5:148958721		ARHGEF37 (-2413)	-0.00648	7.08e-09
cg00756032	chr12:81102123	MYF6	MYF6 (+716)	-0.00265	7.44e-09
cg26698664	chr6:149285835	UST	TAB2 (-353600), UST (+217565)	0.00202	8.9e-09
cg09248054	chr1:969257	AGRN	AGRN (+13755), RNF223 (+40429)	-0.004	1.06e-08
cg00657094	chr1:1174190		B3GALT6 (+6562), FAM132A (+7911)	-0.00388	1.06e-08
cg21562208	chr3:9920698	CIDEC;CIDEC	CIDEC (-203)	0.00529	1.61e-08
cg14308509	chr7:4757929	FOXK1	KIAA0415 (-57332), FOXK1 (+36000)	-0.00353	1.78e-08
cg13101087	chr2:154729059	GALNT13	GALNT13 (+634)	-0.00471	2.1e-08
cg02066518	chr2:114463932		SLC35F5 (+50467), RABL2A (+79116)	-0.0061	2.12e-08
cg19716727	chr7:4794309	FOXK1	KIAA0415 (-20952), FOXK1 (+72380)	0.0013	2.53e-08
cg20492922	chr1:39194066		POU3F1 (-681617), RRAGC (+131273)	-0.00234	2.56e-08
cg12314527	chr22:19110193	DGCR2	DGCR2 (-227)	0.00445	2.87e-08
cg00970435	chr17:66380327	ARSG	SLC16A6 (-92923), WIPI1 (+73325)	0.00524	2.95e-08
cg22083684	chr7:100425827	EPHB4	EPHB4 (-685)	-0.0032	3.35e-08
cg17094927	chr1:154298080	ATP8B2;ATP8B2	ATP8B2 (-2195)	0.00452	3.48e-08
cg23811476	chr18:33078011	INO80C;INO80C	INO80C (-57)	0.00179	3.8e-08
cg04924415	chr12:100661456	SCYL2;DEPDC4	DEPDC4 (-600), SCYL2 (-92)	0.00314	4.22e-08
cg14630692	chr9:131145355	URM1;URM1	CERCAM (-37403), URM1 (+11758)	-0.0048	4.4e-08
cg22748799	chr19:58570790	ZNF135;ZNF135;ZNF135;ZNF135;ZNF135	ZNF135 (+184)	-0.00373	4.58e-08
cg05453378	chr13:51914201	SERPINE3	SERPINE3 (-966)	0.00477	4.63e-08
cg09821032	chr17:77751135	CBX2;CBX2	CBX2 (-841)	-0.00304	4.67e-08
cg14178214	chr9:98491799		PTCH1 (-220969), C9orf102 (-146100)	-0.00417	5.51e-08
cg08099174	chr8:99956574	OSR2;OSR2	OSR2 (-56)	0.00475	6e-08
cg05578358	chr11:115631100		CADM1 (-255860)	-0.00263	6.23e-08
cg12231713	chr13:51783072		SERPINE3 (-132095), GUCY1B2 (-128075)	0.0064	6.24e-08
cg12046793	chr1:11797908	AGTRAP;AGTRAP;AGTRAP;AGTRAP;AGTRAP	AGTRAP (+1767), MTHFR (+68251)	0.00617	6.82e-08
cg25820220	chr8:107282481	OXR1;OXR1	OXR1 (-177670), ZFPM2 (+951335)	0.00216	7.83e-08
cg18090487	chr13:43151796	TNFSF11;TNFSF11	DNAJC15 (-445565), TNFSF11 (+3506)	0.00941	7.97e-08
cg24231148	chr12:5352400		NTF3 (-188879), KCNA5 (+199316)	0.00555	8.11e-08
cg16771104	chr3:57233952	HESX1;HESX1	HESX1 (+327)	0.00711	8.18e-08
cg23881385	chr8:62052430		CLVS1 (-148094), CHD7 (+461107)	-0.00203	8.54e-08
cg11881599	chr12:92814084	CLLU1OS;CLLU1;CLLU1	CLLU1 (-3650)	-0.00745	9.39e-08
cg15163247	chr19:49617468	LIN7B	LIN7B (-149)	0.00244	1.28e-07
cg16584573	chr10:103535637	FGF8;FGF8;FGF8;FGF8	FGF8 (+121)	-0.00351	1.4e-07
cg16007619	chr6:76645016	IMPG1	IMPG1 (+137318), MYO6 (+186108)	-0.00299	1.49e-07
cg00581541	chr1:31423283	SNORD103A;PUM1;PUM1	SDC3 (-41804), PUM1 (+115280)	-0.00541	1.75e-07
cg17519899	chr22:36682868	MYH9	APOL1 (+33752), MYH9 (+101194)	-0.00497	1.97e-07
cg02685896	chr17:27038861	PROCA1;PROCA1	PROCA1 (+10)	-0.00207	2e-07
cg14610403	chr1:66998812	SGIP1	SGIP1 (-1012)	-0.00246	2.08e-07
cg18019810	chr2:236619304	AGAP1;AGAP1	AGAP1 (+216572), GBX2 (+457347)	0.00394	2.1e-07
cg26121782	chr11:8284312	LMO1	RIC3 (-93723), LMO1 (+1093)	-0.0048	2.22e-07
cg26218466	chr11:1968643	MRPL23	MRPL23 (+142)	-0.00119	2.23e-07
cg15933232	chr10:90640622	STAMBPL1	STAMBPL1 (+597)	0.00155	2.24e-07
cg27166649	chr2:182521528	CERKL;CERKL;CERKL;CERKL;CERKL;CERKL;CERKL	CERKL (+305)	-0.00591	2.29e-07
cg14134497	chr18:32074251	DTNA;DTNA;DTNA	NOL4 (-270737), DTNA (-261688)	-0.0058	2.33e-07
cg13645078	chr1:201438647	PHLDA3	PHLDA3 (-349)	-0.00273	2.34e-07
cg23231550	chr2:192343457		OBFC2A (-199403), MYO1B (+233351)	-0.00745	2.48e-07
cg04703227	chr1:19923504	C1orf151;C1orf151	MINOS1 (+34)	0.00456	2.58e-07
cg11188318	chr3:158449803	RARRES1;RARRES1	RARRES1 (+471)	-0.00494	2.62e-07
cg21331821	chr19:58545149	ZSCAN1	ZSCAN1 (-284)	-0.00367	2.65e-07
cg05467600	chrX:103499724	ESX1	ESX1 (-126)	0.01056	2.73e-07
cg16173191	chr4:82135607		PRKG2 (-9394), RASGEF1B (+257453)	-0.00389	2.83e-07
cg24428144	chr12:28180450		CCDC91 (-229684), PTHLH (-55535)	0.00568	2.92e-07
cg06330735	chr16:85319871		KIAA0182 (-327052), KIAA0513 (+258462)	-0.00561	2.93e-07
cg05280131	chr2:132248998	FAM128A;LOC150776	LOC150776 (-1387), MZT2A (+1065)	0.00281	3.17e-07
cg10120703	chr1:151369469		PSMB4 (-2571)	-0.00609	3.2e-07
cg17260660	chr11:44927832	TSPAN18;TSPAN18	TP53I11 (+44775), TSPAN18 (+141857)	0.00517	3.21e-07
cg16109369	chr6:42858200	C6orf226;C6orf226	PTCRA (-25526), RPL7L1 (+10530)	0.00174	3.32e-07
cg00253346	chr22:42324281	TNFRSF13C	TNFRSF13C (-1461)	-0.00501	3.36e-07
cg00331283	chr11:133917072		IGSF9B (-90193), JAM3 (-21747)	-0.00593	3.45e-07
cg15993354	chr19:12912590	PRDX2;PRDX2;PRDX2;PRDX2	RNASEH2A (-4837), PRDX2 (+103)	0.00356	3.58e-07
cg12253753	chr2:1018076	SNTG2	TPO (-399156), SNTG2 (+71523)	-0.00566	3.58e-07
cg05052463	chr4:153274105	FBXW7;FBXW7;FBXW7;FBXW7	PET112 (-591931), FBXW7 (+182079)	-0.00628	3.62e-07
cg25475839	chr6:20697104	CDKAL1	SOX4 (-896867), CDKAL1 (+162417)	-0.00766	3.64e-07
cg15235844	chrX:37671328	CYBB	CYBB (+32059), DYNLT3 (+35560)	-0.01178	3.72e-07
cg21073459	chr19:54604098	OSCAR;OSCAR;OSCAR;OSCAR;OSCAR;OSCAR;OSCAR;OSCAR	NDUFA3 (-2061), OSCAR (+143), OSCAR (+143)	0.00396	3.74e-07
cg05879734	chr2:238850757		UBE2F (-24829), RAMP1 (+82571)	0.00227	3.75e-07
cg24091315	chr10:97080852	SORBS1;SORBS1;SORBS1;SORBS1;SORBS1;SORBS1;SORBS1	PDLIM1 (-30072), SORBS1 (+120084)	0.00574	3.77e-07
cg23957285	chr19:4558740	SEMA6B	LRG1 (-18705), SEMA6B (+1030)	-0.00447	3.88e-07
cg00071241	chr7:41351539		INHBA (+391166)	0.00583	3.94e-07
cg11312896	chr19:58545122	ZSCAN1	ZSCAN1 (-311)	-0.00453	4.02e-07
cg19546057	chr11:128776216	C11orf45;KCNJ5	C11orf45 (-625)	0.00523	4.04e-07
cg00014996	chr18:158348	USP14;USP14	USP14 (-134)	-0.00202	4.06e-07
cg17886959	chr16:56642024	MT2A	MT2A (-453)	0.00849	4.07e-07
cg26419883	chr11:2434192	TRPM5	TRPM5 (+10082), CD81 (+35646)	0.00538	4.32e-07
cg08073365	chrX:135638873	VGLL1	CD40LG (-91462), VGLL1 (+24563)	-0.00712	4.33e-07
cg22794990	chr12:4412270	CCND2	C12orf5 (-18088), CCND2 (+29369)	-0.00478	4.39e-07
cg23344706	chr3:172593877		ECT2 (+121579), SPATA16 (+265180)	-0.0067	4.48e-07
cg21050234	chr18:10726518	FAM38B	NAPG (+200646), PIEZO2 (+422242)	0.00669	4.57e-07
cg12338097	chr18:22929407	ZNF521	ZNF521 (+2806), HRH4 (+888815)	0.00282	4.66e-07
cg01519950	chr6:26660189	ZNF322A	ZNF322 (-210)	0.00116	4.91e-07
cg17933300	chr4:141178298	SCOC	MAML3 (-103066), SCOC (-86298)	0.0058	4.93e-07
cg17048483	chr11:114271079	RBM7;C11orf71;C11orf71	RBM7 (-304)	0.00118	5.07e-07
cg02773588	chr3:48698519	CELSR3	TMEM89 (-39331), CELSR3 (+11461)	-0.00651	5.07e-07
cg03074026	chr8:65281424		BHLHE22 (-211370)	0.00418	5.31e-07
cg27301280	chr3:194783348		LSG1 (-390143), XXYLT1 (+208546)	0.00486	5.36e-07
cg20377232	chr6:1180445		EXOC2 (-487337), FOXQ1 (-132229)	-0.00552	5.44e-07
cg06384413	chr17:46671215	LOC404266;LOC404266;LOC404266;LOC404266;HOXB5	HOXB5 (-113)	0.00231	5.57e-07
cg01302712	chr7:2354044	SNX8	SNX8 (+54)	-0.00078	5.68e-07
cg06223736	chr2:240142694	HDAC4	HDAC4 (+179948), TWIST2 (+386022)	0.00552	5.75e-07
cg06866616	chr1:2455264	PANK4	PANK4 (+2770), PLCH2 (+47511)	0.00428	5.91e-07
cg26684574	chr20:48532295	SPATA2	SPATA2 (-216)	0.00259	5.96e-07
cg19667460	chr15:60863379	RORA;RORA;RORA;RORA	NARG2 (-92036), RORA (+56349)	0.00845	5.97e-07
cg15160198	chr8:65711369	CYP7B1	CYP7B1 (-22)	-0.00684	6.12e-07
cg23687021	chr21:46452394		C21orf67 (-92567), ADARB1 (-42098)	-0.00138	6.3e-07
cg07737063	chr11:1486341		MOB2 (+15773), BRSK2 (+75213)	0.00163	6.31e-07
cg24057775	chr1:2838930		TTC34 (-132701), ACTRT2 (-99115)	0.00693	6.32e-07
cg15055773	chr7:107647750		LAMB1 (-3947)	0.00775	6.37e-07
cg12969595	chr17:31254878	TMEM98;TMEM98	TMEM98 (-49)	-0.00426	6.49e-07
cg09096787	chr10:131682386	EBF3	EBF3 (+79704), MGMT (+416933)	0.00737	6.5e-07
cg12974388	chr2:237072998		GBX2 (+3653), AGAP1 (+670266)	-0.00394	6.55e-07
cg09133026	chr14:75388105	RPS6KL1	RPS6KL1 (+1082), DLST (+39512)	-0.00585	6.58e-07
cg20222926	chr7:121946018	FEZF1;FEZF1	FEZF1 (-1454)	-0.00299	6.61e-07
cg20279673	chr22:17850431		CECR1 (-159653), CECR2 (-106198)	-0.00105	6.73e-07
cg26410450	chr11:17740967	MYOD1	MYOD1 (-142)	-0.00558	6.73e-07
cg19634332	chr14:39572395	SEC23A;SEC23A	SEC23A (+41)	-0.0007	6.9e-07
cg22549626	chr12:121343033	SPPL3	SPPL3 (-879)	-0.00378	7.03e-07
cg07605241	chr1:6302729		HES3 (-1522)	-0.00254	7.31e-07
cg14261068	chrX:39946573	BCOR;BCOR;BCOR;BCOR	BCOR (+10145)	-0.00612	7.33e-07
cg24947764	chr4:41881359		PHOX2B (-130373), TMEM33 (-55777)	0.0061	7.36e-07
cg11957699	chr1:214510205	SMYD2	SMYD2 (+55641), PTPN14 (+214818)	-0.00757	7.37e-07
cg00141174	chr9:129276572		LMX1B (-100149), FAM125B (+187450)	0.00189	7.53e-07
cg24872446	chr1:10720716	CASZ1;CASZ1	CASZ1 (+135990), PEX14 (+185714)	-0.00575	7.54e-07
cg21860254	chr11:118972974	DPAGT1	DPAGT1 (-190)	-0.00252	7.89e-07
cg18766882	chr1:231664214	TSNAX-DISC1;TSNAX-DISC1;TSNAX-DISC1;TSNAX-DISC1;TSNAX-DISC1;TSNAX-DISC1;TSNAX;TSNAX-DISC1;TSNAX-DISC1	TSNAX (-184)	0.00096	7.9e-07
cg18199386	chr1:152729200	KPRP	KPRP (-1305)	-0.00794	7.98e-07
cg04305228	chr22:18272333	MICAL3	BID (-14903), MICAL3 (+234991)	-0.0062	7.99e-07
cg07744841	chr3:10857703	SLC6A11	SLC6A11 (-213)	-0.00559	8e-07
cg07330481	chr17:37322330	ARL5C;ARL5C	ARL5C (+83)	-0.00897	8.28e-07
cg02899710	chr13:22392777		FGF9 (+147563)	0.00521	8.33e-07
cg18072388	chr19:10433761	RAVER1	FDX1L (-7071), RAVER1 (+10552)	-0.00587	8.47e-07
cg22975434	chr10:118764743	KIAA1598;KIAA1598;KIAA1598;KIAA1598	KIAA1598 (+344)	-0.00226	8.49e-07
cg14374337	chr14:75446498		PGF (-24032), EIF2B2 (-23113)	-0.0049	8.5e-07
cg18809535	chr15:59498670	MYO1E;LDHAL6B	LDHAL6B (-371)	-0.00426	8.74e-07
ch.1.2681285F	chr1:114503218	HIPK1;HIPK1;HIPK1;HIPK1	OLFML3 (-18811), HIPK1 (+31223)	-0.00337	8.81e-07
cg26433333	chr5:78842844		PAPD4 (-65398), HOMER1 (-33145)	-0.00354	8.82e-07
cg09955705	chr8:30253570	RBPMS;RBPMS;RBPMS;RBPMS	RBPMS (+11627), GTF2E2 (+262167)	0.00594	8.98e-07
cg18505495	chr10:104179494	FBXL15;PSD	PSD (-594), FBXL15 (-76)	0.00243	9.1e-07
cg24642825	chr15:89248793		ACAN (-97880), ISG20 (+66755)	-0.00705	9.37e-07
cg11231249	chr2:80531599	CTNNA2;LRRTM1;CTNNA2	LRRTM1 (-113)	-0.00333	9.54e-07
cg04330546	chr2:3460286	TTC15	ADI1 (+63063), TRAPPC12 (+76841)	-0.00398	9.55e-07
cg00913953	chr1:6189040	CHD5	CHD5 (+51153), KCNAB2 (+83060)	0.00073	9.64e-07
cg15413566	chr7:8301971	ICA1;ICA1;ICA1	ICA1 (-290)	0.00193	1.04e-06
cg20735914	chr19:36612631	TBCB	CAPNS1 (-18286), POLR2I (-6426)	0.00079	1.04e-06
cg19670286	chr5:137610127	GFRA3;GFRA3	GFRA3 (+125)	-0.00142	1.04e-06
cg14785527	chr10:90656978	STAMBPL1	STAMBPL1 (+16953), ACTA2 (+55601)	0.00544	1.06e-06
cg16823083	chr1:3567412	WDR8	TP73 (-1716), WRAP73 (-742)	-0.00659	1.06e-06
cg05606072	chr6:43228649	TTBK1	SLC22A7 (-37348), TTBK1 (+17428)	-0.00543	1.07e-06
cg10792923	chr4:103789516	UBE2D3;CISD2;UBE2D3	CISD2 (-618)	-0.00428	1.09e-06
cg02182795	chr8:57069688		MOS (-43148), PLAG1 (+54170)	-0.00241	1.1e-06
cg10754510	chr19:44488342	ZNF155;ZNF155	ZNF155 (-12)	-0.00274	1.12e-06
cg07491676	chr15:76400783	C15orf27	C15orf27 (+48485), ETFA (+203026)	0.00624	1.14e-06
cg13553400	chr17:14248369	HS3ST3B1	HS3ST3B1 (+43864), PMP22 (+915723)	-0.00362	1.14e-06
cg26625518	chr3:64430790		PRICKLE2 (-219660), ADAMTS9 (+242574)	-0.00408	1.16e-06
cg17962384	chr10:103601188	KCNIP2;KCNIP2;KCNIP2;KCNIP2;KCNIP2;KCNIP2	MGEA5 (-22967), KCNIP2 (+2488)	-0.00739	1.19e-06
cg13966878	chr15:54270693		UNC13C (-34407)	-0.00354	1.2e-06
cg26976687	chr5:43067535		ZNF131 (-54106), C5orf39 (-27089)	0.00102	1.2e-06
cg04294625	chr17:45727224	KPNB1	KPNB1 (-50)	-0.0007	1.2e-06
cg15318814	chr2:98351769	ZAP70;ZAP70	ZAP70 (+21739), TMEM131 (+260584)	-0.00143	1.21e-06
cg18534318	chr1:156829287	NTRK1;INSRR;NTRK1;NTRK1	NTRK1 (-1383), INSRR (-576)	-0.00331	1.22e-06
cg03621084	chr5:1227286	SLC6A18	SLC6A18 (+1817), TERT (+67875)	-0.00257	1.22e-06
cg21401879	chr2:45162036		SIX3 (-7000), CAMKMT (+572994)	-0.00396	1.23e-06
cg03287692	chr19:41307228	EGLN2;EGLN2	EGLN2 (+1895), CYP2A6 (+49123)	0.0055	1.23e-06
cg12582330	chr1:2473224		TNFRSF14 (-14580), HES5 (-11541)	0.00565	1.23e-06
cg23436960	chr14:77239540	VASH1	VASH1 (+11306), IRF2BPL (+255493)	0.00511	1.24e-06
cg14282656	chr11:122742237	CRTAM	CRTAM (+32983), BSX (+110141)	-0.00379	1.24e-06
cg20824201	chr2:134646577		MGAT5 (-365252), NCKAP5 (-320547)	-0.00487	1.26e-06
cg24631716	chr6:31781967	HSPA1L;HSPA1A	HSPA1A (-1323), HSPA1L (+867)	0.00534	1.26e-06
cg21194448	chr13:88323940	SLITRK5	SLITRK5 (-929)	-0.00254	1.26e-06
cg24710320	chr3:192958832	MGC2889;HRASLS	HRASLS (-85)	-0.00511	1.28e-06
cg14311811	chr18:29077863	DSG2	DSG2 (-163)	-0.00464	1.29e-06
cg26430465	chr12:45610283	ANO6;PLEKHA9;ANO6;ANO6	PLEKHA8P1 (-495), ANO6 (+514)	-0.00229	1.29e-06
cg05872129	chr22:39784769		RPL3 (-69100), TAB1 (-10989)	0.00435	1.3e-06
cg07478468	chr1:85464000	MCOLN2	MCOLN2 (-1205)	-0.00234	1.3e-06
cg20079886	chr13:111010301	COL4A2	COL4A2 (+50671), RAB20 (+203769)	-0.0047	1.32e-06
cg09631059	chr11:856942	TSPAN4;TSPAN4;TSPAN4;TSPAN4;TSPAN4;TSPAN4;TSPAN4	TSPAN4 (+14119), CHID1 (+53931)	0.00691	1.32e-06
cg05404847	chr19:42931316	LIPE;LIPE	LIPE (+261)	-0.00546	1.32e-06
cg23673974	chr17:45785206	TBKBP1	TBX21 (-25403), TBKBP1 (+12577)	0.00628	1.34e-06
cg08822602	chr6:168743643		SMOC2 (-98187), DACT2 (-23242)	-0.00665	1.36e-06
cg01780493	chr7:80548702	SEMA3C	SEMA3C (-36)	-0.00424	1.39e-06
cg07642043	chr16:10276674	GRIN2A;GRIN2A;GRIN2A	GRIN2A (-412)	-0.00402	1.4e-06
cg01521378	chr6:29988066	NCRNA00171	ZNRD1 (-40969), HLA-J (+13850)	0.00372	1.45e-06
cg18117347	chr19:51196754	SHANK1	SYT3 (-53663), SHANK1 (+23440)	-0.00625	1.47e-06
cg19284277	chr17:80190054	SLC16A3;SLC16A3;SLC16A3	SLC16A3 (+3773), CSNK1D (+41539)	0.00512	1.47e-06
cg17135503	chr4:154266588	MND1	MND1 (+788)	-0.00124	1.48e-06
cg14238986	chr6:32071835	TNXB	TNXB (+5315), CYP21A2 (+65743)	0.00599	1.49e-06
cg17979952	chr6:117803953	DCBLD1	DCBLD1 (+134)	0.00242	1.51e-06
cg27206321	chr16:89450060	ANKRD11	ANKRD11 (+106908), ZNF778 (+165950)	-0.00528	1.56e-06
ch.15.44425730F	chr15:46638438		SQRDL (+711183)	-0.0027	1.59e-06
cg03260790	chr12:56211718	ORMDL2;SARNP;SARNP;SARNP	ORMDL2 (-87)	0.00128	1.61e-06
cg22793142	chr1:207995752	LOC148696	CD46 (+70370), CD34 (+88930)	-0.00616	1.61e-06
cg10417151	chr6:28806899		SCAND3 (-251788), TRIM27 (+84868)	0.00181	1.61e-06
cg21372329	chr3:119421939	C3orf15;C3orf15	C3orf15 (+71)	-0.00284	1.61e-06
cg20424311	chr4:141221527	SCOC	MAML3 (-146295), SCOC (-43069)	0.00351	1.63e-06
cg22045055	chr1:167716385	MPZL1;MPZL1;MPZL1	MPZL1 (+25199), ADCY10 (+167067)	-0.00768	1.65e-06
cg06430753	chr5:958808		NKD2 (-50359), TRIP13 (+65840)	-0.00494	1.68e-06
cg21800906	chr11:32914818	QSER1;QSER1	DEPDC7 (-122591), PRRG4 (+63338)	0.00159	1.68e-06
cg17537009	chr12:118814304	SUDS3	TAOK3 (-3555), SUDS3 (-53)	-0.00286	1.71e-06
cg02423080	chr5:149423471	HMGXB3	TIGD6 (-42742), CSF1R (+69463)	0.00336	1.73e-06
cg21699595	chr7:44887743	H2AFV;H2AFV;H2AFV;H2AFV;H2AFV	H2AFV (-19)	-0.00092	1.75e-06
cg21773967	chr17:15166047	PMP22;PMP22	PMP22 (-1955)	0.00348	1.76e-06
cg01860947	chr19:15442741		BRD4 (-51480), AKAP8 (+47870)	-0.00111	1.77e-06
cg21470387	chr12:112204761	ALDH2;ALDH2	ALDH2 (+71)	-0.00505	1.77e-06
cg00013369	chr1:192857594		RGS2 (+79426), UCHL5 (+170928)	0.00516	1.78e-06
cg22304262	chr19:47287778	SLC1A5;SLC1A5;SLC1A5	STRN4 (-38059), SLC1A5 (+4063)	0.00674	1.8e-06
cg17816495	chr19:19030203	DDX49;COPE;COPE;COPE	DDX49 (-280), COPE (-5)	0.00114	1.8e-06
cg19992375	chr12:65067877	RASSF3	RASSF3 (+63585), GNS (+85348)	-0.00836	1.8e-06
cg14321936	chr3:50664738	MAPKAPK3	DOCK3 (-47933), MAPKAPK3 (+10177)	0.00476	1.82e-06
cg11739633	chr1:156459986	MEF2D	C1orf61 (-60647), MEF2D (+10542)	-0.00482	1.83e-06
cg04975856	chr21:38071911	SIM2;SIM2	SIM2 (-79)	-0.00377	1.84e-06
cg00127408	chr9:139420471	NOTCH1	SEC16A (-42965), NOTCH1 (+19766)	-0.00581	1.84e-06
cg16590237	chr19:37742956		HKR1 (-82623), ZNF383 (+25591)	-0.00592	1.89e-06
cg01876492	chr13:112321788		SOX1 (-400124), C13orf16 (+348774)	-0.00437	1.9e-06
cg09268453	chr7:50861927	GRB10	GRB10 (-61863), COBL (+522587)	-0.00367	1.9e-06
cg25134567	chr17:64782369	PRKCA;MIR634	CACNG5 (-90978), PRKCA (+483444)	-0.00547	1.95e-06
cg06889272	chr20:35833202	RPN2;RPN2	C20orf132 (-25229), GHRH (+52108)	-0.00399	1.96e-06
cg04462627	chr16:58019123	TEPP;TEPP	TEPP (+8785), ZNF319 (+14638)	0.00392	1.97e-06
cg13824097	chr11:1827023		CTSD (-41802), SYT8 (-28650)	-0.00345	1.98e-06
cg12799846	chr10:50826395	CHAT;CHAT;CHAT;CHAT;CHAT;CHAT;CHAT	CHAT (+4313), OGDHL (+144029)	0.00422	2.01e-06
cg15565306	chr7:19815309		TMEM196 (-2906)	0.00535	2.03e-06
cg21545862	chr5:174159294		MSX2 (+7720), DRD1 (+711868)	-0.00494	2.04e-06
cg26918720	chrX:153191884	ARHGAP4;ARHGAP4	ARHGAP4 (-171)	0.0062	2.06e-06
cg24226219	chr13:114887369	RASA3	GAS6 (-320324), RASA3 (+10725)	0.00381	2.1e-06
cg26378417	chr17:77773337		CBX8 (-2423)	0.00351	2.1e-06
cg03861217	chr2:155652401	KCNJ3	KCNJ3 (+97309)	0.0068	2.12e-06
cg02344891	chr14:101350872	MIR136;RTL1;MIR432	RTL1 (+311)	-0.00421	2.14e-06
cg08224212	chr11:34196093	ABTB2	NAT10 (+68983), ABTB2 (+183461)	0.00155	2.15e-06
cg21851395	chr13:42108056		C13orf15 (+76515), KIAA0564 (+427164)	0.00386	2.18e-06
cg03502002	chr18:74962133	GALR1;GALR1	GALR1 (+126)	-0.00987	2.2e-06
cg21534931	chr1:17381980	SDHB	SDHB (-1316)	0.00695	2.25e-06
cg09886009	chr11:67443131	ALDH3B2;ALDH3B2	ACY3 (-25002), ALDH3B2 (+5553)	-0.00414	2.27e-06
cg14858951	chr17:38257028	NR1D1	NR1D1 (-56)	-0.00085	2.27e-06
cg01269795	chr6:26440101	BTN3A3;BTN3A3	BTN3A3 (-598)	0.00415	2.28e-06
cg22696167	chr15:96864283		NR2F2 (-9827)	0.00869	2.35e-06
cg26394244	chr14:52536066	NID2	NID2 (-121)	-0.00205	2.35e-06
cg25736198	chr12:72345225	TPH2	TRHDE (-321303), TPH2 (+12600)	0.00554	2.39e-06
cg22792735	chr17:63558426	AXIN2	AXIN2 (-687)	0.00777	2.4e-06
cg10819238	chr19:1155184	SBNO2	SBNO2 (+19097), GPX4 (+51249)	0.00523	2.44e-06
cg01842473	chr11:617407	IRF7;MUPCDH;IRF7;MUPCDH	IRF7 (-1409)	0.00087	2.47e-06
cg11380545	chr4:83351682	ENOPH1;HNRPDL;HNRPDL	HNRPDL (-305), ENOPH1 (-43)	-0.00072	2.5e-06
cg25763036	chr4:13540946		RAB28 (-54958), NKX3-2 (+5167)	-0.00228	2.52e-06
cg02128053	chr8:27779656	SCARA5	PBK (-84308), SCARA5 (+70712)	-0.00292	2.54e-06
cg15778745	chr13:88324570	SLITRK5	SLITRK5 (-299)	-0.00557	2.55e-06
cg14672128	chr12:7280912	RBP5	CLSTN3 (-2054), RBP5 (+553)	-0.00348	2.6e-06
cg19830128	chr20:29995343	DEFB121	DEFB119 (-16938), DEFB121 (+5297)	0.0074	2.6e-06
cg14510404	chr15:79382995	RASGRF1;RASGRF1;RASGRF1;RASGRF1	RASGRF1 (+219)	-0.0018	2.61e-06
cg00649632	chr16:16108802	ABCC1;ABCC1;ABCC1;ABCC1;ABCC1	ABCC1 (+65369), ABCC6 (+208525)	-0.00449	2.61e-06
cg09072634	chr1:11737212	MAD2L2;MAD2L2	FBXO6 (+13063), MAD2L2 (+14465)	-0.00319	2.67e-06
cg08486432	chr6:33598003	ITPR3	ITPR3 (+8848), C6orf125 (+81500)	-0.00389	2.68e-06
cg22524332	chr1:17960353	ARHGEF10L;ARHGEF10L	ACTL8 (-121454), ARHGEF10L (+94024)	-0.00369	2.7e-06
cg16408555	chr2:8787097		ID2 (-35015)	-0.0052	2.7e-06
cg01331275	chr2:9908576		YWHAQ (-137471), TAF1B (-74994)	-0.00433	2.71e-06
cg27354537	chr10:101283644		GOT1 (-93115), NKX2-3 (-9045)	0.00381	2.71e-06
cg21838334	chr1:156646653	NES	NES (+535)	0.0042	2.71e-06
cg19854896	chrX:106959898	TSC22D3;TSC22D3;TSC22D3	TSC22D3 (+59118), PRPS1 (+88245)	0.00323	2.8e-06
cg11457534	chr11:133816062	IGSF9B	SPATA19 (-100671), IGSF9B (+10817)	-0.00645	2.83e-06
cg06658615	chr5:139334561	NRG2;NRG2;NRG2;NRG2	NRG2 (+88322), PSD2 (+159156)	0.00741	2.86e-06
cg03469655	chr6:123385000	CLVS2	CLVS2 (+67419), TRDN (+573237)	0.00733	2.92e-06
cg23102695	chr6:47538607	CD2AP	GPR111 (-85718), CD2AP (+93083)	-0.00414	2.97e-06
cg08642111	chr8:3141844	CSMD1	NONE	0.0073	3e-06
cg04852148	chr13:113680700	MCF2L;MCF2L	F7 (-79404), MCF2L (+57166)	-0.00438	3.07e-06
cg07395354	chr7:15727127	MEOX2	MEOX2 (-820)	-0.00592	3.07e-06
cg03412153	chr10:13139217		OPTN (-2864)	0.00465	3.09e-06
cg26916607	chr16:56994770	CETP	CETP (-1064)	-0.00414	3.09e-06
cg10321339	chr11:369810	B4GALNT4	B4GALNT4 (+16)	0.00108	3.11e-06
cg06059663	chr1:245319431	KIF26B	KIF26B (+1145)	-0.00175	3.11e-06
cg10638667	chr15:66176080	RAB11A	RAB11A (+14284), MEGF11 (+369994)	-0.00601	3.12e-06
cg21965995	chr1:151771856		TDRKH (-8847), LINGO4 (+6025)	0.00714	3.12e-06
cg15039853	chr19:46731941	IGFL1	IGFL1 (-1067)	-0.00528	3.13e-06
cg21182960	chr7:156812171		UBE3C (-119483), MNX1 (-8825)	0.00327	3.15e-06
cg07008478	chr1:7122798	CAMTA1	VAMP3 (-708530), CAMTA1 (+277415)	0.0058	3.15e-06
cg05288127	chr16:86102267		FOXF1 (-441865), IRF8 (+169494)	0.00671	3.2e-06
cg08943045	chr1:9043919		CA6 (+37998), SLC2A7 (+42484)	0.00628	3.2e-06
cg13099139	chr1:43901596	KIAA0467	HYI (+18063), SZT2 (+46041)	0.00268	3.22e-06
cg03816707	chr20:43726544	KCNS1	KCNS1 (+3208), STK4 (+131425)	-0.00722	3.23e-06
cg10539861	chr10:101418593	ENTPD7	ENTPD7 (-669)	-0.00475	3.26e-06
cg15212210	chr11:118986793	C2CD2L	HINFP (-5439), C2CD2L (+8701)	0.00631	3.26e-06
cg21370778	chr12:22697483	KIAA0528	ST8SIA1 (-209836), ETNK1 (-80592)	-0.00191	3.28e-06
cg02990289	chr19:13947284	MIR27A;MIR24-2	NANOS3 (-40778), ZSWIM4 (+41011)	0.00282	3.28e-06
cg06599483	chr12:113599358	DDX54;DDX54	RASAL1 (-25800), DDX54 (+23925)	-0.00418	3.31e-06
cg26436158	chr5:443625	EXOC3;C5orf55	C5orf55 (-368), EXOC3 (+292)	0.00102	3.32e-06
cg10808102	chr17:25783956		KSR1 (-15079), WSB1 (+162851)	0.00421	3.33e-06
cg13714689	chr13:113728877	MCF2L;MCF2L	F7 (-31227), MCF2L (+105343)	-0.00343	3.37e-06
cg04573475	chr1:227127449	CABC1	ADCK3 (-488)	0.00129	3.38e-06
cg23534983	chr8:146052614	ZNF7	ZNF7 (-288)	0.0033	3.39e-06
cg17306116	chr14:77528194		IRF2BPL (-33161), ZDHHC22 (+79939)	-0.0046	3.39e-06
cg06691250	chr10:7517807		SFMBT2 (-64360), ITIH5 (+191153)	-0.00856	3.4e-06
cg11507187	chr5:149636432	CAMK2A;CAMK2A	CAMK2A (+32970), SLC6A7 (+66913)	-0.0058	3.42e-06
cg11907102	chr2:201936469	NDUFB3;NDUFB3;FAM126B	FAM126B (-78), NDUFB3 (+8)	0.00147	3.43e-06
cg17376960	chr17:7197987	YBX2	YBX2 (-112)	0.00351	3.44e-06
cg01163842	chr14:95235125	GSC	GSC (+1373), SERPINA13 (+128064)	-0.00449	3.5e-06
cg14641757	chr21:36410464	C21orf96;RUNX1	RUNX1-IT1 (+1258), CLIC6 (+368777)	0.00537	3.51e-06
cg09950208	chr10:130841235		MKI67 (-916768), MGMT (-424218)	-0.00682	3.53e-06
cg07416107	chr11:1357409		BRSK2 (-53719), TOLLIP (-26518)	-0.00114	3.56e-06
cg13327785	chr12:132219529	SFRS8	MMP17 (-93411), SFSWAP (+23895)	0.00231	3.58e-06
cg15638709	chr10:110226387		NONE	-0.00744	3.63e-06
cg24361823	chr19:1112732	SBNO2;SBNO2	GPX4 (+8797), SBNO2 (+61549)	-0.00326	3.66e-06
cg24012880	chr11:44880910	TSPAN18	TP53I11 (+91697), TSPAN18 (+94935)	0.00628	3.67e-06
cg21545988	chr6:31502516	BAT1;BAT1	MCCD1 (+5778), DDX39B (+7735)	-0.00295	3.7e-06
cg27309253	chr19:44488327	ZNF155;ZNF155	ZNF155 (-27)	-0.00277	3.72e-06
cg18983607	chr8:103113436	NCALD;NCALD;NCALD;NCALD;NCALD;NCALD;NCALD	NCALD (+23125), GRHL2 (+608769)	-0.00464	3.72e-06
cg02620939	chr3:171527998	PLD1;PLD1	PLD1 (+505)	0.00162	3.74e-06
cg23394420	chr12:132379260	ULK1	ULK1 (-18)	0.0011	3.75e-06
cg01588250	chr8:54427263		OPRK1 (-263070), ATP6V1H (+328586)	-0.00372	3.75e-06
cg22381248	chr1:42003713	HIVEP3;HIVEP3	EDN2 (-53370), HIVEP3 (+380782)	-0.00765	3.79e-06
cg03024791	chr11:2243261		TH (-50227), ASCL2 (+48920)	0.00569	3.8e-06
cg26139303	chr5:76940880		OTP (-6359), TBCA (+131304)	0.00651	3.82e-06
cg16370258	chr1:232937210		SIPA1L2 (-285968), NTPCR (-149159)	-0.00476	3.82e-06
cg14444126	chr9:91321689		C9orf47 (-284088), SPIN1 (+318393)	-0.00418	3.84e-06
cg27480553	chr22:31317764	C22orf27	MORC2 (+46422), OSBP2 (+226972)	0.00185	3.86e-06
cg15236340	chr19:52838590	ZNF610;ZNF610;ZNF610	ZNF610 (-907)	-0.00258	3.89e-06
cg25107024	chr18:77713249		PQLC1 (-1597)	-0.00528	3.9e-06
cg26174539	chr14:102606268	WDR20;WDR20;WDR20;WDR20;HSP90AA1;WDR20	HSP90AA1 (-183)	0.00119	3.91e-06
cg19529732	chr12:122712101	DIABLO;DIABLO;DIABLO;DIABLO	DIABLO (-34)	0.00554	3.91e-06
cg24833027	chr8:1897969	ARHGEF10	MYOM2 (-95188), ARHGEF10 (+125821)	0.00732	3.92e-06
cg13380995	chr6:37670128		MDGA1 (-4363)	0.0047	3.93e-06
cg00720829	chr6:30131219	TRIM15;TRIM15	TRIM10 (-2509)	0.005	3.94e-06
cg08180921	chr12:125257262		NCOR2 (-205253), SCARB1 (+91256)	-0.00566	3.99e-06
cg07237590	chr20:62526788	DNAJC5	DNAJC5 (+334)	0.00384	4.07e-06
cg23205818	chr14:73029132	RGS6	DPF3 (+331676), RGS6 (+629977)	0.0024	4.08e-06
cg00048759	chr7:99775422	STAG3;GPC2	GPC2 (-433), STAG3 (-115)	0.00406	4.1e-06
cg27140247	chr22:46450102	C22orf26;LOC150381	PPARA (-96396), WNT7B (-77095)	-0.00382	4.14e-06
cg05906092	chr7:140098427	SLC37A3;SLC37A3	SLC37A3 (-117)	0.00187	4.15e-06
cg21243951	chr2:235951579	SH3BP4	AGAP1 (-451153), SH3BP4 (+90952)	-0.00557	4.18e-06
cg01553209	chr10:22625874		SPAG6 (-8499), COMMD3-BMI1 (+20563)	-0.00244	4.18e-06
cg07239452	chr8:1864422	ARHGEF10	MYOM2 (-128735), ARHGEF10 (+92274)	-0.00321	4.21e-06
cg20071624	chr7:5258357	WIPI2;WIPI2;WIPI2;WIPI2;WIPI2	SLC29A4 (-64203), WIPI2 (+28523)	-0.00865	4.22e-06
cg08489883	chr20:21498294		NKX2-2 (-3631)	-0.00383	4.23e-06
cg21562035	chr19:11280822	KANK2;KANK2	C19orf80 (-69472), SPC24 (-14339)	-0.00314	4.26e-06
cg24667736	chr3:111584232	PHLDB2;PHLDB2;PHLDB2;PHLDB2	ABHD10 (-113595), PHLDB2 (+5665)	0.00554	4.26e-06
cg00906812	chr3:47018657	CCDC12	NBEAL2 (-2515)	0.00317	4.27e-06
cg16171407	chr5:92932481		NR2F1 (+13439), POU5F2 (+144827)	0.00378	4.29e-06
cg15498306	chr4:164534641	MARCH1;MARCH1	TKTL2 (-139595), MARCH1 (+769765)	-0.00335	4.31e-06
cg15829088	chr1:247802935		OR13G1 (+33407), OR2G3 (+34048)	-0.00588	4.33e-06
cg14850412	chr1:200860682	C1orf106	GPR25 (+18517), KIF21B (+132145)	-0.00262	4.35e-06
cg01323371	chr3:179667823	PEX5L	PEX5L (+86693), USP13 (+296891)	-0.00331	4.41e-06
cg08783219	chr16:2112932	TSC2;TSC2;TSC2	TSC2 (+14943), PKD1 (+72966)	-0.0039	4.41e-06
cg24673875	chr4:188034964		ZFP42 (-881960), FAT1 (-389978)	-0.0027	4.43e-06
cg14094498	chr9:119000864	PAPPA	TRIM32 (-448716), PAPPA (+84794)	0.00391	4.45e-06
cg01131699	chrX:135863051	ARHGEF6;ARHGEF6	ARHGEF6 (+451)	0.00479	4.5e-06
cg17840334	chr6:33129850		COL11A2 (+30394), HLA-DPB1 (+86148)	0.00531	4.5e-06
cg10731073	chr4:126237373	FAT4	FAT4 (-193)	-0.00331	4.51e-06
cg03485840	chr9:6328386	TPD52L3;TPD52L3;TPD52L3;TPD52L3;TPD52L3;TPD52L3	UHRF2 (-84764), IL33 (+112601)	0.00467	4.52e-06
cg09050238	chrX:117955280		ZCCHC12 (-2506)	0.00504	4.55e-06
cg24087312	chr5:177579957	NHP2;NHP2	NHP2 (+1003), N4BP3 (+39402)	-0.00334	4.56e-06
cg16997488	chr5:52083949	ITGA1;PELO;PELO	PELO (+176), ITGA1 (+176)	0.00284	4.61e-06
cg08554061	chr20:31347702		DNMT3B (-2488)	-0.00384	4.68e-06
cg18276069	chr6:30431592		HLA-E (-25590), TRIM39-RPP21 (+134505)	0.00268	4.71e-06
cg07235253	chr7:99156031	ZNF655;ZNF655;ZNF655;ZNF655;ZNF655;ZNF655;ZNF655;ZNF655	ZNF655 (-416)	0.00103	4.75e-06
cg03872934	chr6:33151135	COL11A2;COL11A2;COL11A2	COL11A2 (+9109), HLA-DPB1 (+107433)	0.00434	4.76e-06
cg03591990	chr6:30595372	C6orf134	ATAT1 (+710)	-0.00275	4.76e-06
cg00907604	chr22:32338241	C22orf24	YWHAH (-2237)	-0.00425	4.77e-06
cg20977716	chr18:44644942	HDHD2	TCEB3B (-82955), HDHD2 (+31928)	-0.00549	4.79e-06
cg02094252	chr10:102807849		KAZALD1 (-13149), SFXN3 (+16854)	-0.0042	4.79e-06
cg15852891	chr5:76934946	OTP	OTP (-425)	-0.00196	4.79e-06
cg22591002	chr2:97530695	SEMA4C	ANKRD23 (-20938), SEMA4C (+5039)	-0.00388	4.81e-06
cg01874152	chr12:55375859	KIAA0748;KIAA0748	NEUROD4 (-37869), MUCL1 (+127561)	-0.00801	4.81e-06
cg21778328	chr17:7402611	POLR2A	TNFSF12-TNFSF13 (-49763), POLR2A (+14914)	-0.00351	4.81e-06
cg22888181	chr10:106089003	ITPRIP	ITPRIP (+4659), GSTO2 (+60373)	-0.00182	4.83e-06
cg27234067	chr11:32460799	WIT1	WT1 (-3719)	-0.00411	4.85e-06
cg22481606	chr17:56429567	SUPT4H1	SUPT4H1 (-5)	0.00138	4.93e-06
cg01911708	chr20:61886082	NKAIN4;FLJ16779	NKAIN4 (-191)	-0.00168	4.94e-06
cg19397991	chr2:242048218	PASK	PASK (+40700), SNED1 (+109964)	0.00514	4.95e-06
cg14536697	chr6:32291368	C6orf10	NOTCH4 (-99525), BTNL2 (+83531)	-0.00368	5.05e-06
cg02145310	chr10:80844809	ZMIZ1	PPIF (-262410), ZMIZ1 (+16018)	-0.00536	5.07e-06
cg02227188	chr12:54396354	HOXC9	HOXC8 (-6535), HOXC9 (+2478)	0.00799	5.08e-06
cg21092867	chr8:6693300	XKR5	XKR5 (-135)	-0.00333	5.11e-06
cg14419187	chr2:210637094	UNC80;UNC80	UNC80 (+378)	-0.00584	5.13e-06
cg12572295	chr4:3042386	GRK4;GRK4;GRK4	HTT (-34021), GRK4 (+77044)	-0.00616	5.13e-06
cg03217337	chr20:32447030		RALY (-134427), CHMP4B (+47921)	0.00386	5.13e-06
cg11959697	chr1:38942644		POU3F1 (-430195), RRAGC (+382695)	-0.00388	5.2e-06
cg02043769	chr14:23596717	SLC7A8;SLC7A8	CEBPE (-7898), SLC7A8 (+56131)	0.00357	5.21e-06
cg11532131	chr2:242792225	PDCD1	PDCD1 (+8832), NEU4 (+42066)	-0.00428	5.21e-06
cg07586272	chr11:94134580	GPR83;GPR83	GPR83 (+4)	-0.00268	5.23e-06
cg20677939	chr6:157343376	ARID1B;ARID1B;ARID1B	ARID1B (+244313), TMEM242 (+401876)	0.00094	5.31e-06
cg06603649	chr14:90311549	C14orf143	FOXN3 (-226056), EFCAB11 (+109539)	-0.00878	5.38e-06
cg07469215	chr19:50430913	NUP62;ATF5;NUP62;NUP62;IL4I1;NUP62	ATF5 (-1486)	-0.00466	5.4e-06
cg18670373	chr5:125931232	ALDH7A1	ALDH7A1 (-151)	0.00313	5.46e-06
cg07585069	chr17:27039120	PROCA1	PROCA1 (-249)	0.00543	5.59e-06
cg21496419	chr19:44306685	LYPD5;LYPD5	LYPD5 (-73)	0.00748	5.61e-06
cg02261294	chr5:177636081	HNRNPAB;AGXT2L2;HNRNPAB	HNRNPAB (+4574), AGXT2L2 (+23721)	-0.00648	5.61e-06
cg15611112	chr6:44126075	CAPN11	CAPN11 (-472)	0.00553	5.62e-06
cg18821418	chr11:75046267	ARRB1;MIR326;ARRB1	ARRB1 (+16607), SLCO2B1 (+184236)	-0.00268	5.63e-06
cg03012726	chr7:113722758		FOXP2 (-332293), PPP1R3A (-163677)	-0.0026	5.65e-06
cg04128513	chr5:168310461	SLIT3	PANK3 (-303848), SLIT3 (+417671)	-0.00296	5.66e-06
cg04462378	chr11:71749760	NUMA1	LRTOMT (-41616), IL18BP (+39803)	-0.00854	5.76e-06
cg07478893	chr8:106406412	ZFPM2	ZFPM2 (+75266)	0.0036	5.79e-06
cg24301290	chr1:2397537		PEX10 (-53528), PLCH2 (-10216)	-0.00466	5.82e-06
cg10718614	chr1:234914480		IRF2BP2 (-169210), TOMM20 (+377775)	0.00361	5.88e-06
cg03388409	chr1:224014120	TP53BP2;TP53BP2	TP53BP2 (+19553), CAPN2 (+114002)	0.00435	5.88e-06
cg08024847	chr16:717963	RHOT2	RHOT2 (-119)	-0.0014	5.91e-06
cg19559537	chr17:36204489	LOC284100	HNF1B (-99394), TBC1D3 (-79470)	-0.004	5.92e-06
cg02273903	chr15:81072933	KIAA1199	KIAA1199 (+1222), MESDC2 (+209271)	-0.00178	5.93e-06
cg15050753	chr3:44067688		C3orf23 (-312255), ABHD5 (+335314)	-0.00373	5.95e-06
cg04474280	chr12:132636088	NOC4L	NOC4L (+7096), GALNT9 (+269816)	-0.00407	5.95e-06
cg03657031	chr19:54385215	PRKCG	PRKCG (-251)	0.00303	6.02e-06
cg03993166	chr15:101817914	SELS;SELS	SELS (-215)	0.00176	6.04e-06
cg10757144	chr5:140625237	PCDHB15	PCDHB15 (+91)	-0.00373	6.11e-06
cg26010218	chr4:78977223	FRAS1;FRAS1	FRAS1 (-1500)	-0.00617	6.14e-06
cg20623172	chr20:57608945	SLMO2	ATP5E (-1524)	-0.00501	6.18e-06
cg20899146	chr17:1897348	RTN4RL1	RTN4RL1 (+30829), RPA1 (+164076)	-0.00234	6.26e-06
cg01933405	chr7:128862133		AHCYL2 (-2721)	-0.00424	6.32e-06
cg00918738	chr20:589310	TCF15	CSNK2A1 (-64829), TCF15 (+1599)	-0.00536	6.34e-06
cg09732335	chr6:136968539	MAP3K5	MAP7 (-121189), MAP3K5 (+145116)	0.00454	6.35e-06
cg01913970	chr1:45308593	PTCH2;PTCH2	PTCH2 (+22)	-0.00446	6.45e-06
cg20111980	chr4:6676796	LOC93622	S100P (-18769), MRFAP1 (+34352)	0.00438	6.47e-06
cg08022819	chr16:29884806	SEZ6L2;SEZ6L2;SEZ6L2;SEZ6L2	CDIPT (-10229), SEZ6L2 (+25778)	-0.00581	6.48e-06
cg06130950	chr11:123612538	ZNF202	ZNF202 (-176)	-0.00289	6.48e-06
cg14909620	chr20:62402671	ZBTB46	SLC2A4RG (+31461), ZBTB46 (+34184)	0.00387	6.48e-06
cg14374089	chr6:596013	EXOC2	EXOC2 (+97095), IRF4 (+204275)	-0.00305	6.5e-06
cg08620095	chr19:51530970	KLK11;KLK11;KLK11;KLK11	KLK11 (-86)	0.0033	6.52e-06
cg01538984	chr7:140396422	LOC100134713;NDUFB2	NDUFB2 (-58)	0.00219	6.52e-06
cg09622121	chr6:31164916	HCG27	POU5F1 (-26466), HLA-C (+74996)	0.00253	6.57e-06
cg01255414	chr3:192127991	FGF12;FGF12	FGF12 (-1154)	-0.00409	6.59e-06
cg05014724	chr19:8933600	ZNF558	ZNF558 (-36)	0.0053	6.63e-06
cg22735302	chr6:33147254	COL11A2;COL11A2;COL11A2	COL11A2 (+12990), HLA-DPB1 (+103552)	-0.00479	6.7e-06
cg20740328	chr19:5566360	PLAC2	SAFB2 (+56577), ZNRF4 (+110935)	0.00564	6.74e-06
cg15032444	chr6:43027766	KLC4;KLC4;KLC4;KLC4;KLC4;MRPL2	MRPL2 (-525), KLC4 (+138)	0.00138	6.77e-06
cg03894490	chr3:159942832	LOC401097	C3orf80 (-590)	-0.00252	6.77e-06
cg17955329	chr12:113528764	DTX1	DTX1 (+33103), RASAL1 (+44794)	-0.00392	6.8e-06
cg26052200	chr14:57557440		OTX2 (-280257), MUDENG (-178165)	-0.00525	6.82e-06
cg19541747	chr5:72744581	FOXD1	FOXD1 (-230)	0.00193	6.82e-06
cg18629427	chr4:93226926	GRID2	GRID2 (+1377)	-0.00339	6.85e-06
cg00938819	chr9:126807511		NEK6 (-212684), LHX2 (+33623)	0.00447	6.86e-06
cg16417301	chr1:35251421	GJB3;GJB3	GJA4 (-7177), GJB3 (+3511)	0.00276	6.96e-06
cg12341179	chr5:176981644	FAM193B;FAM193B	DDX41 (-37678), TMED9 (-37568)	-0.00459	6.97e-06
cg11689732	chr17:79139096	LOC388428;AATK	AATK (+775)	0.00281	7.01e-06
cg08856347	chr2:289390	FAM150B	FAM150B (-1083)	-0.00229	7.03e-06
cg07422795	chrX:133687405		HPRT1 (+93231), PLAC1 (+105107)	-0.00583	7.03e-06
cg22731513	chr13:111451972		ARHGEF7 (-315651), ING1 (+84614)	0.00664	7.05e-06
cg24211504	chr6:100903575	SIM1	MCHR2 (-461462), SIM1 (+8235)	-0.00578	7.09e-06
cg05131646	chr11:61324780	SYT7	SYT7 (+23563), SDHAF2 (+127184)	0.00434	7.09e-06
cg17463149	chr1:201252453	PKP1;PKP1	PKP1 (-126)	-0.00243	7.16e-06
cg14766563	chr7:138435480	ATP6V0A4;ATP6V0A4;ATP6V0A4	SVOPL (-71691), ATP6V0A4 (+23301)	-0.00465	7.19e-06
cg16591048	chr16:2836816	PRSS33	PRSS33 (-109)	0.00362	7.22e-06
cg11782830	chr13:100154264	TM9SF2	TM9SF2 (+537)	0.00107	7.23e-06
cg13532055	chr9:71649195	FXN;FXN;FXN	FXN (-1283)	0.00321	7.24e-06
cg11009245	chr3:125899150	ALDH1L1	ALDH1L1 (+334)	-0.00286	7.3e-06
cg13581496	chr3:119470613	C3orf15	NR1I2 (-30943), C3orf15 (+48745)	-0.00624	7.31e-06
cg13446474	chr9:14349430		NFIB (-35386), ZDHHC21 (+344049)	-0.0044	7.34e-06
cg04933990	chr16:10133501	GRIN2A;GRIN2A;GRIN2A	GRIN2A (+142761)	-0.0031	7.36e-06
cg12544974	chr5:121648479	SNCAIP	SNCAIP (+660)	0.00323	7.38e-06
cg18470891	chr12:2986957	FOXM1;C12orf32;C12orf32;FOXM1;FOXM1;C12orf32	FOXM1 (-637), C12orf32 (+593)	0.00217	7.41e-06
cg09256862	chr2:3683283	COLEC11;COLEC11	ALLC (-22502), COLEC11 (+40647)	-0.00422	7.41e-06
cg08204280	chr5:2751839	IRX2;IRX2;C5orf38	C5orf38 (-422), IRX2 (-71)	-0.00537	7.44e-06
cg27097018	chr6:6320614	F13A1	F13A1 (+309)	0.00235	7.45e-06
cg19437285	chr5:148650972	AFAP1L1;AFAP1L1	AFAP1L1 (-428)	-0.00322	7.46e-06
cg02616786	chr10:135279147	LOC619207	CYP2E1 (-61719), LOC619207 (+9407)	-0.00922	7.46e-06
cg26925688	chr19:4303957	FSD1	TMIGD2 (-1530), FSD1 (-633)	0.0035	7.49e-06
cg02198017	chr14:103801143	EIF5;EIF5	EIF5 (+651)	0.00118	7.52e-06
cg09363735	chr6:50808699	TFAP2B	TFAP2B (+22261)	-0.00209	7.53e-06
cg25791330	chr3:58563693	FAM107A;FAM107A	FAM107A (-203)	0.00638	7.55e-06
cg27369325	chr13:98962075	FARP1	RNF113B (-132555), STK24 (+267320)	0.00132	7.55e-06
cg02256089	chr3:125800871	SLC41A3;SLC41A3;SLC41A3;SLC41A3	SLC41A3 (+2262), ROPN1B (+112844)	-0.00343	7.59e-06
cg15156844	chr18:3880020	DLGAP1	TGIF1 (+428430), DLGAP1 (+575245)	0.00079	7.6e-06
cg12916710	chr15:84034253		SH3GL3 (-81837), BNC1 (-80786)	-0.00192	7.68e-06
cg02671806	chr15:65477420	CLPX	CLPX (+142)	0.00111	7.78e-06
cg20688475	chr2:95992655	KCNIP3	FAHD2A (-75792), KCNIP3 (+29584)	-0.00214	7.8e-06
cg05951994	chr10:134150760	LRRC27;LRRC27;LRRC27;LRRC27;LRRC27	INPP5A (-200592), STK32C (-29284)	0.00464	7.87e-06
cg00452398	chr6:99281293	POU3F2	POU3F2 (-1286)	-0.00208	7.92e-06
cg00225576	chr15:69591355	PAQR5;PAQR5	PAQR5 (+62)	-0.00116	7.95e-06
cg09081544	chr3:124652790	MUC13	MUC13 (+804)	0.00456	8.01e-06
cg11944110	chr12:117581067		TESC (-43817), FBXO21 (+47232)	-0.00556	8.02e-06
cg02752174	chr7:115812857		TFEC (-141991), TES (-37689)	-0.00262	8.09e-06
cg15661473	chr19:45656123	NKPD1	NKPD1 (+7284), GEMIN7 (+73606)	0.00493	8.12e-06
cg23008708	chr16:610499	C16orf11;C16orf11	PIGQ (-9468), SOLH (+32644)	-0.00142	8.14e-06
cg13078969	chr12:1799970	ADIPOR2	ADIPOR2 (-276)	-0.0023	8.19e-06
cg15663484	chr20:37679224		DHX35 (+88244)	0.00449	8.2e-06
cg00668215	chr9:135465386	BARHL1	GTF3C4 (-80341), BARHL1 (+7394)	0.0039	8.23e-06
cg00828709	chr10:50507071	C10orf71;C10orf71	C10orf128 (-110665), DRGX (+92835)	0.00652	8.26e-06
cg05765796	chr7:155971123		SHH (-366157), C7orf13 (+462224)	0.00594	8.29e-06
cg04656330	chr2:219188197	PNKD;PNKD	SLC11A1 (-58554), TMBIM1 (-30918)	-0.00111	8.31e-06
cg00857907	chr2:202896898		FZD7 (-2411)	-0.00798	8.34e-06
cg25132230	chr1:198608383	PTPRC;PTPRC;PTPRC;PTPRC	PTPRC (+247)	0.00266	8.43e-06
cg19162970	chr7:38710069		AMPH (-38903), VPS41 (+238730)	0.00646	8.43e-06
cg23931420	chr10:132364083		GLRX3 (+429445)	0.00589	8.47e-06
cg03278866	chr19:805238	PTBP1;PTBP1;PTBP1;PTBP1	PTBP1 (+7847), LPPR3 (+16713)	0.00116	8.47e-06
cg08480398	chr19:3586300	GIPC3	HMG20B (+13358), TBXA2R (+20530)	0.00203	8.48e-06
cg22658985	chr9:34126662	DCAF12;DCAF12	DCAF12 (+108)	0.00119	8.52e-06
cg06879998	chr8:20112334	LZTS1	LZTS1 (+468)	0.00768	8.52e-06
cg01715384	chr1:41853403		SCMH1 (-145589), EDN2 (+96940)	0.00444	8.53e-06
cg06197043	chr22:20236856	MIR1286;RTN4R	RTN4R (+18959), ZDHHC8 (+117493)	0.00267	8.54e-06
cg14955238	chr4:140251825	NAA15	RAB33B (-123135), NDUFC1 (-28121)	-0.00543	8.56e-06
cg24534583	chr7:5709854	RNF216;RNF216	FSCN1 (+77419), RNF216 (+111506)	-0.00728	8.61e-06
cg06620210	chr19:16308754	AP1M1;AP1M1;AP1M1;AP1M1	AP1M1 (+90)	0.00181	8.62e-06
cg16913789	chr7:27204005	HOXA9	HOXA7 (-7710), HOXA9 (+1143)	0.00221	8.63e-06
cg26938159	chr13:113313988	C13orf35	TUBGCP3 (-71508), ATP11A (-30654)	0.00666	8.67e-06
cg04407929	chr17:5342732	C1QBP	C1QBP (-262)	0.00148	8.68e-06
cg16806195	chr7:1487784	MICALL2	MICALL2 (+11324), UNCX (+215131)	-0.00412	8.71e-06
cg14532344	chr3:186211530		DGKG (-131508), CRYGS (+50636)	0.00606	8.71e-06
cg06821107	chr9:136243548	C9orf96;SURF4	SURF4 (-579), C9orf96 (+265)	0.0035	8.74e-06
cg24867601	chr7:104758865	SRPK2;SRPK2	MLL5 (+104229), SRPK2 (+270475)	-0.00331	8.77e-06
cg01053196	chr5:133914579	PHF15	PHF15 (+52782), SAR1B (+53953)	-0.00145	8.82e-06
cg15334372	chr16:73096889		ZFHX3 (-14616)	-0.00271	8.86e-06
cg23204021	chr1:226411070	MIXL1	MIXL1 (-312)	-0.00399	8.87e-06
cg20986935	chr2:6912382		CMPK2 (+93553)	0.00473	8.91e-06
cg14284211	chr6:35570224	FKBP5;FKBP5;FKBP5;FKBP5	TULP1 (-89578), FKBP5 (+86494)	0.00467	8.95e-06
cg09254980	chr21:47010106		PCBP3 (-259768), SLC19A1 (-47722)	0.00426	8.99e-06
cg06717068	chr7:111370856	DOCK4	IMMP2L (-168284), DOCK4 (+475605)	-0.00746	9.02e-06
cg05976571	chr21:44474732	CBS	CBS (+21739), PKNOX1 (+80090)	-0.00391	9.03e-06
cg21565078	chr2:241069202	MYEOV2	OR6B3 (-83714), OTOS (+10870)	-0.00493	9.04e-06
cg04992250	chr7:158049906	PTPRN2;PTPRN2;PTPRN2	PTPRN2 (+330575), DNAJB6 (+920197)	0.00186	9.06e-06
cg16114434	chr2:206550819	NRP2;NRP2;NRP2;NRP2;NRP2;NRP2	NRP2 (+3596), INO80D (+400086)	-0.00609	9.1e-06
cg06804344	chr3:128778699	GP9	GP9 (-945)	-0.00888	9.1e-06
cg13839439	chr12:54144521		HOXC13 (-188054), CALCOCO1 (-23215)	-0.00497	9.11e-06
cg25683325	chr1:158151058	CD1D	CD1A (-72868), CD1D (+1322)	-0.00433	9.11e-06
cg05919456	chr6:3722818		SLC22A23 (-266026), PXDC1 (+29427)	0.00922	9.12e-06
cg20289988	chr1:61547758	NFIA;NFIA;NFIA;NFIA	NFIA (+225)	0.00129	9.13e-06
cg02105472	chr16:88056229	BANP;BANP	ZNF469 (-437649), BANP (+71192)	-0.00351	9.13e-06
cg27612389	chr2:3281426	TSSC1	MYT1L (-946382), TRAPPC12 (-102019)	-0.00368	9.19e-06
cg11399508	chr21:38580484	DSCR9	DSCR3 (+59348), TTC3 (+134914)	-0.00333	9.24e-06
cg20620700	chr6:41395763		FOXP4 (-118400), NCR2 (+92236)	-0.00197	9.26e-06
cg19510942	chr7:53154966		NONE	0.00247	9.3e-06
cg00099976	chr13:26625273	SHISA2	SHISA2 (-76)	-0.00446	9.31e-06
cg07697895	chr7:116963259	WNT2;WNT2;WNT2	WNT2 (+83)	-0.0052	9.38e-06
cg12755332	chr10:134421225	INPP5A	INPP5A (+69873), NKX6-2 (+178311)	-0.00426	9.38e-06
cg24847169	chr11:8283589	LMO1	RIC3 (-93000), LMO1 (+1816)	-0.00489	9.4e-06
cg21487207	chr12:54410576	HOXC4;HOXC6;HOXC5	HOXC6 (-11617), HOXC8 (+7687)	0.00403	9.42e-06
cg17456701	chrX:153710668		LAGE3 (-3073)	0.0019	9.43e-06
cg11856542	chr4:37245707	KIAA1239	RELL1 (+442291), DTHD1 (+960064)	-0.00315	9.44e-06
cg19229544	chr17:73400451	GRB2;GRB2	SLC25A19 (-114922), GRB2 (+1338)	0.00173	9.44e-06
cg01221209	chr5:554886		CEP72 (-57518), SLC9A3 (-30338)	-0.00274	9.48e-06
cg12068916	chr8:17267342	MTMR7	MTMR7 (+3697), VPS37A (+162942)	0.00466	9.49e-06
cg17870792	chr1:82266841	LPHN2	LPHN2 (+760)	-0.00415	9.56e-06
cg08227526	chr4:155663529		LRAT (-1633)	0.00421	9.57e-06
cg00576650	chr21:42215594	DSCAM	DSCAM (+3444), PCP4 (+976248)	-0.00319	9.65e-06
cg03728046	chr7:6566428	GRID2IP	KDELR2 (-42580), GRID2IP (+24638)	-0.00127	9.67e-06
cg01822124	chr2:219867652	MIR375;CCDC108	CRYBA2 (-9526), CCDC108 (+38592)	-0.00146	9.68e-06
cg16606561	chr20:824641	FAM110A;FAM110A;FAM110A	FAM110A (+10286), ANGPT4 (+72318)	-0.00435	9.68e-06
cg11360416	chr10:134752049	C10orf93	NKX6-2 (-152513), TTC40 (+4039)	-0.00441	9.7e-06
cg23912266	chr6:33139581	COL11A2;COL11A2;COL11A2	COL11A2 (+20663), HLA-DPB1 (+95879)	-0.00693	9.74e-06
cg24668089	chr3:19189751	KCNH8	KCNH8 (-265)	-0.00175	9.75e-06
cg20450979	chr4:176923542	GPM6A;GPM6A;GPM6A;GPM6A	GPM6A (+105)	-0.00183	9.84e-06
cg16162122	chr20:62090270	KCNQ2;KCNQ2;KCNQ2;KCNQ2;KCNQ2	CHRNA4 (-97576), KCNQ2 (+13722)	-0.00592	9.87e-06
cg25442020	chr4:775647		CPLX1 (+44297), PCGF3 (+76075)	0.00088	9.88e-06
cg14482684	chr18:30051176	FAM59A	MEP1B (+281190), KLHL14 (+301797)	-0.00216	9.9e-06
cg09668689	chr19:9785295	ZNF562;ZNF562;ZNF562	ZNF562 (+480)	0.00224	9.9e-06
cg12654519	chr4:148715234	ARHGAP10	ARHGAP10 (+61782), NR3C2 (+648437)	0.00713	9.9e-06
cg15082824	chr11:70977715		SHANK2 (-41874), DHCR7 (+181761)	0.00598	9.91e-06
cg07971831	chr1:32655695	TXLNA	DCDC2B (-18999), TXLNA (+10351)	-0.00231	9.92e-06
cg22715760	chr15:44069288	ELL3;ELL3	ELL3 (+213)	0.00309	9.96e-06
cg03054684	chr3:39543515	MOBP;MOBP	MYRIP (-307787), MOBP (+34446)	-0.00912	9.99e-06
cg16389465	chr16:426713	TMEM8A	MRPL28 (-6145), TMEM8A (+5236)	-0.00275	1e-05
cg24716343	chr1:233431953	PCNXL2	PCNXL2 (-495)	0.00156	1.01e-05
cg04672650	chr10:96943563		CYP2C8 (-114310), C10orf129 (-10393)	0.00229	1.01e-05
cg08721491	chr6:31937968	STK19;DOM3Z	STK19 (-1677)	-0.0043	1.02e-05
cg00220575	chr6:46457310		ENPP5 (-318594), RCAN2 (+1749)	0.00494	1.02e-05
cg07346343	chr3:150804696	MED12L;MED12L	MED12L (+112)	0.00224	1.02e-05
cg13839781	chr9:133531230		PRDM12 (-8750), FUBP3 (+76271)	0.00531	1.02e-05
cg22877212	chr3:4355346	SETMAR;SETMAR	SETMAR (+10359), SUMF1 (+153619)	-0.00406	1.03e-05
cg11025829	chr11:2465136	KCNQ1	KCNQ1 (-1084)	0.00377	1.03e-05
cg08450017	chr3:45984838	CXCR6;FYCO1	CXCR6 (-134)	0.00834	1.03e-05
cg12946690	chr17:2206740	SMG6;SRR;SMG6;SMG6	SRR (-507), SMG6 (+328)	0.00191	1.04e-05
cg01977209	chr2:236293433		AGAP1 (-109299), SH3BP4 (+432806)	0.00458	1.04e-05
cg13438543	chr5:77071525	TBCA	TBCA (+659)	0.00106	1.04e-05
cg24659037	chr6:168064901		TCP10 (-266904), MLLT4 (-162769)	-0.00167	1.04e-05
cg05825073	chr7:27282237	EVX1;EVX1	EVX1 (+74)	0.00378	1.05e-05
cg05624510	chr15:41245527	CHAC1;CHAC1	CHAC1 (-108)	-0.00097	1.05e-05
cg04812249	chrX:106171680	CLDN2;CLDN2;CLDN2	CLDN2 (+10091), MORC4 (+71793)	-0.00535	1.05e-05
cg03622431	chr1:84864880	UOX;DNASE2B	DNASE2B (+666)	-0.00392	1.05e-05
cg16542473	chr5:123424832		CSNK1G3 (+577040), ZNF608 (+656032)	-0.00584	1.05e-05
cg22077313	chr4:6691093		S100P (-4472)	0.00548	1.06e-05
cg22254299	chr17:77772001	CBX8	CBX8 (-1087)	0.00195	1.07e-05
cg23123972	chr14:23080613	ABHD4	OXA1L (-155117), ABHD4 (+13467)	-0.00422	1.07e-05
cg11831043	chr7:28449847	CREB5	CREB5 (-2296)	-0.00133	1.08e-05
cg21227784	chr20:60511759	CDH4	TAF4 (+129106), CDH4 (+684278)	-0.00498	1.08e-05
cg12930882	chr5:37825585	GDNF;GDNF;GDNF	NUP155 (-454389), GDNF (+10343)	0.00593	1.08e-05
cg10142863	chr8:43405739		HGSNAT (+410148)	-0.0018	1.08e-05
cg13405887	chr9:132382812	C9orf50	METTL11A (-5622), PPP2R4 (+509585)	-0.00277	1.09e-05
cg20320717	chr1:151043708	GABPB2	GABPB2 (+629)	0.00343	1.09e-05
cg24107619	chr5:116274667		SEMA6A (-364117)	-0.00601	1.1e-05
cg27040385	chr19:46000339	RTN2;FLJ40125;RTN2	PPM1N (-1391), RTN2 (-27)	0.00297	1.11e-05
cg01519742	chr4:6202091	JAKMIP1;JAKMIP1;JAKMIP1;JAKMIP1	JAKMIP1 (+226)	0.00323	1.11e-05
cg01774335	chr17:5288654	RABEP1;RABEP1	RPAIN (-34306), RABEP1 (+103097)	-0.00435	1.11e-05
cg07875825	chr17:7210680	EIF5A;EIF5A;EIF5A;EIF5A	EIF5A (+363)	0.00311	1.12e-05
cg10363915	chr11:57438680	ZDHHC5	ZDHHC5 (+3207), MED19 (+40992)	-0.0052	1.12e-05
cg10524053	chr3:183205073		MCF2L2 (-59219), KLHL6 (+68425)	-0.00694	1.12e-05
cg11496113	chr5:34627766		C1QTNF3 (-584396), RAI14 (-28829)	-0.00318	1.13e-05
cg18228116	chr10:133995345	JAKMIP3	DPYSL4 (-5068), JAKMIP3 (+77033)	0.00674	1.13e-05
cg18939081	chr1:31884902	SERINC2	SERINC2 (-1060)	-0.00259	1.13e-05
cg23442955	chr1:55680982	USP24;USP24	USP24 (+56)	-0.00061	1.13e-05
cg01354426	chr10:76806873	DUPD1	DUPD1 (+11398), KAT6B (+220495)	0.004	1.14e-05
cg08298827	chr11:62009585	SCGB1D2	SCGB1D2 (-138)	0.00493	1.14e-05
cg01878345	chr2:105471960	POU3F3	POU3F3 (-8)	0.00749	1.14e-05
cg17180705	chr1:210857111	KCNH1;KCNH1	HHAT (+355516), KCNH1 (+450345)	0.00301	1.14e-05
cg14515381	chr9:35073808	VCP	VCP (-1070)	-0.00633	1.15e-05
cg08015762	chr14:100014785	CCDC85C	HHIPL1 (-96694), CCNK (+67047)	-0.00422	1.16e-05
cg08983097	chr6:117586538	VGLL2;VGLL2	VGLL2 (-182)	-0.00281	1.16e-05
cg05689984	chrX:101145826	ZMAT1;ZMAT1	NXF5 (-33278), ZMAT1 (+41212)	-0.00581	1.16e-05
cg17014728	chr1:1327484	CCNL2;CCNL2;CCNL2;CCNL2	AURKAIP1 (-16923), CCNL2 (+7233)	-0.00279	1.16e-05
cg14611112	chr9:139643351	LCN6	LCN6 (-372)	-0.00667	1.16e-05
cg13066289	chr2:134135267	NCKAP5;NCKAP5	LYPD1 (-706787), NCKAP5 (+190763)	0.00587	1.16e-05
cg03967521	chr5:123987747	ZNF608	ZNF608 (+93117)	-0.0026	1.17e-05
cg17237063	chr3:29323182	RBMS3;RBMS3;RBMS3	RBMS3 (+380)	-0.00144	1.17e-05
cg02496728	chr3:133748505	SLCO2A1	SLCO2A1 (+414)	-0.0022	1.18e-05
cg22042908	chr20:4802684	RASSF2	RASSF2 (-6916), SLC23A2 (+188254)	-0.00453	1.18e-05
cg03725447	chr1:860008	SAMD11	SAMD11 (-1112)	0.0043	1.19e-05
cg00292107	chr1:32800350	MARCKSL1	MARCKSL1 (+1483), HDAC1 (+42643)	-0.00431	1.19e-05
cg11906361	chr12:109826496	MYO1H	MYO1H (-27)	-0.00209	1.21e-05
cg26649504	chr12:112196397		ALDH2 (-8293), ACAD10 (+72541)	-0.00415	1.21e-05
cg03669590	chr12:113592619	CCDC42B	RASAL1 (-19061), DDX54 (+30664)	-0.00293	1.22e-05
cg26058016	chr2:219858811	CRYBA2;CRYBA2;CRYBA2	CRYBA2 (-685)	-0.00186	1.22e-05
cg03861065	chr10:64344052	ZNF365;ZNF365	ADO (-220463), ZNF365 (+210137)	0.00245	1.22e-05
cg23466749	chr6:100920825		SIM1 (-9015), ASCC3 (+408398)	0.0057	1.23e-05
cg05292954	chr19:57050620	ZFP28	ZFP28 (+304)	-0.00443	1.23e-05
cg24292016	chr12:121087689	CABP1;CABP1;CABP1	MLEC (-37259), CABP1 (+9268)	0.00298	1.24e-05
cg17198776	chr8:146078361	COMMD5;COMMD5;COMMD5;COMMD5	COMMD5 (+89)	0.00175	1.24e-05
cg21301879	chr2:128148379		MAP3K2 (-47575), PROC (-27616)	-0.0045	1.25e-05
cg17170278	chr10:3465856		PITRM1 (-250824), KLF6 (+361616)	-0.0029	1.25e-05
cg08080038	chr3:61655044	PTPRG	PTPRG (+107802), FEZF2 (+704145)	0.00431	1.26e-05
cg02807077	chr19:1049287	ABCA7	HMHA1 (-17886), ABCA7 (+9186)	0.00143	1.26e-05
cg21207028	chr20:327619	NRSN2;NRSN2	NRSN2 (+250)	-0.0079	1.26e-05
cg26571142	chr19:49140646	SEC1;DBP	SEC1 (-649), DBP (-8)	0.00126	1.26e-05
cg22994520	chr2:54630332		TSPYL6 (-146924), SPTBN1 (-53121)	-0.00495	1.27e-05
cg19942237	chr7:29603211	PRR15	PRR15 (-215)	-0.00172	1.28e-05
cg15533023	chr19:11455260	TMEM205;TMEM205;TMEM205	RAB3D (-4917)	0.00368	1.28e-05
cg04688351	chr2:223154140	PAX3;PAX3;PAX3;PAX3;PAX3;PAX3	EPHA4 (-717131), PAX3 (+9574)	0.00373	1.29e-05
cg08452095	chr3:134149264		AMOTL2 (-55859), ANAPC13 (+55598)	0.00381	1.3e-05
cg06992285	chr8:99952047		OSR2 (-4583)	0.00285	1.3e-05
cg01360333	chr15:65826759	PTPLAD1	PTPLAD1 (+3933), C15orf44 (+76867)	0.00238	1.3e-05
cg23196831	chr8:121137537	COL14A1;COL14A1	COL14A1 (+186)	-0.00348	1.3e-05
cg26453130	chr6:30010907	NCRNA00171	ZNRD1 (-18128), HLA-J (+36691)	-0.00369	1.31e-05
cg11706780	chr15:42289766	PLA2G4E	EHD4 (-25012), PLA2G4E (+53134)	-0.00523	1.31e-05
cg12818658	chr3:99765546	C3orf26;FILIP1L;FILIP1L	FILIP1L (+67802), C3orf26 (+228869)	-0.00495	1.31e-05
cg10765857	chr11:6948101	ZNF215	ZNF215 (+448)	0.00254	1.31e-05
cg09430118	chr19:37095681	ZNF529;ZNF529;ZNF529;ZNF382	ZNF382 (-539)	0.00196	1.32e-05
cg06985578	chr22:21333706	AIFM3;AIFM3;AIFM3;AIFM3	LZTR1 (-2851)	0.00223	1.32e-05
cg08065092	chr12:104743690	TXNRD1;TXNRD1;TXNRD1;TXNRD1;TXNRD1	CHST11 (-107001), EID3 (+46181)	-0.00304	1.32e-05
cg05361489	chr16:86610434		FOXL1 (-1680)	-0.0031	1.33e-05
cg10009801	chr6:30168645	TRIM26	TRIM10 (-39935), TRIM26 (+12625)	-0.00656	1.33e-05
cg19714489	chr3:158288680	MLF1;MLF1;MLF1	MLF1 (-272)	-0.0056	1.33e-05
cg03031613	chr18:55018587	ST8SIA3	ST8SIA3 (-1133)	0.00745	1.34e-05
cg02663909	chr5:2180505		IRX4 (-297626), IRX2 (+571263)	-0.00466	1.34e-05
cg16965475	chr1:52870119	ORC1L;ORC1L;PRPF38A	PRPF38A (-99), ORC1 (+23)	0.00335	1.34e-05
cg02711886	chr5:177762428	COL23A1	AGXT2L2 (-102626), COL23A1 (+255127)	0.00542	1.34e-05
cg02159731	chr11:119613405		PVRL1 (-13971), TRIM29 (+395457)	0.00286	1.35e-05
cg22299741	chr11:101000164	PGR;PGR	PGR (+379)	0.00313	1.35e-05
cg09981533	chr6:31507701	BAT1;BAT1	DDX39B (+2550), MCCD1 (+10963)	0.00464	1.36e-05
cg19528797	chr12:117468110	FBXW8;FBXW8	TESC (+69140), FBXW8 (+119350)	0.00218	1.36e-05
cg05474726	chr8:65291523	MIR124-2	BHLHE22 (-201271)	-0.00394	1.36e-05
cg22505891	chr8:22014441	LGI3	SFTPC (-4742), LGI3 (-98)	0.00147	1.37e-05
cg17384865	chr12:334129	SLC6A13	SLC6A12 (-10759), SLC6A13 (+37909)	-0.00268	1.37e-05
cg11179625	chr11:61522741	C11orf9;C11orf9;DKFZP434K028	C11orf9 (+2621), C11orf10 (+37343)	0.00325	1.37e-05
cg00952201	chr18:77170635	NFATC1;NFATC1;NFATC1;NFATC1;NFATC1	CTDP1 (-269165), NFATC1 (+10310)	0.00285	1.37e-05
cg07197290	chr10:66814060		NONE	-0.00714	1.37e-05
cg16625119	chr16:86653176		FOXL1 (+41062), FBXO31 (+764217)	0.00514	1.37e-05
cg08530632	chr1:89037170		PKN2 (-112751)	0.00495	1.37e-05
cg22414525	chr8:27946619		ELP3 (-3964)	0.00673	1.38e-05
cg25530583	chr18:43305617	SLC14A1;SLC14A1;SLC14A1;SLC14A1	SIGLEC15 (-99927), SLC14A1 (+1526)	0.00491	1.39e-05
cg26375587	chr3:112935078	BOC	BOC (+3704), SPICE1 (+298955)	-0.00547	1.39e-05
cg18234145	chr12:71833838	LGR5;LGR5	LGR5 (+26)	-0.00302	1.39e-05
cg23684711	chr1:948879	ISG15;ISG15	ISG15 (+33)	0.00103	1.4e-05
cg19967554	chr13:96705908	UGGT2	UGGT2 (-173)	-0.00343	1.4e-05
cg05403555	chr2:75427088	TACR1;TACR1	TACR1 (-444)	-0.00168	1.4e-05
cg12628659	chr15:79576216	ANKRD34C	RASGRF1 (-193002), TMED3 (-27274)	0.00346	1.4e-05
cg04599817	chrX:101410443	BEX5;BEX5	BEX5 (+542)	0.00669	1.41e-05
cg24646554	chr15:29431453	FAM189A1	NDNL2 (+130566), APBA2 (+217611)	-0.0049	1.41e-05
cg21354912	chr18:61472145	SERPINB7;SERPINB7	SERPINB2 (-82793), SERPINB7 (+51869)	0.00452	1.41e-05
cg00740822	chr19:49939611	SLC17A7	PTH2 (-12914), SLC17A7 (+5196)	-0.00661	1.41e-05
cg08307469	chr5:37835889	GDNF;GDNF;GDNF	GDNF (+39)	-0.00599	1.42e-05
cg14440723	chr9:87366222	NTRK2;NTRK2;NTRK2;NTRK2;NTRK2	NTRK2 (+82757), AGTPBP1 (+990721)	-0.00262	1.42e-05
cg10617396	chr13:77906509		SCEL (-203299), MYCBP2 (-5333)	-0.00538	1.43e-05
cg16072754	chr7:150723904		ATG9B (-2319), ABCB8 (-1605)	0.00417	1.43e-05
cg26325734	chr8:59321176		UBXN2B (-2646)	-0.00525	1.43e-05
cg23886978	chr8:1272628		C8orf42 (-777298), DLGAP2 (-176940)	-0.00236	1.44e-05
cg08805054	chr11:118781728	BCL9L	BCL9L (-116)	0.00704	1.44e-05
cg00875668	chr13:50367279	KPNA3	KPNA3 (-223)	-0.00132	1.44e-05
cg02643667	chr21:43786699	TFF1	TFF1 (-56)	-0.00417	1.44e-05
cg07725056	chr6:134085562		TCF21 (-124696), EYA4 (+523068)	-0.00824	1.44e-05
cg25803927	chr22:28197726	MN1	MN1 (-241)	0.00105	1.45e-05
cg20894686	chr6:50803903	TFAP2B	TFAP2B (+17465)	0.00397	1.45e-05
cg01198887	chr6:166907883	RPS6KA2;RPS6KA2	BRP44L (-111398), RPS6KA2 (+367887)	-0.00434	1.45e-05
cg11586658	chr5:131563581	P4HA2;P4HA2;P4HA2;P4HA2;P4HA2	P4HA2 (-26)	0.00274	1.45e-05
cg13789561	chrX:47420453	ARAF	ARAF (-62)	0.00445	1.46e-05
cg14950237	chr7:4018931	SDK1	FOXK1 (-702998), SDK1 (+677852)	0.00502	1.46e-05
cg17630771	chr11:101981004	YAP1;YAP1	YAP1 (-187)	0.00209	1.47e-05
cg16914035	chr6:76018489	FILIP1	SENP6 (-293132), TMEM30A (-23858)	0.00671	1.47e-05
cg04812484	chr13:46189935	FAM194B	SPERT (-86510), COG3 (+150906)	0.00251	1.47e-05
cg04734276	chr5:178882605		ADAMTS2 (-110175), RUFY1 (-94965)	-0.0038	1.48e-05
cg13496244	chr7:4925830		RADIL (-2496)	0.00481	1.48e-05
cg24575234	chr7:136553884	CHRM2;CHRM2;CHRM2;CHRM2;CHRM2;CHRM2;CHRM2;CHRM2;CHRM2;CHRM2;CHRM2	CHRM2 (+53)	-0.00514	1.48e-05
cg12881278	chr7:39989090	CDK13;CDK13	CDK13 (-868)	-0.00079	1.48e-05
cg22594416	chr22:50178099	BRD1	BRD1 (+40352)	0.00476	1.49e-05
cg05321510	chr19:7588000	MCOLN1	MCOLN1 (+505)	0.00193	1.49e-05
cg02854288	chr3:61236911	FHIT;FHIT	FHIT (+221)	0.00337	1.49e-05
cg00909514	chr1:200860534	C1orf106	GPR25 (+18369), KIF21B (+132293)	-0.01069	1.49e-05
cg06795649	chr15:30135976		TJP1 (-21271), CHRFAM7A (+549887)	0.0043	1.49e-05
cg14132995	chrX:48769370	SLC35A2;SLC35A2;SLC35A2	SLC35A2 (-136)	0.00434	1.5e-05
cg25589371	chr7:2477790		LFNG (-81688), CHST12 (+34596)	-0.00569	1.5e-05
cg07173484	chr16:67237089	ELMO3;MIR328	TMEM208 (-23926), ELMO3 (+4062)	0.0037	1.51e-05
cg18437319	chr22:43542604		TSPO (-4930), TSPO (-4930), MCAT (-3202)	-0.00501	1.51e-05
cg13914094	chr5:77148665		TBCA (-76481), AP3B1 (+441862)	-0.00351	1.51e-05
cg02842104	chr19:12251201	ZNF20	ZNF20 (+20)	0.00268	1.52e-05
cg11738286	chr1:32573558	KPNA6	KPNA6 (-85)	0.00173	1.52e-05
cg26889844	chr6:130451373	L3MBTL3;L3MBTL3	TMEM200A (-306888), L3MBTL3 (+111646)	0.00323	1.52e-05
cg12613129	chr18:59003270		MC4R (-963270), CDH20 (-154364)	0.0056	1.52e-05
cg11211965	chr12:7076545	SCARNA12;PHB2;PHB2	EMG1 (-3398), PHB2 (+3370)	-0.0047	1.52e-05
cg04387175	chr16:88568629	ZFPM1	ZC3H18 (-68159), ZFPM1 (+48616)	0.00148	1.52e-05
cg19512903	chr8:39171620	ADAM5P	ADAM32 (+206571), ADAM3A (+208849)	0.00535	1.52e-05
cg23889047	chr1:7705756	CAMTA1	VAMP3 (-125572), CAMTA1 (+860373)	0.00416	1.53e-05
cg04930816	chr16:56303621	GNAO1;GNAO1	GNAO1 (+78371), AMFR (+155822)	-0.00352	1.53e-05
cg21859337	chr1:117210332	IGSF3;IGSF3	IGSF3 (-19)	0.00149	1.54e-05
cg10027639	chr11:23501632		SVIP (-650251)	0.00639	1.55e-05
cg08621441	chr1:1267745	TAS1R3	TAS1R3 (+1020), DVL1 (+16746)	-0.00409	1.55e-05
cg03460012	chr16:1722332	CRAMP1L	HN1L (-5945), CRAMP1L (+57692)	-0.00334	1.55e-05
cg07920195	chr19:43530623	PSG11;PSG11;PSG11;PSG11;PSG11;PSG11	PSG11 (+7)	-0.00312	1.55e-05
cg27563952	chr1:182557982		RNASEL (+411)	-0.00329	1.57e-05
cg04835383	chr6:28888029	TRIM27	SCAND3 (-332918), TRIM27 (+3738)	-0.00486	1.57e-05
cg10949319	chr10:105154064	MIR1307;USMG5	PDCD11 (-2347), USMG5 (+2205)	-0.00354	1.57e-05
cg18279337	chr15:52588166	MYO5C	MYO5C (-172)	-0.00359	1.58e-05
cg07191657	chr10:14478541	MIR1265	FRMD4A (-105676), CDNF (+401441)	0.00598	1.58e-05
cg25758201	chr22:47027250	GRAMD4	GRAMD4 (+4603), CERK (+106901)	-0.00476	1.58e-05
cg27428785	chr10:133936232	JAKMIP3	DPYSL4 (-64181), JAKMIP3 (+17920)	0.00371	1.58e-05
cg26862175	chr3:52528955	STAB1	STAB1 (-400)	0.00493	1.59e-05
cg27111618	chr2:237519496		COPS8 (-474587), CXCR7 (+41117)	-0.00386	1.59e-05
cg20923444	chr14:105247170	AKT1;AKT1;AKT1	AKT1 (+14909), SIVA1 (+27701)	0.00084	1.59e-05
cg14627172	chr6:28510339		GPX5 (+16551), SCAND3 (+44772)	-0.00413	1.59e-05
cg02519504	chr16:3169384	ZNF205;ZNF205	ZNF213 (-15672), ZNF205 (+6822)	0.00079	1.61e-05
cg26852879	chr8:67457376		MYBL1 (+68103), ADHFE1 (+112659)	-0.00627	1.61e-05
cg08264699	chr5:110560505	CAMK4	CAMK4 (+559)	0.00547	1.61e-05
cg16259317	chr10:80733297	LOC283050;LOC283050;LOC283050	ZMIZ1 (-95494), RPS24 (+939780)	0.00125	1.61e-05
cg24420574	chr7:1893710	MAD1L1;MAD1L1;MAD1L1	ELFN1 (+144913), MAD1L1 (+378872)	-0.0043	1.61e-05
cg08891406	chr17:11924092	MAP2K4	MAP2K4 (-42)	-0.0006	1.61e-05
cg05295286	chr6:7234581	RREB1;RREB1;RREB1;RREB1	SSR1 (+78959), RREB1 (+126496)	-0.00594	1.62e-05
cg04294383	chr15:22954791	CYFIP1;CYFIP1	CYFIP1 (+62108), NIPA2 (+79635)	-0.00344	1.62e-05
cg04726535	chr12:133169156		GALNT9 (-263252), P2RX2 (-26246)	0.00399	1.62e-05
cg23713965	chr6:127588451	RNF146	RNF146 (+625)	-0.00066	1.63e-05
cg15874300	chr3:3221199	CRBN	CRBN (+201)	0.00229	1.64e-05
cg25423822	chr15:90792717	TTLL13	TTLL13 (-46)	-0.00135	1.64e-05
cg03149699	chr12:42984093	PRICKLE1	PRICKLE1 (-106678), ADAMTS20 (+961630)	-0.00198	1.64e-05
cg21965980	chr19:35614992	FXYD3;FXYD3;FXYD3;FXYD3;FXYD3	FXYD3 (+8261), LGI4 (+11185)	-0.00524	1.64e-05
cg09597710	chr7:1121124	C7orf50;C7orf50;C7orf50	GPER (-6598), GPR146 (+23984)	0.00075	1.64e-05
cg02783838	chr10:11248175	CUGBP2;CUGBP2;CUGBP2;CUGBP2	CELF2 (+188283), USP6NL (+326098)	0.00342	1.64e-05
cg16668176	chr19:5308893	PTPRS;PTPRS;PTPRS;PTPRS	PTPRS (+31920), KDM4B (+339770)	0.00648	1.65e-05
cg08709576	chr5:33935027	RXFP3	RXFP3 (-1463)	0.00143	1.66e-05
cg07991100	chr4:36283184	DTHD1	DTHD1 (-2459)	-0.00629	1.66e-05
cg03556497	chr20:37352792	SLC32A1	SLC32A1 (-312)	0.00202	1.66e-05
cg25889945	chr13:77460298	KCTD12;KCTD12	KCTD12 (+241)	0.00141	1.66e-05
cg08508724	chr6:30122045	TRIM10;TRIM10	TRIM10 (+6665), TRIM40 (+17536)	-0.00467	1.67e-05
cg26567163	chr10:66268067		REEP3 (+986945)	-0.0059	1.67e-05
cg20087221	chr10:98135160	TLL2	OPALIN (-16069), TLL2 (+138522)	0.00085	1.68e-05
cg23629792	chr1:1987129	PRKCZ	SKI (-173004), PRKCZ (+5221)	-0.0061	1.68e-05
cg02873990	chr20:36031809	SRC;SRC	NNAT (-117797), SRC (+57253)	-0.00411	1.68e-05
cg18428006	chr5:177633449	HNRNPAB;HNRNPAB	HNRNPAB (+1942), AGXT2L2 (+26353)	0.0045	1.69e-05
cg01907194	chr14:104003370	TRMT61A	TRMT61A (+7862), BAG5 (+25284)	0.00522	1.69e-05
cg03713609	chr11:2417221	CD81	CD81 (+18675), TRPM5 (+27053)	0.00197	1.7e-05
cg10233599	chr17:10538019	MYH3	MYH2 (-85080), MYH3 (+22606)	0.00295	1.7e-05
cg12769657	chr1:201140721		IGFN1 (-19231), TMEM9 (-17090)	-0.00159	1.7e-05
cg12451869	chr2:102867685		IL1RL1 (-60276), IL1RL2 (+64253)	-0.00262	1.7e-05
cg12508715	chr2:242658688	ING5	D2HGDH (-15341), ING5 (+17233)	-0.00394	1.72e-05
cg08119325	chr3:195613212	TNK2;TNK2	MUC4 (-74369), TNK2 (+9219)	0.00204	1.72e-05
cg22976884	chr13:100623362	ZIC5	ZIC5 (+815)	0.00497	1.72e-05
cg22902550	chr5:136340060	SPOCK1	TRPC7 (-638897), SPOCK1 (+494957)	0.0043	1.72e-05
cg05539745	chr5:45696455	HCN1	HCN1 (-236)	-0.00407	1.73e-05
cg19036490	chr7:4804175	FOXK1	KIAA0415 (-11086), FOXK1 (+82246)	-0.00416	1.73e-05
cg24981169	chr10:1199050		IDI1 (-103990), ADARB2 (+580619)	-0.00367	1.74e-05
cg06623057	chr17:41390510		ARL4D (-85842), TMEM106A (+26617)	0.00339	1.74e-05
cg01132568	chr9:116448416		ZNF618 (-190145), RGS3 (+241406)	0.00437	1.74e-05
cg06895515	chrX:47050149	UBA1	UBA1 (-49)	0.00254	1.75e-05
cg07817024	chr1:119535500		TBX15 (-3322)	-0.00606	1.75e-05
cg20463407	chrX:101854471	ARMCX5;ARMCX5;ARMCX5;ARMCX5;ARMCX5;ARMCX5;ARMCX5;ARMCX5;ARMCX5	ARMCX5 (+46), ARMCX5-GPRASP2 (+196)	0.00473	1.76e-05
cg06142946	chr11:17373124	DKFZp686O24166	B7H6 (-184)	0.00249	1.76e-05
cg15845792	chr6:28175446		ZNF193 (-17582), ZNF192 (+65731)	0.00294	1.76e-05
cg07223952	chr8:120684721		ENPP2 (-33616), TAF2 (+160352)	-0.00199	1.77e-05
cg15839913	chr11:2226480		TH (-33446), ASCL2 (+65701)	0.00527	1.77e-05
cg16865890	chr17:77669201		RBFOX3 (-190522), ENPP7 (-35680)	-0.0043	1.78e-05
cg09608008	chr11:66529885	C11orf80	RCE1 (-80997), SPTBN2 (-41016)	-0.00336	1.78e-05
cg03246584	chr10:134663467		NKX6-2 (-63931), TTC40 (+92621)	0.00101	1.78e-05
cg06732687	chr14:56299289		PELI2 (-285803), KTN1 (+252365)	0.00491	1.78e-05
cg01193368	chr7:56855195		CHCHD2 (-681009), ZNF479 (+352375)	-0.00526	1.78e-05
cg03028236	chr15:65669811	IGDCC3	IGDCC3 (+566)	0.00359	1.78e-05
cg00760938	chr2:217357159		RPL37A (-6360), SMARCAL1 (+79687)	-0.00481	1.79e-05
cg13805533	chr20:19674482	SLC24A3	RIN2 (-192682), SLC24A3 (+481193)	0.0047	1.79e-05
cg04684481	chr6:9934738		OFCC1 (+4843)	-0.00556	1.79e-05
cg10860270	chrX:77912297	ZCCHC5	CYSLTR1 (-329211), ZCCHC5 (+2527)	-0.00313	1.8e-05
cg00871698	chr14:53417998	FERMT2;FERMT2;FERMT2	FERMT2 (-184)	0.0015	1.8e-05
cg16181859	chr12:125020479	NCOR2;NCOR2	NCOR2 (+31530), ZNF664 (+562718)	-0.00447	1.8e-05
cg06930252	chr22:50903229	SBF1	SBF1 (+10234), PPP6R2 (+121484)	-0.00447	1.8e-05
cg04546186	chr16:86555150		FOXF1 (+11018), MTHFSD (+33690)	0.00597	1.8e-05
cg04606367	chr7:121946213		FEZF1 (-1649)	-0.00356	1.81e-05
cg27302190	chr1:1050210	C1orf159	RNF223 (-40524), C1orf159 (+1525)	0.00299	1.82e-05
cg27558095	chr1:66999588	SGIP1	SGIP1 (-236)	-0.00255	1.82e-05
cg16019700	chr12:93962481	SOCS2	SOCS2 (-2999), SOCS2 (-1116)	-0.00332	1.82e-05
cg05501969	chr6:96021314		MANEA (-4058)	0.00433	1.82e-05
cg00327383	chr8:22019275	SFTPC;SFTPC	LGI3 (-4932), BMP1 (-3377), SFTPC (+92)	0.00574	1.82e-05
cg03991297	chr16:30429837	ZNF771;ZNF771	ZNF771 (+11103), DCTPP1 (+11535)	0.00553	1.83e-05
cg11933712	chr17:952963	ABR;ABR;ABR	TIMM22 (+52607), ABR (+130167)	-0.00218	1.84e-05
cg15090727	chr9:113341951	SVEP1;SVEP1	SVEP1 (+208)	-0.00285	1.85e-05
cg16567290	chr12:58013569	SLC26A10	SLC26A10 (-123)	-0.00166	1.87e-05
cg05060704	chr3:50275694	GNAI2	SEMA3B (-29345), GNAI2 (+2048)	0.00086	1.87e-05
cg22675922	chr11:2889840	KCNQ1DN	CDKN1C (+17154), KCNQ1 (+423620)	0.00255	1.88e-05
cg26689780	chr4:10079554	WDR1;WDR1	SLC2A9 (-56441), WDR1 (+39018)	0.00486	1.88e-05
cg05495005	chr15:52394679		BCL2L10 (+10292), MAPK6 (+83269)	-0.00431	1.88e-05
cg24256384	chr10:134793913		GPR123 (-90519), TTC40 (-37825)	-0.00519	1.88e-05
cg23612178	chrX:53111677	TSPYL2;TSPYL2	TSPYL2 (+136)	0.00455	1.88e-05
cg14403574	chr22:44136822	EFCAB6;EFCAB6	EFCAB6 (+71394), MPPED1 (+328803)	-0.00601	1.88e-05
cg00231927	chr7:157502620	PTPRN2;PTPRN2;PTPRN2	DNAJB6 (+372911), PTPRN2 (+877861)	-0.00573	1.88e-05
cg05018648	chr2:794683		SNTG2 (-151870), TMEM18 (-117245)	0.00732	1.89e-05
cg06008295	chr8:103821815		KLF10 (-153833), AZIN1 (+54581)	-0.00539	1.9e-05
cg01794889	chr6:28890399	TRIM27	SCAND3 (-335288), TRIM27 (+1368)	0.00126	1.9e-05
cg08500417	chr7:102574445	FBXL13;LRRC17;FBXL13;LRRC17	ARMC10 (-140882), LRRC17 (+21102)	-0.00367	1.9e-05
cg09664204	chr6:160239747	PNLDC1	MAS1 (-88226), PNLDC1 (+18447)	-0.00377	1.9e-05
cg05872506	chr11:75380895	MAP6;MAP6	MAP6 (-1417)	-0.0061	1.9e-05
cg03260566	chr4:20256841	SLIT2	PACRGL (-445194), SLIT2 (+1607)	-0.00444	1.91e-05
cg22882090	chr6:130031307	ARHGAP18;ARHGAP18	ARHGAP18 (+62)	0.00078	1.91e-05
cg22112267	chr2:66804706		ETAA1 (-819735), MEIS1 (+142175)	-0.0029	1.91e-05
cg00721800	chr8:77618385	ZFHX4	ZFHX4 (+24871), PEX2 (+294894)	-0.0049	1.92e-05
cg15733114	chr12:14996515	ART4	ART4 (-103)	-0.00274	1.92e-05
cg13155079	chr11:44286499	ALX4	ALX4 (+45216), EXT2 (+168753)	-0.00482	1.92e-05
cg07629355	chr11:133825519	IGSF9B	SPATA19 (-110128), IGSF9B (+1360)	-0.00277	1.93e-05
cg07352185	chr2:242947281		CXXC11 (+135396)	-0.00543	1.93e-05
cg19721717	chr15:52496988	MYO5C	GNB5 (-13424), MYO5C (+91006)	-0.00297	1.94e-05
cg24540710	chr17:48262937	COL1A1	HILS1 (-13101), COL1A1 (+16062)	-0.00287	1.94e-05
cg13252710	chr13:20134915		MPHOSPH8 (-72872), TPTE2 (-24013)	0.00143	1.95e-05
cg09249657	chr4:40518806	RBM47;RBM47	RBM47 (+113076), CHRNA9 (+181338)	-0.0048	1.95e-05
cg10310457	chr16:5217523		ALG1 (+95714)	-0.0042	1.97e-05
cg22054885	chr5:23507450	PRDM9	PRDM9 (-273)	-0.00605	1.97e-05
cg20598560	chr2:223289176	SGPP2	SGPP2 (-145)	-0.00341	1.97e-05
cg19649900	chr19:1155030	SBNO2	SBNO2 (+19251), GPX4 (+51095)	0.00516	1.97e-05
cg04496920	chr16:2032394	NOXO1;NOXO1;NOXO1	GFER (-1755), NOXO1 (-955)	-0.00453	1.99e-05
cg12122403	chr19:17985163	SLC5A5	CCDC124 (-58660), SLC5A5 (+2382)	0.00198	1.99e-05
cg07814541	chr5:71329680		MAP1B (-73437), CARTPT (+314691)	0.0058	1.99e-05
cg01639712	chr12:110804405		ANAPC7 (+37129), ATP2A2 (+85374)	0.00459	1.99e-05
cg27239754	chr11:66041303	RAB1B	CNIH2 (-4392)	0.00334	2e-05
cg23613023	chr12:115353932		TBX3 (-231964)	0.00349	2e-05
cg08709116	chr1:36859272	LSM10	STK40 (-7788), LSM10 (+4220)	-0.00466	2e-05
cg16339155	chr10:92622005		HTR7 (-4335)	-0.00459	2.01e-05
cg10239098	chr2:176995556	HOXD8	HOXD4 (-20556), HOXD8 (+1089)	-0.0025	2.01e-05
cg13585029	chr9:95886330	NINJ1	NINJ1 (+10239), C9orf89 (+27881)	0.00459	2.01e-05
cg17722002	chr7:121940381		AASS (-156038), FEZF1 (+4183)	-0.00349	2.02e-05
cg26334672	chr2:71126740	VAX2	VAX2 (-979)	0.00331	2.02e-05
cg11923788	chrX:134124955	LOC644538	MOSPD1 (-75659), FAM127A (-41377)	0.00459	2.02e-05
cg17265829	chr4:126238422	FAT4	FAT4 (+856)	-0.00752	2.03e-05
cg02894944	chr2:110859091	MALL	MALL (+15051), LIMS3 (+203083)	-0.00303	2.03e-05
cg16409368	chr7:128047452	IMPDH1;IMPDH1;IMPDH1;IMPDH1;IMPDH1;IMPDH1;IMPDH1	PRRT4 (-45714), IMPDH1 (+2583)	-0.00526	2.05e-05
cg20156985	chr1:33694609		TRIM62 (-46939), ZNF362 (-27564)	0.00415	2.05e-05
cg08233654	chr2:241938436	SNED1	SNED1 (+182)	-0.00445	2.05e-05
cg24659201	chr2:133173718	GPR39	GPR39 (-428)	-0.00223	2.05e-05
cg16615291	chr10:1410519	ADARB2	IDI1 (-315459), ADARB2 (+369150)	-0.00444	2.05e-05
cg13726644	chr14:73316908	DPF3	DPF3 (+43900), RGS6 (+917753)	-0.00438	2.05e-05
cg12926910	chr7:20192967	MACC1	TMEM196 (-380564), MACC1 (+64045)	-0.00396	2.06e-05
cg04956913	chr6:30712436	IER3	FLOT1 (-1984), IER3 (-110)	0.00105	2.06e-05
cg11503487	chr10:128997751	DOCK1	NPS (-349861), DOCK1 (+403729)	0.00485	2.06e-05
cg19079546	chr17:45401148	C17orf57	C17orf57 (-178)	-0.00077	2.07e-05
cg01510588	chr14:50559341	C14orf183	METTL21D (+23955), ARF6 (+199606)	-0.00324	2.07e-05
cg25834415	chr2:241758805	KIF1A	KIF1A (+919)	-0.00228	2.07e-05
cg11576486	chr5:1511473	LPCAT1	SLC6A3 (-65931), LPCAT1 (+12602)	-0.00495	2.07e-05
cg20648463	chrX:100662775	HNRNPH2;HNRNPH2;GLA	HNRNPH2 (-345), GLA (+225)	0.00354	2.07e-05
cg08351131	chr17:43242591	HEXIM2	FMNL1 (-56700), HEXIM2 (+4328)	0.00454	2.08e-05
cg26259537	chr7:27209247	MIR196B	HOXA9 (-4099)	-0.00339	2.1e-05
cg21084516	chr11:43600534		HSD17B12 (-101608), TTC17 (+220100)	-0.00252	2.11e-05
cg06495961	chr7:153584582	DPP6;DPP6	DPP6 (-165194)	-0.00699	2.11e-05
cg04712892	chr10:115424103	NRAP;NRAP	NRAP (-299)	-0.0032	2.11e-05
cg09085501	chr12:124968396	NCOR2;NCOR2	NCOR2 (+83613), ZNF664 (+510635)	-0.00174	2.13e-05
cg16371488	chrX:40506945	CXorf38	ATP6AP2 (+66730), MED14 (+87858)	0.00312	2.14e-05
cg20736492	chr12:130707407		PIWIL1 (-115025), FZD10 (+60404)	-0.0072	2.14e-05
cg07726085	chr19:59022705	SLC27A5	SLC27A5 (+726)	-0.00479	2.14e-05
cg08081156	chr8:101661976	SNX31	SNX31 (-84)	-0.00446	2.14e-05
cg19402853	chr2:24240246	MFSD2B	FKBP1B (-32337), MFSD2B (+7294)	-0.0041	2.14e-05
cg14400118	chr16:55513191	MMP2;MMP2	MMP2 (+111)	0.00249	2.15e-05
cg11504517	chr1:3569899	TP73	WRAP73 (-3229), TP73 (+771)	-0.00563	2.15e-05
cg07265444	chr7:76956562	PION	FGL2 (-127413), PION (+89154)	-0.00572	2.15e-05
cg10063637	chr16:4524514	NMRAL1;HMOX2	HMOX2 (-1826), NMRAL1 (+381)	-0.00122	2.15e-05
cg13578652	chr21:43823863	UBASH3A;UBASH3A	UBASH3A (-107)	0.00464	2.15e-05
cg05132782	chr7:150126392		GIMAP8 (-21569), ZNF775 (+49987)	0.0047	2.15e-05
cg20618622	chr4:164265004	NPY5R	NPY5R (-86)	0.00283	2.16e-05
cg25323360	chr13:111935681	ARHGEF7;ARHGEF7;ARHGEF7;ARHGEF7;ARHGEF7	C13orf16 (-37333), ARHGEF7 (+168058)	-0.0033	2.16e-05
cg26522708	chr1:10839450	CASZ1;CASZ1	CASZ1 (+17256), PEX14 (+304448)	0.00523	2.17e-05
cg10501177	chr8:17435088	PDGFRL	PDGFRL (+1147), MTUS1 (+223337)	-0.00214	2.17e-05
cg11088471	chr21:38085281	SIM2;SIM2	SIM2 (+13291), HLCS (+267982)	0.00712	2.18e-05
cg11207893	chr1:44494733	SLC6A9	KLF17 (-89788), SLC6A9 (-11737)	-0.00308	2.19e-05
cg12728791	chr1:185925146	HMCN1	PRG4 (-340258), HMCN1 (+221464)	-0.00419	2.21e-05
cg03785646	chr2:236774164	AGAP1;AGAP1	GBX2 (+302487), AGAP1 (+371432)	0.00457	2.22e-05
cg00614834	chr6:33172869	HSD17B8	RXRB (-4438), RING1 (-3416)	0.00155	2.23e-05
cg23630468	chr1:200379166	ZNF281	ZNF281 (-1)	-0.00113	2.23e-05
cg10262770	chr6:32135370	EGFL8	EGFL8 (+3015), AGPAT1 (+8545)	-0.00311	2.25e-05
cg14248367	chr9:136114331		OBP2B (-29704), ABO (+36298)	-0.0022	2.25e-05
cg17352004	chr14:51338285	ABHD12B;ABHD12B	ABHD12B (-592)	-0.00407	2.26e-05
cg11353250	chr6:75794995	COL12A1;COL12A1	COL12A1 (+120627)	-0.00478	2.26e-05
cg18684060	chr3:9795423	OGG1;OGG1;OGG1;OGG1;OGG1;OGG1;OGG1;OGG1	OGG1 (+3796), CAMK1 (+16244)	0.00372	2.26e-05
cg22097425	chr11:125774311	DDX25;PUS3;DDX25	PUS3 (-1196), DDX25 (+40)	-0.00329	2.27e-05
cg05392527	chr16:68394825	SMPD3	PRMT7 (+49949), SMPD3 (+87583)	-0.00469	2.27e-05
cg26486069	chrX:48434354	RBM3	WDR13 (-21525), RBM3 (+1614)	0.00656	2.27e-05
cg19803984	chr15:25068790	SNRPN;SNRPN;SNRPN	SNRPN (-32907), C15orf2 (+148250)	0.00472	2.27e-05
cg21164967	chr9:138659474	KCNT1	KCNT1 (+65444), CAMSAP1 (+139530)	-0.0046	2.27e-05
cg11223711	chr10:120840717	EIF3A	EIF3A (-384)	-0.0017	2.29e-05
cg03510477	chr6:168764830		SMOC2 (-77000), DACT2 (-44429)	-0.00293	2.29e-05
cg02245612	chr19:5293611	PTPRS;PTPRS;PTPRS;PTPRS	PTPRS (+47202), KDM4B (+324488)	-0.0025	2.29e-05
cg03653541	chr5:59064523	PDE4D;PDE4D	PDE4D (+125097)	0.00225	2.3e-05
cg00050271	chr16:81743881	CMIP;CMIP	PLCG2 (-69017), CMIP (+265107)	-0.00678	2.3e-05
cg11229578	chr19:2230593	DOT1L	SF3A2 (-6222), DOT1L (+66446)	-0.00399	2.31e-05
cg06285333	chr16:67516546	AGRP;ATP6V0D1;AGRP	ATP6V0D1 (-1458)	0.00565	2.31e-05
cg17127183	chr1:248016378		TRIM58 (-4122)	-0.00478	2.31e-05
cg15443535	chr14:93154317	RIN3	LGMN (+60729), RIN3 (+174193)	0.00169	2.32e-05
cg15554023	chr1:144008937		PPIAL4G (-241057), PPIAL4A (+355308)	-0.0028	2.33e-05
cg08036333	chr12:116382986		MED13L (+332004)	0.00217	2.33e-05
cg17854066	chr4:55575932	KIT;KIT	KIT (+51838), KDR (+415829)	0.00341	2.34e-05
cg24434387	chr17:45051692		RPRML (+4921), GOSR2 (+51207)	-0.00395	2.34e-05
cg27447918	chr6:35482667		TULP1 (-2021)	-0.00511	2.35e-05
cg06864046	chr12:89746505	DUSP6;DUSP6	DUSP6 (-210)	0.00189	2.36e-05
cg25785679	chr19:49496701	GYS1;GYS1;RUVBL2;GYS1	RUVBL2 (-454), GYS1 (-92)	-0.00078	2.36e-05
cg07117700	chr17:61903327	PSMC5;FTSJ3	PSMC5 (-1442)	-0.00526	2.36e-05
cg10840864	chr17:61903314	PSMC5;FTSJ3	PSMC5 (-1455)	-0.00372	2.37e-05
cg24629972	chr8:43147439	POTEA;POTEA	HGSNAT (+151848)	0.00557	2.38e-05
cg05447955	chr11:78125675	GAB2	GAB2 (+3192), USP35 (+225818)	-0.00787	2.38e-05
cg09351230	chr7:1473949		MICALL2 (+25159), UNCX (+201296)	-0.00248	2.38e-05
cg16563938	chr1:3555442	WDR8	WRAP73 (+11228), TPRG1L (+13887)	-0.00276	2.38e-05
cg20668177	chr6:134217795		TBPL1 (-55512), TCF21 (+7537)	-0.00525	2.38e-05
cg16083711	chr12:14109211	GRIN2B	GRIN2B (+23810), EMP1 (+759610)	0.00308	2.38e-05
cg22758846	chr22:30869112	SEC14L3	SEC14L3 (-1079)	0.00788	2.39e-05
cg19912736	chr10:93567154	TNKS2	TNKS2 (+9004), FGFBP3 (+102103)	-0.00516	2.4e-05
cg14120636	chr9:33751249	PRSS3	PRSS3 (+786)	0.0031	2.4e-05
cg00391668	chr1:1404073	ATAD3C	ATAD3B (-3090)	-0.00416	2.4e-05
cg11623922	chr6:27759386		ZNF184 (-318490), HIST1H2BL (+16322)	0.00227	2.41e-05
cg04663194	chr11:66315239	ACTN3	ZDHHC24 (-1569), ACTN3 (+849)	-0.0034	2.41e-05
cg02555923	chr3:14319984		SLC6A6 (-124121), LSM3 (+99757)	0.00318	2.42e-05
cg05712300	chr1:3140709	PRDM16;PRDM16	ARHGEF16 (-230437), PRDM16 (+154968)	-0.00377	2.42e-05
cg09616721	chr10:125453638	GPR26	GPR26 (+27768), CPXM2 (+197861)	0.00632	2.42e-05
cg26787435	chr17:48207662	SAMD14	PPP1R9B (+20214), PDK2 (+35024)	-0.00135	2.43e-05
cg06369108	chr2:240523524		HDAC4 (-200882), NDUFA10 (+441294)	-0.0049	2.43e-05
cg02220481	chr16:15843629	MYH11;MYH11;MYH11;MYH11	NDE1 (+99547), MYH11 (+107257)	0.00625	2.44e-05
cg16257247	chr11:62554234	TMEM179B;TAF6L	TMEM179B (-639)	0.00106	2.44e-05
cg08352774	chr6:158985825	TMEM181	TMEM181 (+28358), DYNLT1 (+79978)	0.0037	2.46e-05
cg01835873	chr3:29322357	RBMS3;RBMS3;RBMS3	RBMS3 (-445)	-0.00211	2.46e-05
cg05538406	chr5:1509157	LPCAT1	SLC6A3 (-63615), LPCAT1 (+14918)	-0.00406	2.46e-05
cg10829693	chr21:34396221		OLIG2 (-1994)	0.00202	2.47e-05
cg15971100	chr8:13424483	C8orf48;C8orf48	C8orf48 (+132)	0.00405	2.48e-05
cg27018309	chr16:8943122	PMM2	CARHSP1 (+19740), PMM2 (+51453)	0.0035	2.48e-05
cg26287816	chr15:43024914	CDAN1	CDAN1 (+4502), STARD9 (+157058)	-0.00317	2.49e-05
cg20528093	chr11:31837144	PAX6	PAX6 (+2364), ELP4 (+305848)	0.00456	2.49e-05
cg25832925	chrX:25021346		ARX (+12718), POLA1 (+309283)	0.00799	2.5e-05
cg16908801	chr7:39697947	RALA	CDK13 (-292011), RALA (+34796)	0.00672	2.5e-05
cg02355787	chr11:14363863	RRAS2;RRAS2	RRAS2 (+16866), SPON1 (+379680)	-0.00293	2.5e-05
cg22150335	chr10:62148959	ANK3	ANK3 (+674)	-0.00379	2.5e-05
cg21117476	chr19:41698918	CYP2S1	CYP2S1 (-196)	-0.00522	2.5e-05
cg04809380	chr16:1244525	CACNA1H;CACNA1H	TPSG1 (+30728), CACNA1H (+41285)	0.00432	2.5e-05
cg04797985	chr16:58498190	NDRG4;NDRG4;NDRG4;NDRG4	NDRG4 (+642)	-0.00165	2.51e-05
cg20235658	chr7:156815030		UBE3C (-116624), MNX1 (-11684)	-0.00321	2.51e-05
cg20340866	chr12:54391631		HOXC9 (-2245)	0.00411	2.51e-05
cg13915752	chr6:111132613	CDK19	SLC22A16 (-334770), CDK19 (+3798)	-0.00662	2.51e-05
cg04251194	chr8:6662963		XKR5 (+30202), AGPAT5 (+97086)	0.00189	2.52e-05
cg00245850	chr8:143925513	GML	GML (+9297), CYP11B1 (+35722)	0.00432	2.52e-05
cg13457522	chr9:99615182	ZNF782	ZNF510 (-74855), ZNF782 (+1206)	-0.00545	2.55e-05
cg17926940	chr14:97685060		VRK1 (+421377)	-0.00203	2.55e-05
cg00725089	chr1:38942403		POU3F1 (-429954), RRAGC (+382936)	-0.00682	2.56e-05
cg05452524	chr17:53343029	HLF	HLF (+709)	-0.00215	2.57e-05
cg15573783	chr19:45927056	ERCC1;ERCC1;ERCC1;ERCC1;ERCC1	ERCC1 (-237)	0.00259	2.57e-05
cg01158680	chr7:79083997	MAGI2	MAGI2 (-1108)	-0.00381	2.57e-05
cg06060703	chr16:773998	CCDC78	HAGHL (-3267)	-0.00558	2.57e-05
cg25061289	chr15:23933620	NDN	NDN (-1171)	0.00567	2.58e-05
cg23325245	chr5:10651897	ANKRD33B	DAP (+109489), ROPN1L (+209924)	0.00254	2.58e-05
cg00672277	chr3:138169728	ESYT3	ESYT3 (+16314), CEP70 (+143400)	0.00541	2.59e-05
cg15906007	chr22:38890714	DDX17;DDX17	DDX17 (+11630), KDELR3 (+26632)	0.00542	2.59e-05
cg05834899	chr12:108955791	SART3;ISCU;ISCU	SART3 (-627), ISCU (-502)	-0.00362	2.6e-05
cg07930510	chr16:88100413	BANP;BANP	ZNF469 (-393465), BANP (+115376)	-0.0041	2.61e-05
cg24399712	chr22:39784796		RPL3 (-69127), TAB1 (-10962)	0.0058	2.61e-05
cg22609342	chr8:144381700	ZNF696	ZNF696 (+8142), TOP1MT (+35349)	-0.00402	2.62e-05
cg15582376	chr2:239908881		TWIST2 (+152209), HDAC4 (+413761)	0.00514	2.62e-05
cg13294602	chr8:141567779	EIF2C2;EIF2C2	CHRAC1 (+46383), EIF2C2 (+77866)	0.00078	2.63e-05
cg16356837	chr12:54393445	HOXC9	HOXC9 (-431)	0.00183	2.63e-05
cg23921338	chr2:70206922		PCBP1 (-107662), ASPRV1 (-17526)	0.00667	2.64e-05
cg23938637	chr11:865749	TSPAN4;TSPAN4;TSPAN4;TSPAN4;TSPAN4;TSPAN4;TSPAN4	TSPAN4 (+22926), CHID1 (+45124)	-0.00278	2.64e-05
cg09364756	chr6:160148626	WTAP;WTAP;WTAP;WTAP	WTAP (+475)	0.00306	2.65e-05
cg06629130	chr18:44787585		SKOR2 (-12032), SMAD2 (+669929)	-0.00574	2.66e-05
cg01521060	chr11:75476921		DGAT2 (-2856)	-0.00368	2.67e-05
cg20541723	chr3:85007894	CADM2;CADM2	CADM2 (-238)	-0.00225	2.7e-05
cg07223106	chr1:233155919	PCNXL2	NTPCR (+69550), PCNXL2 (+275539)	0.00511	2.7e-05
cg14861497	chr13:73639108	KLF5	KLF5 (+5967)	-0.00594	2.7e-05
cg01624004	chr7:150745494	ACCN3;ACCN3;ACCN3	ACCN3 (-110)	0.00366	2.7e-05
cg09442794	chr16:77224808	MON1B	MON1B (-27)	-0.00067	2.7e-05
cg20668644	chr17:38347603	RAPGEFL1	WIPF2 (-27970), RAPGEFL1 (+13362)	-0.00316	2.71e-05
cg10642957	chr19:56114094	ZNF524	FIZ1 (-3202), ZNF524 (+2365)	0.00058	2.71e-05
cg01964795	chr16:2242896	CASKIN1	CASKIN1 (+3568), TRAF7 (+37098)	-0.00236	2.71e-05
cg12409547	chr1:22222815	HSPG2	HSPG2 (+40934), LDLRAD2 (+84058)	0.00543	2.72e-05
cg11349631	chr17:714935	NXN	GLOD4 (-29365), NXN (+168062)	-0.004	2.72e-05
cg06452129	chr16:85265566		KIAA0182 (-381357), KIAA0513 (+204157)	-0.00521	2.73e-05
cg01839264	chr14:77110895		VASH1 (-117339), ESRRB (+273206)	-0.00269	2.74e-05
cg20659485	chr5:132204398	UQCRQ	LEAP2 (-4959), GDF9 (-3922)	-0.00581	2.74e-05
cg16286844	chr12:130819699		PIWIL1 (-2733)	0.00722	2.75e-05
cg26310483	chr6:30421376		HLA-E (-35806), TRIM39-RPP21 (+124289)	0.00496	2.75e-05
cg23682913	chr1:2080710	PRKCZ;PRKCZ;PRKCZ	SKI (-79423), PRKCZ (+98802)	0.00449	2.75e-05
cg11414267	chr10:99694717	CRTAC1	GOLGA7B (+84723), CRTAC1 (+95867)	0.00293	2.75e-05
cg09690072	chr17:37324234		ARL5C (-1821)	0.00387	2.75e-05
cg09208864	chr14:91805692	CCDC88C	GPR68 (-94841), CCDC88C (+78495)	-0.00368	2.76e-05
cg05252213	chr17:41755141		MEOX1 (-16211), SOST (+81014)	0.00437	2.76e-05
cg15597855	chr1:117753602	VTCN1	VTCN1 (-21)	-0.00399	2.76e-05
cg23054883	chr12:130647580	FZD10	FZD10 (+577)	-0.00383	2.76e-05
cg26865481	chr4:41206196	APBB2;APBB2;APBB2	APBB2 (+10438), NSUN7 (+454283)	-0.00419	2.76e-05
cg27076487	chrX:140271364	LDOC1	LDOC1 (-55)	-0.00605	2.77e-05
cg21305413	chrX:48368136	PORCN;PORCN;PORCN;PORCN;PORCN	PORCN (-35)	0.00572	2.78e-05
cg15611556	chr4:68929020	SYT14L;TMPRSS11F	TMPRSS11A (-99789), TMPRSS11F (+66566)	-0.00333	2.78e-05
cg14395444	chr12:2800182	CACNA1C;CACNA1C;CACNA1C;CACNA1C;CACNA1C;CACNA1C;CACNA1C;CACNA1C;CACNA1C;CACNA1C;CACNA1C;CACNA1C;CACNA1C;CACNA1C;CACNA1C;CACNA1C;CACNA1C;CACNA1C;CACNA1C;CACNA1C;CACNA1C;CACNA1C;CACNA1C	FKBP4 (-103925), CACNA1C (+637767)	-0.00165	2.78e-05
cg02499535	chr6:132531419		CTGF (-258902), MOXD1 (+191244)	0.0034	2.79e-05
cg26827938	chr4:185939973	HELT	HELT (-109)	0.00271	2.8e-05
cg03474133	chr4:77997512	CCNI	CCNI (-388)	-0.00108	2.8e-05
cg18983709	chrX:131157486	MST4;MST4;MST4	MST4 (+242)	0.00337	2.81e-05
cg22876092	chr10:88126287	GRID1	GRID1 (-38)	0.00357	2.81e-05
cg04187668	chr4:178406078		AGA (-42422)	-0.0038	2.83e-05
cg02525637	chr11:2407699	CD81	CD81 (+9153), TRPM5 (+36575)	-0.00553	2.83e-05
cg10099572	chr14:52866122		PTGER2 (+85107), TXNDC16 (+153178)	-0.00348	2.84e-05
cg04822710	chr9:140065972	LRRC26	LRRC26 (-1482)	0.00579	2.84e-05
cg03032098	chr8:15397899	TUSC3;TUSC3;TUSC3;TUSC3	TUSC3 (+304)	-0.00582	2.86e-05
cg23281018	chr1:944789		ISG15 (-4057)	0.00583	2.86e-05
cg26057283	chr7:73082469	VPS37D	VPS37D (+296)	0.00386	2.86e-05
cg25556607	chr7:97821217	LMTK2	BHLHA15 (-20350), LMTK2 (+85021)	-0.00265	2.87e-05
cg12341365	chr6:46816779		MEP1A (+55686), GPR116 (+72934)	0.00167	2.87e-05
cg22996783	chr11:69213768		CCND1 (-242104), TPCN2 (+397419)	0.00425	2.87e-05
cg14064694	chr6:26273556	HIST1H2BI	HIST1H3G (-1945), HIST1H2BI (+353)	0.0033	2.88e-05
cg26666921	chr18:47088009	LIPG	LIPG (-417)	0.00286	2.88e-05
cg00653281	chr1:1991051	PRKCZ	SKI (-169082), PRKCZ (+9143)	0.00192	2.88e-05
cg17031787	chr6:32049235	TNXB	TNXB (+27915), CYP21A2 (+43143)	0.00267	2.91e-05
cg05705605	chr1:156479711		MEF2D (-9183), IQGAP3 (+62684)	-0.00367	2.91e-05
cg27551605	chr17:43862910	CRHR1;CRHR1;CRHR1;CRHR1	IMP5 (-59345), CRHR1 (+1265)	0.00413	2.92e-05
cg25275011	chr19:1796985	ATP8B3	ATP8B3 (+15213), ONECUT3 (+43324)	0.00522	2.92e-05
cg03387593	chr8:67529475		MYBL1 (-3996)	-0.00721	2.93e-05
cg26315802	chr6:33281972	TAPBP;TAPBP;TAPBP;TAPBP;TAPBP;TAPBP	TAPBP (+191)	0.00099	2.93e-05
cg10282857	chr18:47720920	MYO5B	MYO5B (+530)	-0.00253	2.94e-05
cg02114946	chr22:21386494	SLC7A4	SLC7A4 (+352)	0.00369	2.95e-05
cg04079215	chr1:95095221		SLC44A3 (-190679), F3 (-87809)	0.0051	2.95e-05
cg25399162	chr18:34824016	BRUNOL4;BRUNOL4;BRUNOL4;BRUNOL4	TPGS2 (-414859), CELF4 (+321983)	0.00379	2.95e-05
cg10347474	chr21:45209045	RRP1	RRP1 (-372)	0.00362	2.95e-05
cg01657005	chr2:46709125	LOC388946	LOC388946 (+2422), ATP6V1E2 (+37970)	-0.00294	2.96e-05
cg06154408	chr2:228336240	AGFG1;AGFG1;AGFG1;AGFG1	AGFG1 (-647)	-0.00383	2.96e-05
cg22620363	chr10:80826794	LOC283050;LOC283050;LOC283050	ZMIZ1 (-1997)	0.00491	2.97e-05
cg13316061	chr18:47798969	MBD1;MBD1;MBD1;MBD1;MBD1	CCDC11 (-6105), MBD1 (+9174)	-0.00369	2.97e-05
cg16222762	chr18:40857464	SYT4;SYT4	SYT4 (+150)	0.00239	2.98e-05
cg08246318	chr6:42894099		CNPY3 (-2760)	-0.00482	3e-05
cg05336115	chr20:983104	RSPO4;RSPO4	RSPO4 (-198)	-0.00437	3e-05
cg03032497	chr14:61108227		SIX1 (+7927), SIX6 (+132290)	0.00479	3.01e-05
cg08424981	chr11:5586092		OR52H1 (-19340), OR52B6 (-16014)	0.00471	3.01e-05
cg04164184	chr2:105468708		POU3F3 (-3260)	0.00316	3.01e-05
cg03409144	chr10:185935	ZMYND11;ZMYND11;ZMYND11	TUBB8 (-90758), ZMYND11 (-39998)	-0.00619	3.02e-05
cg05341610	chr19:57701430	ZNF264	ZNF264 (-1437)	-0.00628	3.02e-05
cg09301392	chr8:66078937		CYP7B1 (-367590), ARMC1 (+467514)	-0.00312	3.03e-05
cg20488281	chr12:119772354	CCDC60	TMEM233 (-258909), HSPB8 (+155760)	-0.00413	3.03e-05
cg13808641	chr9:96006533	WNK2	FAM120A (-207639), WNK2 (+59322)	-0.00491	3.03e-05
cg03041860	chr2:208489911	FAM119A;FAM119A;FAM119A	METTL21A (+61)	0.00157	3.04e-05
cg16616971	chr4:3876783		ADRA2C (+108488), OTOP1 (+351837)	0.00295	3.04e-05
cg06223080	chr2:127868745		BIN1 (-3843)	0.00714	3.04e-05
cg03170698	chr2:71694016	DYSF;DYSF;DYSF;DYSF;DYSF;DYSF;DYSF;DYSF;DYSF;DYSF;DYSF;DYSF;DYSF;DYSF	DYSF (+185)	-0.00188	3.04e-05
cg02006203	chr7:48128151	UPP1;UPP1	UPP1 (-203)	0.00212	3.04e-05
cg27422678	chr20:35467726	C20orf117;C20orf117	DSN1 (-65573), SAMHD1 (+112519)	-0.00236	3.04e-05
cg20888907	chr8:38244244	LETM2	WHSC1L1 (-4455), LETM2 (+286)	0.00354	3.04e-05
cg20915460	chr8:6561689		AGPAT5 (-4188)	-0.00221	3.05e-05
cg21784096	chr1:151799073	RORC;RORC	LINGO4 (-21192), RORC (+5274)	-0.0079	3.05e-05
cg12798338	chr17:76128683	TMC8;TMC6	TMC6 (-3823), TMC8 (+1825)	0.00147	3.06e-05
cg02719752	chr3:62861245	CADPS;CADPS;CADPS	CADPS (-182)	-0.0037	3.07e-05
cg01607369	chr11:7598673	PPFIBP2	PPFIBP2 (+63673), CYB5R2 (+96147)	-0.00371	3.08e-05
cg04021526	chr4:1514621		CRIPAK (+129282), FAM53A (+171366)	-0.00349	3.09e-05
cg20172280	chr1:161993542	OLFML2B;OLFML2B	OLFML2B (+101)	0.00129	3.1e-05
cg01692572	chr8:144910787	PUF60;PUF60;PUF60	PUF60 (+749)	0.00242	3.1e-05
cg23590216	chr6:33272254	TAPBP;TAPBP;TAPBP	RGL2 (-5090), TAPBP (+9909)	-0.00455	3.11e-05
cg20078067	chr8:12612870	LONRF1	LONRF1 (+121)	-0.00129	3.12e-05
cg00070042	chr9:133308594		ASS1 (-11499), AK074396 (+2926)	0.00413	3.12e-05
cg15090549	chr13:67231519	PCDH9;PCDH9	PCDH9 (+572948)	0.00557	3.14e-05
cg01783070	chr20:21686293	PAX1	PAX1 (-3)	-0.00491	3.15e-05
cg26569315	chr16:87886902	SLC7A5	SLC7A5 (+16197), JPH3 (+250404)	0.00124	3.16e-05
cg13033090	chr18:35146097	BRUNOL4;BRUNOL4;BRUNOL4;BRUNOL4	CELF4 (-98)	-0.0019	3.17e-05
cg10938836	chr2:166810420	TTC21B	TTC21B (-73)	0.00241	3.18e-05
cg19343631	chr22:25817266		ADRBK2 (-143594), LRP5L (-39723)	-0.00172	3.18e-05
cg13834017	chr9:132484151	PRRX2	PTGES (+31192), PRRX2 (+56232)	0.00358	3.19e-05
cg14001486	chr14:61801201	PRKCH	HIF1A (-360917), PRKCH (+12687)	0.0042	3.19e-05
cg07398504	chr18:30050331	FAM59A	MEP1B (+280345), KLHL14 (+302642)	0.00185	3.19e-05
cg11398323	chr11:69454696	CCND1	CCND1 (-1176)	-0.00533	3.2e-05
cg14781922	chr1:3568124	TP73;WDR8	WRAP73 (-1454), TP73 (-1004)	-0.00507	3.2e-05
cg11363444	chr2:153079618		FMNL2 (-112132), STAM2 (-47113)	-0.00534	3.2e-05
cg03202064	chr16:73091917	ZFHX3	ZFHX3 (-9644)	-0.00148	3.21e-05
cg14451382	chr5:1876397		IRX4 (+6482), NDUFS6 (+74902)	-0.00578	3.21e-05
cg18027592	chr13:76235074	LMO7	LMO7 (+24616)	0.00465	3.21e-05
cg03400437	chr18:22006455	IMPACT	IMPACT (-153)	0.00432	3.24e-05
cg09503780	chr2:171786316	GORASP2	GORASP2 (+1369), TLK1 (+301507)	0.00168	3.24e-05
cg20023712	chr2:238608636	LRRFIP1;LRRFIP1;LRRFIP1;LRRFIP1;LRRFIP1	RBM44 (-98751), LRRFIP1 (+7830)	0.00366	3.25e-05
cg16389901	chr14:54423807	BMP4;BMP4	BMP4 (-2538)	-0.00343	3.25e-05
cg10963255	chr1:204041002	SOX13	SOX13 (-1243)	-0.00224	3.25e-05
cg03585453	chr19:30942750	ZNF536	ZNF536 (+79423), TSHZ3 (+897439)	-0.00275	3.26e-05
cg25697556	chr13:27132431	WASF3	WASF3 (+592)	-0.0042	3.26e-05
cg16146810	chr14:64675620	SYNE2;SYNE2	ESR2 (+85507), SYNE2 (+355938)	-0.00366	3.26e-05
cg04469998	chr5:124745818		ZNF608 (-664954)	0.00532	3.26e-05
cg22456162	chr6:45387932	RUNX2;RUNX2	SUPT3H (-42263), CLIC5 (+660152)	0.00349	3.27e-05
cg02366320	chr16:88967522	CBFA2T3;CBFA2T3	PABPN1L (-34455), CBFA2T3 (+75981)	0.00415	3.29e-05
cg16607815	chr1:212588117	TMEM206;TMEM206	TMEM206 (+149)	0.00098	3.29e-05
cg04982401	chr8:12989601	DLC1;DLC1	KIAA1456 (+186419), DLC1 (+382827)	-0.00285	3.29e-05
cg10951630	chr2:198380297	MOBKL3;MOBKL3;MOBKL3	HSPE1-MOB4 (+15577), RFTN2 (+160286)	-0.00175	3.31e-05
cg24837149	chr1:1333778	CCNL2;CCNL2;CCNL2;LOC148413;CCNL2	CCNL2 (+939)	0.0052	3.32e-05
cg06700521	chr13:73413970	PIBF1	KLF5 (-219171), DIS3 (-57627)	0.00426	3.32e-05
cg02574022	chr11:45718608		SLC35C1 (-107014), CHST1 (-31403)	-0.00415	3.33e-05
cg18175606	chr21:42543209	BACE2;BACE2;BACE2	BACE2 (+3482), PLAC4 (+13956)	0.00422	3.33e-05
cg18852618	chr3:113897736	DRD3;DRD3;DRD3;DRD3	DRD3 (+162)	-0.00601	3.33e-05
cg01577292	chr8:143696144	ARC	ARC (-312)	0.00428	3.34e-05
cg25752514	chr2:233320760	ALPI	ALPI (-72)	-0.00504	3.35e-05
cg03168947	chr3:42201649	TRAK1;TRAK1	TRAK1 (+68904), CCK (+103789)	0.00346	3.35e-05
cg03641640	chr13:114776416	RASA3	GAS6 (-209371), RASA3 (+121678)	0.00399	3.35e-05
cg04583074	chr11:36164090	LDLRAD3	PRR5L (-233444), LDLRAD3 (+198479)	0.00391	3.35e-05
cg07961104	chr16:684607	C16orf13;C16orf13;C16orf13;C16orf13;C16orf13	RHOT2 (-33475), WFIKKN1 (+3596)	-0.00425	3.35e-05
cg21572731	chr3:111804981	C3orf52	C3orf52 (-200)	-0.00473	3.36e-05
cg03608502	chr15:62537760		TLN2 (-401749), C2CD4B (-80279)	0.00338	3.36e-05
cg23105839	chr10:135050004	VENTX	VENTX (-1403)	-0.00303	3.36e-05
cg05749855	chr16:89472771	ANKRD11	ANKRD11 (+84197), ZNF778 (+188661)	-0.00169	3.37e-05
cg09442556	chr1:2239065	SKI	RER1 (-84148), SKI (+78932)	-0.00407	3.37e-05
cg09403666	chr10:23461493		PTF1A (-19966), MSRB2 (+77067)	-0.00474	3.37e-05
cg03042477	chr16:31472055	ARMC5;ARMC5	TGFB1I1 (-11420), ARMC5 (+1739)	-0.00619	3.37e-05
cg02650323	chr8:37593312	ERLIN2;ERLIN2;ERLIN2	ERLIN2 (-784)	-0.00389	3.37e-05
cg22557091	chr11:31827920	PAX6;PAX6;PAX6	PAX6 (+11588), ELP4 (+296624)	-0.0027	3.38e-05
cg15977272	chrX:68048909	EFNB1;EFNB1	EFNB1 (+70)	-0.00277	3.38e-05
cg06254440	chr9:126779285	LHX2	NEK6 (-240910), LHX2 (+5397)	-0.00187	3.38e-05
cg11409796	chr1:173446294	PRDX6	PRDX6 (-191)	-0.00173	3.38e-05
cg15200915	chr18:77675229	PQLC1;PQLC1;PQLC1	PQLC1 (+36423), KCNG2 (+51562)	0.00102	3.38e-05
cg08776942	chr16:11729131		LITAF (-48326), SNN (-33157)	-0.00483	3.38e-05
cg14679444	chr22:50470101	TTLL8	MLC1 (+53679), PIM3 (+115959)	0.00442	3.4e-05
cg00727112	chr4:159690372	FNIP2	FNIP2 (+191)	0.00179	3.4e-05
cg03045323	chr19:11484448	C19orf39	EPOR (+10569), LPPR2 (+18387)	0.00288	3.41e-05
cg13780561	chr10:135097680	TUBGCP2	ZNF511 (-24742), ADAM8 (-7274)	-0.00246	3.41e-05
cg13567360	chr9:123745713	C5	TRAF1 (-54263), C5 (+66840)	-0.00521	3.41e-05
cg10818319	chr8:91013204	DECR1	DECR1 (-375)	0.00245	3.42e-05
cg19452535	chr2:68870499		PROKR1 (-2294)	-0.00487	3.43e-05
cg05671585	chr4:186064123	SLC25A4	SLC25A4 (-293)	0.00222	3.43e-05
cg24657977	chr1:206859686	MAPKAPK2;MAPKAPK2	MAPKAPK2 (+1322), IL10 (+86152)	0.00328	3.44e-05
cg02841912	chr6:152955983	SYNE1;SYNE1	SYNE1 (+2550), ESR1 (+827530)	0.00639	3.46e-05
cg01916762	chr5:59996028	DEPDC1B;DEPDC1B	DEPDC1B (-36)	-0.00064	3.46e-05
cg11265778	chr12:51776460	GALNT6	CELA1 (-35998), GALNT6 (+8739)	-0.0027	3.47e-05
cg15001843	chr2:235771041		ARL4C (-365349), SH3BP4 (-89586)	0.00444	3.47e-05
cg19882315	chr8:11351846	BLK;BLK	BLK (+326)	-0.00538	3.47e-05
cg27634258	chr15:51058042	SPPL2A	SPPL2A (-133)	0.00217	3.48e-05
cg22871622	chr6:116395853		NT5DC1 (-26145), FRK (-13933)	-0.00458	3.49e-05
cg27139943	chr2:219502866	ZNF142	ZNF142 (+21394), PLCD4 (+30379)	-0.00451	3.49e-05
cg24946544	chr19:55678059	C19orf51	TNNI3 (-9103), SYT5 (+13660)	0.00194	3.49e-05
cg14053828	chr2:3486706		ADI1 (+36643), TRAPPC12 (+103261)	-0.00294	3.5e-05
cg07479270	chr2:47713462		MSH2 (+83200), KCNK12 (+84007)	-0.00869	3.51e-05
cg02692893	chr3:123708030	ROPN1	CCDC14 (-27776), ROPN1 (+2168)	0.00486	3.52e-05
cg19183879	chr15:85880815		AKAP13 (-43055), PDE8A (+355611)	0.00766	3.53e-05
cg14067541	chr19:50202524	CPT1C;CPT1C	CPT1C (+8160), TSKS (+63990)	0.00351	3.54e-05
cg23935593	chr15:100035109		TTC23 (-245295), MEF2A (-71023)	-0.00273	3.55e-05
cg07294177	chr3:160283371	KPNA4;KPNA4	KPNA4 (+4)	-0.00082	3.55e-05
cg04097724	chr1:181995123		ZNF648 (+35723), CACNA1E (+542438)	0.005	3.55e-05
cg25554935	chr20:18118011	PET117	CSRP2BP (-4856), PET117 (-487)	-0.00324	3.56e-05
cg11856487	chr1:43219796	LEPRE1;LEPRE1	CLDN19 (-13872), LEPRE1 (+12958)	-0.00316	3.57e-05
cg12324144	chr3:169531663	LRRC34	LRRC34 (-1090)	-0.00353	3.58e-05
cg23666831	chr20:30554983	XKR7	XKR7 (-821)	0.00469	3.59e-05
cg15900657	chr10:22518317		DNAJC1 (-225668), COMMD3-BMI1 (-86994)	0.00268	3.59e-05
cg05202804	chr19:11484815	C19orf39	EPOR (+10202), LPPR2 (+18754)	-0.00259	3.59e-05
cg16593921	chr8:6693344	XKR5	XKR5 (-179)	0.0037	3.59e-05
cg17892871	chr19:54618653	TFPT;TFPT;PRPF31	PRPF31 (-136), TFPT (+401)	0.00475	3.6e-05
cg19587318	chr19:45260353	BCL3	CBLC (-20772), BCL3 (+8376)	-0.00312	3.62e-05
cg25789721	chr3:10370264	ATP2B2;ATP2B2	SEC13 (-7407), ATP2B2 (+177003)	0.00496	3.63e-05
cg00619497	chr13:48878736	RB1	RB1 (+854)	-0.0019	3.63e-05
cg10380233	chr14:89577781		TTC8 (+286864), FOXN3 (+507712)	0.00151	3.63e-05
cg05607401	chr19:39826693	GMFG;GMFG	GMFG (+32)	0.00237	3.63e-05
cg13563869	chr1:104635600		AMY1B (+343161)	0.00612	3.64e-05
cg05458764	chr5:678009	TPPP	TPPP (+15500), CEP72 (+65605)	-0.00438	3.65e-05
cg12162377	chr2:232261007	B3GNT7	B3GNT7 (+673)	-0.0057	3.65e-05
cg05623562	chr18:77793509	C18orf22	RBFA (-836)	0.00114	3.66e-05
cg17393041	chr3:64136333	PRICKLE2	PSMD6 (-127214), PRICKLE2 (+74797)	-0.00389	3.66e-05
cg13815684	chr6:31540440	LTA;LTA	TNF (-3851), TNF (-2909), LTA (+565)	-0.00518	3.66e-05
cg19783150	chr12:22491533		ST8SIA1 (-3886)	-0.00429	3.66e-05
cg04956244	chr17:38511592	RARA;RARA;RARA;RARA	GJD3 (+9352), RARA (+46170)	-0.00558	3.67e-05
cg23018181	chr12:45581910	PLEKHA9;MIR1975;RNY5	DBX2 (-137029), ANO6 (-27859)	-0.00441	3.69e-05
cg03839709	chr13:96743492	HS6ST3	HS6ST3 (+400)	-0.00334	3.69e-05
cg04062468	chr7:32719333		FKBP9 (-277671), AVL9 (+184158)	-0.00572	3.69e-05
cg21604741	chr2:27713092	IFT172	IFT172 (-522)	0.00711	3.7e-05
cg24825262	chr5:157098421	C5orf52	THG1L (-59901), SOX30 (-18994)	0.00181	3.7e-05
cg05725719	chr7:150433828	GIMAP5	GIMAP1-GIMAP5 (+20184), TMEM176B (+63792)	-0.00721	3.7e-05
cg16714055	chr20:61051341	GATA5	GATA5 (-316)	-0.00277	3.71e-05
cg02458188	chr15:60966344	RORA	RORA (-46616)	0.00425	3.71e-05
cg20475082	chr2:129166686		HS6ST1 (-90516)	0.00779	3.71e-05
cg23818621	chr8:4850551	CSMD1	CSMD1 (+1776)	-0.00403	3.72e-05
cg18080509	chr6:74009455	C6orf147	KHDC1 (-36549), DPPA5 (+54543)	-0.0061	3.72e-05
cg26560928	chr7:130794749	MKLN1;FLJ43663	KLF14 (-375862), MKLN1 (-217845)	0.00087	3.75e-05
cg08531623	chr16:969293	LMF1	GNG13 (-118561), LMF1 (+51690)	0.00618	3.75e-05
cg05896295	chr19:41812492	HNRNPUL1;HNRNPUL1	HNRNPUL1 (+42373), TGFB1 (+47338)	0.00357	3.78e-05
cg20474144	chr12:132529458	EP400	EP400 (+94994), DDX51 (+99421)	-0.00384	3.78e-05
cg09119017	chr22:47014442		CELSR1 (-81376), GRAMD4 (-8205)	-0.00262	3.79e-05
cg11433622	chr2:66667549	MEIS1	ETAA1 (-956892), MEIS1 (+5018)	0.00207	3.79e-05
cg22693302	chr11:67188192	ATPGD1;ATPGD1	RPS6KB2 (-7742), CARNS1 (+5044)	0.00154	3.79e-05
cg23991482	chr19:2324439	LSM7	SPPL2B (-4189), LSM7 (+4174)	-0.00626	3.8e-05
cg03930532	chr17:74398145	UBE2O	SPHK1 (+17456), UBE2O (+51142)	-0.00273	3.8e-05
cg17515737	chr1:38230160	EPHA10;EPHA10	EPHA10 (+663)	0.002	3.81e-05
cg00408365	chr17:291473	FAM101B	RPH3AL (-88841), VPS53 (+326622)	-0.00095	3.82e-05
cg07901571	chr6:47665223	GPR111;GPR115	GPR115 (-1065)	0.00467	3.84e-05
cg19544459	chr7:22123197		CDCA7L (-137656), RAPGEF5 (+273335)	0.0012	3.84e-05
cg09809567	chr12:104444136	GLT8D2	GLT8D2 (-71)	-0.00299	3.85e-05
cg16051245	chr21:42879213	TMPRSS2;TMPRSS2	TMPRSS2 (+778)	-0.00337	3.87e-05
cg05325705	chr6:33288764	DAXX;DAXX;DAXX;DAXX	ZBTB22 (-3046)	-0.00295	3.87e-05
cg24809768	chr5:167914047	RARS	RARS (+585)	0.00105	3.88e-05
cg13796936	chr1:118175205		MAN1A2 (+265121), GDAP2 (+297096)	-0.00432	3.88e-05
cg07365274	chr3:114866242	ZBTB20	ZBTB20 (-763754), GAP43 (-475908)	0.00085	3.88e-05
cg18210730	chr17:57970058	TUBD1;TUBD1;RPS6KB1	RPS6KB1 (-384), TUBD1 (+247)	0.00505	3.89e-05
cg07696514	chr8:42188597	IKBKB	POLB (-7375), IKBKB (+59778)	-0.0048	3.89e-05
cg03289602	chr19:11708437	ZNF627;ZNF627	ZNF627 (+203)	0.00232	3.9e-05
cg26251429	chr2:28113398	BRE;BRE;BRE;RBKS;BRE;LOC100302650;BRE	RBKS (-176), BRE (-83)	0.00222	3.9e-05
cg04976999	chr3:42632121	SS18L2	NKTR (-10025), SEC22C (-8602)	-0.00091	3.9e-05
cg11282718	chr3:14167245	CHCHD4;TMEM43;CHCHD4	CHCHD4 (-875), TMEM43 (+806)	0.0031	3.91e-05
cg21706343	chr11:62521476	ZBTB3	ZBTB3 (+179)	-0.00343	3.92e-05
cg02677198	chr20:4670931	PRNP;PRNP;PRNP;PRNP;PRNP	PRND (-31624), PRNP (+3775)	-0.00419	3.92e-05
cg08238568	chr1:241474238	RGS7	GREM2 (-698777), RGS7 (+46239)	0.00796	3.92e-05
cg08398691	chr10:131217895		MGMT (-47558)	0.00298	3.92e-05
cg26815032	chr6:55956315	COL21A1	BMP5 (-215941), COL21A1 (+156062)	0.00475	3.92e-05
cg13132965	chr3:99595033	C3orf26;FILIP1L;MIR548G;FILIP1L;FILIP1L;FILIP1L	C3orf26 (+58356), FILIP1L (+238315)	-0.00193	3.92e-05
cg06910483	chr5:34572024		C1QTNF3 (-528654), RAI14 (-84571)	-0.00325	3.92e-05
cg23948016	chr19:16998493	F2RL3	F2RL3 (-1332)	0.00227	3.93e-05
cg02666837	chr6:170578692		DLL1 (+21004), C6orf70 (+426972)	-0.00291	3.93e-05
cg16305379	chr12:54347702	HOXC12	HOXC12 (-1011)	0.00304	3.94e-05
cg02198044	chr15:56286336	NEDD4	NEDD4 (-77008), RFX7 (+249146)	-0.00362	3.95e-05
cg20707633	chr18:46987095	DYM	DYM (-17)	0.00112	3.96e-05
cg04063589	chr5:134871973	NEUROG1	NEUROG1 (-335)	0.00414	3.96e-05
cg19881386	chrX:30327423	NR0B1	NR0B1 (+71)	0.00399	3.97e-05
cg24521633	chr4:166794786	TLL1;TLL1	TLL1 (+377)	-0.00302	3.97e-05
cg05844193	chr4:25033206	LGI2	LGI2 (-793)	0.00574	3.98e-05
cg13289241	chr13:20357205	PSPC1;PSPC1	PSPC1 (-47)	0.00108	3.98e-05
cg01157126	chr2:219849189	FEV	FEV (+1189), CDK5R2 (+24792)	0.00163	3.98e-05
cg13180098	chr3:129246923	RHO	RHO (-558)	0.00564	3.98e-05
cg02443626	chr11:44335060		ALX4 (-3345)	0.00472	3.99e-05
cg17545853	chr13:113647549	MCF2L;MCF2L	F7 (-112555), MCF2L (+24015)	0.00386	3.99e-05
cg26522585	chr19:661747	RNF126	RNF126 (+1485), FGF22 (+21822)	0.00097	4e-05
cg26530498	chr2:119916431	C1QL2;C1QL2	C1QL2 (+39)	-0.00266	4e-05
cg18173003	chr2:4152243		ALLC (+446458)	0.00525	4e-05
cg26299079	chr10:124033866	BTBD16	PLEKHA1 (-100227), TACC2 (+285178)	0.00521	4.02e-05
cg06966887	chr5:443603	EXOC3;C5orf55	C5orf55 (-346), EXOC3 (+270)	0.00117	4.02e-05
cg01130127	chr19:51228821	CLEC11A	GPR32 (-45036), CLEC11A (+2217)	-0.00296	4.03e-05
cg01162104	chr11:124709577		ESAM (-77355), ROBO3 (-25727)	-0.00212	4.05e-05
cg06083642	chr7:150934910	CHPF2;MIR671	CHPF2 (+5326), SMARCD3 (+10838)	-0.00518	4.05e-05
cg22643435	chr4:156588740	GUCY1A3;GUCY1A3;GUCY1A3;GUCY1A3;GUCY1A3;GUCY1A3;GUCY1A3	GUCY1A3 (+879)	-0.00203	4.05e-05
cg14506192	chr12:122711988	DIABLO;DIABLO;DIABLO;DIABLO;DIABLO;DIABLO	DIABLO (+79)	0.00454	4.05e-05
cg21929943	chr7:152622815		ACTR3B (+165965)	-0.00194	4.06e-05
cg21818216	chr1:178457875		C1orf49 (-24336), RASAL2 (+395012)	-0.00504	4.06e-05
cg18792041	chr11:431774	ANO9	SIGIRR (-14378), ANO9 (+10236)	-0.00512	4.06e-05
cg12033822	chr20:44990591	SLC35C2;SLC35C2;SLC35C2	CDH22 (-110260), SLC35C2 (+2472)	0.00451	4.06e-05
cg12581691	chr17:17642247	RAI1	RAI1 (+57461), SREBF1 (+98077)	-0.00444	4.07e-05
cg27175093	chr14:57265910		OTX2 (+11273), C14orf101 (+219400)	0.00463	4.07e-05
cg04293085	chr20:4202378	ADRA1D	ADRA1D (+27280), SMOX (+72929)	-0.00597	4.07e-05
cg11936817	chr17:12895239	ELAC2;ELAC2;ELAC2	ELAC2 (+26141), ARHGAP44 (+202411)	-0.00492	4.08e-05
cg00695561	chr19:17531239	FAM125A	FAM125A (+328)	0.00111	4.09e-05
cg04237075	chr9:34637949	SIGMAR1;SIGMAR1	SIGMAR1 (-182)	0.00093	4.1e-05
cg12775742	chr1:22970072	C1QC;C1QC	C1QC (-45)	0.00497	4.1e-05
cg03610729	chr5:168199897	SLIT3	PANK3 (-193284), SLIT3 (+528235)	-0.00402	4.1e-05
cg07742989	chr6:76311636	SENP6;SENP6;SENP6;SENP6	SENP6 (+15)	0.00126	4.1e-05
cg19777998	chr3:11762192	VGLL4;VGLL4	VGLL4 (-76795), TAMM41 (+126159)	0.00176	4.11e-05
cg14768785	chr3:172166517	GHSR;GHSR	GHSR (-272)	-0.00302	4.11e-05
cg14749678	chr3:46449636	CCRL2;CCRL2	CCRL2 (+916)	-0.00488	4.11e-05
cg09559672	chr8:58056751		FAM110B (-850361), IMPAD1 (-150322)	0.00413	4.12e-05
cg06426736	chr19:2216482	DOT1L	SF3A2 (-20333), DOT1L (+52335)	-0.0036	4.13e-05
cg02755561	chr4:1283667	MAEA;MAEA	MAEA (-4)	-0.00088	4.14e-05
cg26413691	chr1:7119074	CAMTA1	VAMP3 (-712254), CAMTA1 (+273691)	0.00485	4.14e-05
cg12059864	chr6:111989790	FYN;FYN;FYN	TRAF3IP2 (-62317), FYN (+51474)	-0.00473	4.15e-05
cg04939900	chr16:48411586	SIAH1	SIAH1 (+7642), LONP2 (+133376)	0.00258	4.15e-05
cg06912939	chr7:128852939	SMO	AHCYL2 (-11915), SMO (+24227)	0.00313	4.17e-05
cg09987765	chr11:62430138		METTL12 (-2640), METTL12 (-2640)	0.00409	4.17e-05
cg25745861	chr1:33369735		TMEM54 (-2783)	0.00444	4.18e-05
cg17896897	chr1:155005957	DCST1;DCST1;DCST2	DCST1 (-324), DCST2 (+299)	0.00447	4.19e-05
cg19115204	chr12:64782908	C12orf56;C12orf56	XPOT (-15244), SRGAP1 (+544368)	-0.00523	4.22e-05
cg09036297	chr10:134819166		GPR123 (-65266), TTC40 (-63078)	0.0052	4.22e-05
cg13525837	chr8:110986371	KCNV1	SYBU (-329321), KCNV1 (+1049)	-0.00208	4.23e-05
cg21836627	chr6:30069797		RNF39 (-26170), TRIM31 (+11069)	-0.00114	4.24e-05
cg01493517	chr12:6665447	IFFO1;IFFO1	IFFO1 (-199)	0.00232	4.25e-05
cg14801701	chr11:45949793	GYLTL1B	GYLTL1B (+6598), PHF21A (+193191)	-0.00174	4.25e-05
cg26649005	chr10:44144023	ZNF32;ZNF32	ZNF32 (+302)	-0.00115	4.26e-05
cg23372216	chr11:76518340		ACER3 (-53576), TSKU (+24056)	0.00402	4.26e-05
cg09444186	chr19:46001605	RTN2;FLJ40125;RTN2	RTN2 (-1293), PPM1N (-125)	0.00375	4.26e-05
cg11792470	chr14:104630673	KIF26A	C14orf180 (-415382), KIF26A (+25614)	0.00179	4.27e-05
cg02093647	chr2:148602395	ACVR2A	ACVR2A (-174)	0.00089	4.27e-05
cg14234898	chr6:75953566	COX7A2;COX7A2;COX7A2	COX7A2 (+77)	0.00207	4.28e-05
cg21963768	chr1:235818030		GNG4 (-3977)	0.00424	4.3e-05
cg27296293	chr11:101454680	TRPC6	TRPC6 (-22)	-0.00444	4.3e-05
cg05241406	chr4:38662373	FLJ13197	KLF3 (-3416)	-0.00238	4.31e-05
cg04607865	chr7:20834362		SP4 (-633326), SP8 (-7855)	-0.00333	4.31e-05
cg23687677	chr17:40126231	CNP	CNP (+7473), DNAJC7 (+43483)	-0.00346	4.33e-05
cg19391888	chr3:9791984	OGG1;OGG1;OGG1;OGG1;OGG1;OGG1;OGG1;OGG1	OGG1 (+357)	-0.00067	4.35e-05
cg11248254	chr2:220378659	ACCN4;ACCN4	ACCN4 (-232)	0.00222	4.36e-05
cg05854894	chr18:9475337	RALBP1	RALBP1 (-192)	0.00119	4.36e-05
cg05168609	chr21:45992414	C21orf29;KRTAP10-4	KRTAP10-4 (-1191)	-0.00357	4.36e-05
cg24344981	chr7:155326740	CNPY1	RBM33 (-110462), EN2 (+75917)	0.00132	4.37e-05
cg04938149	chr16:221811	HBA2	HBA1 (-4867), HBA2 (-1034)	-0.01005	4.38e-05
cg19837938	chr5:23507458	PRDM9	PRDM9 (-265)	-0.00517	4.38e-05
cg02425263	chr7:1265197		ZFAND2A (-65343), UNCX (-7456)	0.00337	4.41e-05
cg08126815	chr17:42476617	GPATCH8	ITGA2B (-9745), GPATCH8 (+104339)	-0.00511	4.42e-05
cg06253229	chrX:103030593	PLP1;PLP1;PLP1	PLP1 (-1160)	-0.00286	4.42e-05
cg12565585	chr8:105235943	RIMS2;RIMS2	TM7SF4 (-116110), RIMS2 (+722968)	-0.00322	4.43e-05
cg02134022	chr5:79040203	CMYA5	CMYA5 (+54545), MTX3 (+246884)	0.00366	4.43e-05
cg11463271	chr5:176936892	DOK3;DOK3;DOK3	DOK3 (-35)	-0.00604	4.44e-05
cg26529484	chr1:9078214	SLC2A7	SLC2A7 (+8189), CA6 (+72293)	-0.00133	4.44e-05
cg18836493	chr4:55524333	KIT;KIT	KIT (+239)	-0.0032	4.45e-05
cg11078198	chr14:21572134	ZNF219	ZNF219 (-4962)	0.00112	4.45e-05
cg02303701	chr6:3160584		TUBB2A (-2802)	-0.00553	4.45e-05
cg25120705	chr17:73739874	ITGB4;ITGB4;ITGB4	GALK1 (+21405), ITGB4 (+22359)	-0.00304	4.45e-05
cg23000464	chr19:633785	POLRMT	POLRMT (-218)	0.00081	4.47e-05
cg21972990	chr6:41473063		FOXP4 (-41100), NCR2 (+169536)	-0.00116	4.47e-05
cg12516875	chr22:46463543		WNT7B (-90536), PPARA (-82955)	-0.00649	4.48e-05
cg00221494	chr13:98794593	FARP1;FARP1	FARP1 (-840)	-0.00273	4.48e-05
cg08975834	chr10:133036065	TCERG1L	PPP2R2D (-711894)	-0.00409	4.49e-05
cg08664652	chr17:28804287	GOSR1;GOSR1;GOSR1	GOSR1 (-138)	0.00116	4.5e-05
cg13104775	chr4:170879928		C4orf27 (-200836), MFAP3L (+67500)	0.00409	4.5e-05
cg04759187	chr10:548964	DIP2C	DIP2C (+186643), ZMYND11 (+323031)	-0.00286	4.5e-05
cg13293246	chr2:127818101	BIN1;BIN1;BIN1;BIN1;BIN1;BIN1;BIN1;BIN1;BIN1;BIN1	BIN1 (+46801), GYPC (+404418)	-0.00232	4.52e-05
cg08621196	chr10:23978755		KIAA1217 (-518964), PTF1A (+497296)	0.00559	4.53e-05
cg01071159	chr2:129492198		HS6ST1 (-416028)	-0.0035	4.53e-05
cg17487029	chr10:86958767		RGR (+953959)	0.00567	4.54e-05
cg15770012	chr6:168443352	KIF25;KIF25	KIF25 (+24800), FRMD1 (+36486)	0.00268	4.54e-05
cg17239558	chr1:2987332	PRDM16;PRDM16	ARHGEF16 (-383814), PRDM16 (+1591)	-0.00316	4.54e-05
cg04817908	chr11:124608371	NRGN;NRGN	NRGN (-1457)	-0.00357	4.55e-05
cg13095704	chr7:93205126	CALCR;CALCR	CALCR (-1085)	0.00499	4.55e-05
cg23797439	chr20:8113355	PLCB1;PLCB1	PLCB1 (+60)	0.00256	4.56e-05
cg00380172	chr6:148663585	SASH1	UST (-404685)	0.00568	4.56e-05
cg22128197	chr1:154529357	UBE2Q1	UBE2Q1 (+1762), TDRD10 (+54663)	0.00594	4.57e-05
cg26339788	chrX:153745603	FAM3A;FAM3A;FAM3A;FAM3A;FAM3A	FAM3A (-1038)	0.00315	4.57e-05
cg16803064	chr10:131640303	EBF3	EBF3 (+121787), MGMT (+374850)	0.00535	4.57e-05
cg05679403	chr4:37650328	RELL1;RELL1	RELL1 (+37670)	-0.00264	4.58e-05
cg07009376	chr6:28793219		SCAND3 (-238108), TRIM27 (+98548)	-0.00317	4.58e-05
cg17028831	chr10:95651248		SLC35G1 (-2481)	-0.00493	4.58e-05
cg07480495	chr12:109748034	FOXN4	FOXN4 (-1010)	-0.00131	4.59e-05
cg14466337	chr17:72986727	CDR2L	ICT1 (-22052), C17orf28 (-17828)	-0.00271	4.6e-05
cg13265574	chr10:93804976		BTAF1 (+121241), CPEB3 (+245898)	-0.00283	4.61e-05
cg07015775	chr1:86174125	ZNHIT6;ZNHIT6	ZNHIT6 (-10)	-0.00165	4.62e-05
cg21786465	chr4:7805952	AFAP1;AFAP1	PSAPL1 (-369253), AFAP1 (+135700)	0.00138	4.64e-05
cg02621936	chr8:28480797		EXTL3 (-78355), FZD3 (+129076)	0.00161	4.65e-05
cg21619846	chr6:30421463		HLA-E (-35719), TRIM39-RPP21 (+124376)	0.00183	4.65e-05
cg12868067	chr12:128752246	TMEM132C	TMEM132C (+299)	-0.00571	4.66e-05
cg12750431	chr10:44873037	CXCL12;CXCL12;CXCL12	HNRNPA3P1 (-587173), CXCL12 (+7507)	0.00433	4.66e-05
cg01008919	chrX:70364646	NLGN3;NLGN3;NLGN3	NLGN3 (-34)	0.00682	4.66e-05
cg25903860	chr17:55150886		AKAP1 (-11666), SCPEP1 (+95419)	0.00522	4.66e-05
cg01856145	chr3:63952230	ATXN7;ATXN7	PSMD6 (+56889), ATXN7 (+68156)	-0.00373	4.67e-05
cg13755866	chr9:74920620		ZFAND5 (+59542), GDA (+156354)	0.00569	4.67e-05
cg07727228	chr12:53361551		EIF4B (-38510), KRT18 (+18709)	-0.00397	4.67e-05
cg20938454	chr8:145104971		OPLAH (+10612), SPATC1 (+18390)	0.00319	4.68e-05
cg13742513	chr19:6433825	SLC25A41	SLC25A41 (-36)	0.00517	4.68e-05
cg09533390	chr3:68053273	FAM19A1	FAM19A1 (+12540), FAM19A4 (+928487)	-0.00602	4.68e-05
cg01877450	chr7:97915802	BRI3;BRI3	BRI3 (+4824), BAIAP2L1 (+114624)	0.00322	4.7e-05
cg09435798	chr10:135122752	ZNF511;TUBGCP2	TUBGCP2 (-109), ZNF511 (+330)	0.00208	4.7e-05
cg08214142	chr12:56623826	SLC39A5;SLC39A5;SLC39A5	SLC39A5 (+7)	-0.00312	4.7e-05
cg09541468	chr11:67211245	CORO1B;CORO1B;CORO1B	CORO1B (-263)	0.00111	4.71e-05
cg03703111	chr5:92925721	NR2F1	NR2F1 (+6679), POU5F2 (+151587)	-0.00894	4.71e-05
cg20459126	chr3:142443247	TRPC1	TRPC1 (-18)	0.00121	4.71e-05
cg11325716	chr17:19398468		SLC47A1 (-38698), RNF112 (+83978)	0.00673	4.71e-05
cg23014425	chr17:46648525	HOXB3	HOXB2 (-26133), HOXB3 (+3284)	-0.00165	4.72e-05
cg13616427	chr9:136198682	SURF6	ABO (-48053), SURF6 (+4364)	-0.00337	4.72e-05
cg09538651	chr11:70001896	ANO1;ANO1	FADD (-47372), ANO1 (+77489)	-0.00405	4.72e-05
cg24525630	chr17:40202553		ZNF385C (-12510), DHX58 (+62197)	0.00201	4.73e-05
cg25904743	chrX:135617725	VGLL1	CD40LG (-112610), VGLL1 (+3415)	0.00711	4.74e-05
cg05579731	chr11:61648132	FADS3	FADS3 (+10873), FADS2 (+52420)	-0.00546	4.74e-05
cg03932723	chr11:63258523	HRASLS5;HRASLS5;HRASLS5;HRASLS5;HRASLS5;HRASLS5	HRASLS5 (+156)	0.00377	4.74e-05
cg13575925	chr12:9217583	LOC144571	A2M (+50974), KLRG1 (+75363)	-0.00773	4.75e-05
cg07438103	chr11:47175143	C11orf49;C11orf49;C11orf49;C11orf49	LRP4 (-234971), ARFGAP2 (+23532)	0.00549	4.75e-05
cg24817528	chr5:67088174		CD180 (-595558), PIK3R1 (-423409)	-0.00622	4.76e-05
cg08288886	chr11:123308631		CLMP (-242625), GRAMD1B (-87896)	0.00493	4.76e-05
cg15355420	chr4:85504039	CDS1	CDS1 (-17)	0.00172	4.76e-05
cg14579769	chr18:8364304	LOC100192426;PTPRM;PTPRM	RAB12 (-245138), PTPRM (+796991)	-0.00408	4.76e-05
cg14224937	chr19:52873101	ZNF880	ZNF880 (-68)	-0.00181	4.76e-05
cg01579765	chr21:45077557	HSF2BP	RRP1B (-1874), HSF2BP (+1816)	-0.0064	4.77e-05
cg24837680	chr3:44771102	ZNF501	ZNF501 (-21)	-0.00154	4.79e-05
cg04480280	chr4:1189037	LOC100130872-SPON2	SPON2 (-22381), CTBP1 (+53870)	-0.00442	4.81e-05
cg07285248	chr3:138115973	MRAS;MRAS	ESYT3 (-37441), MRAS (+48466)	-0.00457	4.81e-05
cg20430816	chr4:77228354	STBD1	SHROOM3 (-127898), STBD1 (+1176)	-0.00332	4.82e-05
cg01783650	chr1:3310911	PRDM16;PRDM16	ARHGEF16 (-60235), PRDM16 (+325170)	-0.00423	4.82e-05
cg23999695	chr15:89943625		POLG (-65600), RHCG (+96173)	-0.00527	4.83e-05
cg27312388	chr11:132864165	OPCML	OPCML (-51129), SPATA19 (+851226)	0.00226	4.84e-05
cg27172893	chr6:30882255	VARS2;VARS2;VARS2	VARS2 (+148)	0.00203	4.84e-05
cg23001650	chr1:44444603	B4GALT2	B4GALT2 (-1004)	-0.00315	4.85e-05
cg14005246	chr14:54413671		DDHD1 (-793626), BMP4 (+7598)	-0.00496	4.85e-05
cg00163365	chr4:84203456	COQ2	COQ2 (+2610), COPS4 (+247218)	-0.00288	4.85e-05
cg06561728	chr17:650113	GEMIN4	GEMIN4 (+5387), FAM57A (+14267)	-0.00423	4.86e-05
cg15559895	chr2:17699827	RAD51AP2	FAM49A (-852694), VSNL1 (-21979)	-0.00268	4.86e-05
cg22055728	chr7:27205658	HOXA9	HOXA9 (-510)	-0.00201	4.87e-05
cg09566392	chr2:11295383	PQLC3	PQLC3 (-156)	0.00427	4.87e-05
cg11288260	chr13:100117058		GPR183 (-157310), TM9SF2 (-36669)	0.00095	4.87e-05
cg14510374	chr3:50365322	TUSC2	TUSC2 (+345)	0.00224	4.89e-05
cg10428230	chrX:54526673		FGD1 (-4075)	0.00564	4.89e-05
cg25664813	chr5:1123123		SLC6A19 (-78586), SLC12A7 (-10952)	-0.00356	4.91e-05
cg24896649	chr4:188916726	ZFP42	ZFP42 (-198)	-0.00465	4.92e-05
cg24106020	chr1:181452827	CACNA1E;CACNA1E	CACNA1E (+142)	0.00312	4.94e-05
cg04070533	chr10:116164122	AFAP1L2;AFAP1L2	AFAP1L2 (+392)	-0.00186	4.94e-05
cg19092096	chr1:110612474	ALX3	ALX3 (+847)	-0.00336	4.97e-05
cg11342452	chr10:134600463	NKX6-2	NKX6-2 (-927)	0.00545	4.97e-05
cg15488143	chr7:128924101	AHCYL2;AHCYL2	FAM40B (-150172), AHCYL2 (+59247)	-0.00375	4.97e-05
cg25990329	chr17:290476	FAM101B	RPH3AL (-87844), VPS53 (+327619)	-0.00251	4.98e-05
cg14324585	chr8:145026051	PLEC1;PLEC1;PLEC1;PLEC1	PLEC (-1008)	0.0018	4.99e-05
cg19768329	chr1:120190378	ZNF697;ZNF697	ZNF697 (+11)	-0.00521	4.99e-05

## Sheet: Supplementary Table S10
Illumina 450K probe	Position	UCSC gene reference	GREAT annotation	DNAm beta	DNAm change	P value
cg26344619	chr14:76046018	FLVCR2	FLVCR2 (+1079), C14orf1 (+81519)	0.594332	-0.0548509	1.13e-13
cg08975529	chr11:70309722		CTTN (+65111), SHANK2 (+626119)	0.79531	0.0301338	4.19e-10
cg22185977	chr5:1518133	LPCAT1	SLC6A3 (-72591), LPCAT1 (+5942)	0.579339	0.044159	5.21e-10
cg02500152	chr12:48357316	TMEM106C;TMEM106C;TMEM106C;TMEM106C	TMEM106C (-13)	0.200711	-0.0345535	8.13e-10
cg24596116	chr12:68665317		IL22 (-18037), MDM1 (+60843)	0.613525	-0.0433943	9.3e-10
cg12899248	chr17:15845357		ADORA2B (-2873)	0.81723	-0.0448427	1.14e-09
cg25250414	chr15:75871478	PTPN9;PTPN9	PTPN9 (+146)	0.0718325	-0.0119065	2.81e-09
cg03592940	chr2:74153896	DGUOK;DGUOK	DGUOK (-56)	0.0542081	-0.00938343	5.57e-09
cg19223782	chr11:503807	RNH1;RNH1;RNH1;RNH1;RNH1;RNH1;RNH1;RNH1	RNH1 (+3013), PTDSS2 (+53528)	0.666428	0.0357299	1.51e-08
cg12611488	chr1:2169282	SKI	RER1 (-153931), SKI (+9149)	0.827912	0.033966	1.64e-08
cg07156929	chr6:34856927	ANKS1A;TAF11	TAF11 (-1109), ANKS1A (-110)	0.215464	-0.0235303	1.94e-08
cg26426898	chr20:709094		SCRT2 (-52272), C20orf54 (+40133)	0.404081	-0.0284194	2e-08
cg13635184	chr7:148903126	ZNF282	ZNF212 (-33615), ZNF282 (+10550)	0.83838	0.0332761	2.46e-08
cg00680003	chr6:30523449	GNL1;PRR3;PRR3	PRR3 (-1036)	0.14308	-0.0173524	3.08e-08
cg15133824	chr2:97523823	ANKRD39	ANKRD23 (-14066), SEMA4C (+11911)	0.186061	-0.0204392	3.2e-08
cg09527731	chr5:132097228	SEPT8;SEPT8;SEPT8;SEPT8	CCNI2 (+14092), SEPT8 (+15838)	0.880813	0.0179361	3.27e-08
cg01741041	chr7:5567862	ACTB	FBXL18 (-14464), ACTB (+2369)	0.204458	0.0283228	3.89e-08
cg01436362	chr1:229479015	C1orf96	C1orf96 (-328)	0.0428404	0.00646232	4.72e-08
cg20120033	chr3:65367695	MAGI1;MAGI1;MAGI1	ADAMTS9 (-694331), MAGI1 (+656813)	0.835126	-0.025894	5.02e-08
cg22434506	chr12:6657818	IFFO1;IFFO1;IFFO1	IFFO1 (+7430), GAPDH (+14162)	0.811864	0.0455837	5.08e-08
cg07287401	chr10:134054776	STK32C	DPYSL4 (+54363), STK32C (+66700)	0.874263	0.0177426	5.92e-08
cg10442358	chr7:100137102	AGFG2	AGFG2 (+269)	0.0744357	-0.012787	6.11e-08
cg02812408	chr6:25153566		LRRC16A (-126089), CMAHP (-15516)	0.92994	0.00879667	6.32e-08
cg19769147	chr14:105860954	PACS2;PACS2	TEX22 (-3965)	0.546372	0.0331361	6.64e-08
[truncated: 885 more rows]

[truncated: 4 more sheets: Supplementary Table S11, Supplementary Table S12, Supplementary Table S13, Supplementary Table S14]
